# Supplementary material for: Transient remodeling of gut metabolism supports juvenile growth and adult fitness in Drosophila
Source: Nat Commun. 2026 Apr 13;17:3458. doi: 10.1038/s41467-026-71776-3 (PMC13077097; doi:10.1038/s41467-026-71776-3)
Supplement: Supplementary file 3 — Supplementary Data 1 [file 41467_2026_71776_MOESM3_ESM.xlsx]

## Sheet: Genes_DEG
Differentially expressed genes (|log2FC|≥0.5, padj<0.05 in at least one comparison)
FlybaseID	Symbol	D3-D2_log2FC	D3-D2_padj	D4-D3_log2FC	D4-D3_padj
FBGN0000043	Act42A	0.15378	0.91546	2.05384	5.70892e-20
FBGN0000046	Act87E	0.209969	0.410851	0.687511	3.88349e-07
FBGN0000078	Amy-d	0.625632	0.0390502	1.65712	5.63173e-13
FBGN0000079	Amy-p	0.508496	0.0346812	1.20776	9.2128e-11
FBGN0000116	Argk	1.06143	6.92124e-29	1.15192	1.01504e-35
FBGN0000181	bic	-0.0700525	0.835405	-0.853716	5.53986e-23
FBGN0000244	by	-0.602434	0.00015932	-0.0856448	0.825806
FBGN0000256	capu	0.0935988	0.97574	0.744085	0.000953584
FBGN0000261	Cat	0.868484	6.97302e-14	0.976302	2.19543e-18
FBGN0000286	Cf2	0.0421059	0.986985	0.65753	0.0067747
FBGN0000416	Sap-r	0.169401	0.671679	1.08772	3.84042e-13
FBGN0000426	SmF	0.316743	0.654841	-0.816235	0.019639
FBGN0000451	ect	0.756068	0.602549	-4.19792	6.28645e-09
FBGN0000454	Dip-B	0.715644	2.6473e-25	0.241061	0.000766531
FBGN0000455	Dip-C	0.560241	1.81117e-05	0.616226	4.70889e-08
FBGN0000473	Cyp6a2	-0.577644	0.00146375	0.325051	0.105524
FBGN0000504	dsx	1.89975	NA	1.3617	0.0476651
FBGN0000546	EcR	0.0175316	0.991221	0.809261	0.0337633
FBGN0000565	MsrA	-0.555198	0.17611	-0.938583	0.00607686
FBGN0000567	Eip74EF	-0.784588	NA	2.69378	0.000795645
FBGN0001112	Gld	0.425254	NA	-3.92435	0.00181146
FBGN0001125	Got2	0.339762	0.0169322	0.765519	1.07011e-11
FBGN0001128	Gpdh1	-0.579046	1.20575e-05	0.19938	0.230795
FBGN0001142	Gs1	-0.580703	0.000468479	-0.202182	0.423812
FBGN0001145	Gs2	0.56902	2.30698e-06	0.0638167	0.808565
FBGN0001189	hfw	0.303978	0.274473	0.69054	1.63343e-05
FBGN0001197	His2Av	0.0304485	0.986985	-0.730287	5.44714e-08
FBGN0001218	Hsc70-3	0.099667	0.922105	0.766761	1.68494e-06
FBGN0001220	Hsc70-5	0.0922514	0.810339	-0.736868	4.74191e-12
FBGN0001248	Idh	-0.195541	0.155403	0.568078	1.69155e-09
FBGN0001250	if	-0.593242	0.0100212	0.0148405	0.976906
FBGN0001253	ImpE1	1.56783	NA	-4.44031	0.000506377
FBGN0001256	ImpL1	1.01477	0.592637	-5.37677	1.64407e-05
FBGN0001258	Ldh	0.551546	0.1834	0.67467	0.0201708
FBGN0001330	kz	-0.0885243	0.977674	-1.60708	2.14065e-07
FBGN0001341	Mybbp1A	-0.0625937	0.982099	-1.82662	2.88356e-13
FBGN0001565	Hlc	-0.355893	0.124058	-0.929247	5.32754e-06
FBGN0001941	ifc	0.216036	0.101527	0.617403	4.00026e-12
FBGN0001961	Arpc1	0.103524	0.640821	0.523024	8.72554e-10
FBGN0001986	Mtr4	-0.0753973	0.979638	-1.33763	7.83917e-07
FBGN0001987	Gli	-0.0511351	0.980229	0.531743	0.000302789
FBGN0002022	Catsup	0.141472	0.551771	0.507893	1.41181e-06
FBGN0002174	CG5504	-0.0464716	0.980229	-0.785774	1.95521e-07
FBGN0002183	dre4	0.0985601	0.89288	-0.517859	0.00167323
FBGN0002306	sas	0.323821	NA	-1.44489	0.00296366
FBGN0002525	Lam	-0.148054	0.592828	-0.764442	4.70889e-08
FBGN0002563	Lsp1beta	6.98777	0.0093812	1.3061	0.769482
FBGN0002564	Lsp1gamma	4.95522	0.000302451	1.91316	0.105157
FBGN0002570	Mal-A1	-0.836096	1.97089e-15	0.315324	0.00727516
FBGN0002571	Mal-A3	0.452106	0.000225205	0.971196	1.54344e-19
FBGN0002578	Kaz-m1	-0.749561	2.10977e-10	-0.0112338	0.968646
FBGN0002638	Rcc1	0.220255	0.349518	-0.597986	8.13186e-05
FBGN0002719	Men	-0.322907	0.178701	1.22478	8.71135e-15
FBGN0002778	mnd	-0.451801	0.393834	-1.38944	0.000842536
FBGN0002780	mod	-0.0644995	0.97158	-1.52934	1.24565e-27
FBGN0002939	ninaD	5.6256	1.384e-14	3.5502	3.1758e-12
FBGN0003062	Fib	-0.118982	0.883547	-2.14259	5.12461e-29
FBGN0003074	Pgi	-0.216363	0.225993	0.573909	5.92001e-07
FBGN0003089	pip	0.222554	NA	-4.29787	0.00041768
FBGN0003137	Ppn	-0.518014	3.89746e-05	-0.306261	0.032819
FBGN0003174	pwn	-0.0131275	NA	-2.17778	0.0150277
FBGN0003189	r	-0.474709	0.064719	-1.07608	1.26001e-05
FBGN0003204	ras	-0.128025	0.839871	-1.3167	7.94719e-13
FBGN0003231	ref(2)P	-0.22784	0.620061	0.614608	0.00297593
FBGN0003257	r-l	-0.672011	0.00121218	-1.67234	1.58604e-12
FBGN0003261	Rm62	-0.282195	0.0311266	-0.71546	2.33459e-11
FBGN0003275	RpII18	-0.0208018	0.986985	-0.895416	0.00353824
FBGN0003278	RpI135	-0.0822772	0.97574	-1.799	1.28606e-11
FBGN0003346	RanGAP	0.211379	0.649144	-0.872142	5.71076e-05
FBGN0003386	Shaw	-0.899816	0.0323687	-0.196618	0.835527
FBGN0003388	shd	0.118865	0.977674	2.22076	1.72593e-17
FBGN0003475	spir	0.0607339	0.98416	0.682366	0.000412946
FBGN0003517	sta	-0.137176	0.112634	-0.586447	3.28855e-21
FBGN0003676	CCT1	0.0470479	0.97574	-0.92234	9.79606e-16
FBGN0003714	tko	0.181817	0.674578	-0.785213	4.16555e-05
FBGN0003748	Treh	0.0927183	0.720723	0.576664	5.48183e-11
FBGN0003863	alphaTry	-1.80745	7.1466e-18	-0.877518	0.00017974
FBGN0003885	alphaTub84D	0.158612	0.494186	-0.549424	1.40488e-05
FBGN0003943	Ubi-p63E	-0.11858	0.853594	0.694032	3.88962e-06
FBGN0003978	vls	0.202129	0.909699	-0.876992	0.0256412
FBGN0004362	HmgD	0.270764	0.350857	-0.616466	0.00138233
FBGN0004373	fwd	-0.144939	0.816578	0.515996	0.00335097
FBGN0004425	LysB	0.207872	0.938243	0.994073	0.0105394
FBGN0004426	LysC	0.130525	0.931483	1.04594	1.26088e-06
FBGN0004427	LysD	0.0709849	0.982196	0.832483	0.000345735
FBGN0004430	LysS	0.276718	0.472531	1.34987	1.73619e-12
FBGN0004449	Ten-m	-0.688737	0.0402974	0.513253	0.131342
FBGN0004463	RpIII128	0.0351158	0.986985	-0.785608	0.00636582
FBGN0004556	Dbp73D	-0.0214165	0.986985	-1.56289	6.30697e-06
FBGN0004580	Cbp53E	-0.79127	9.44682e-05	0.123474	0.785877
FBGN0004587	B52	0.0423259	0.97574	-0.569419	5.69436e-08
FBGN0004629	Cys	-1.267	1.32472e-11	-0.559263	0.0109508
FBGN0004648	svr	0.249773	0.319798	0.698726	3.75966e-07
FBGN0004779	Ccp84Ae	0.401913	0.977674	-2.53624	0.0344883
FBGN0004797	mdy	-0.264386	0.649761	-0.758539	0.0109114
FBGN0004867	RpS2	-0.0232282	0.977674	-0.529342	1.8421e-19
FBGN0004901	Prat	-0.225773	0.69343	-0.80457	0.0027473
FBGN0004919	gol	-0.724221	NA	1.37714	0.0335458
FBGN0005278	Sam-S	-0.36392	0.0117323	-1.17818	1.83619e-18
FBGN0005612	Sox14	0.23272	0.97574	2.14495	1.01663e-05
FBGN0005638	slbo	-0.597499	NA	-2.9773	0.0478692
FBGN0005655	PCNA	-0.044819	0.986985	-0.544175	0.0113687
FBGN0005670	Cyp4d1	0.609395	2.06967e-07	0.540701	3.0239e-07
FBGN0005695	gcl	0.130668	0.955832	0.611065	0.0199376
FBGN0010038	GstD2	0.352044	0.416054	0.582334	0.0282246
FBGN0010039	GstD3	0.854439	0.0134031	0.811823	0.00629953
FBGN0010040	GstD4	0.513112	0.0558098	0.729777	0.000107108
FBGN0010042	GstD6	0.718274	0.0111788	0.742571	0.000456371
FBGN0010044	GstD8	-0.653908	0.0978255	0.760253	0.0197889
FBGN0010113	hdc	0.223431	0.939234	0.943856	0.0128977
FBGN0010220	Dbp45A	-0.084547	0.98183	-1.02299	0.00161752
FBGN0010228	HmgZ	-0.00511765	0.991221	-0.830096	4.18765e-14
FBGN0010263	Rbp9	-0.745096	0.0230603	0.159379	0.815996
FBGN0010278	Ssrp	0.00988929	0.991221	-0.896999	6.01207e-07
FBGN0010292	bys	-0.14495	0.881354	-1.49529	6.76204e-09
FBGN0010339	128up	0.20383	0.441472	-0.742086	1.68494e-06
FBGN0010350	Cds	-0.0193704	0.986985	0.842108	3.73775e-10
FBGN0010357	betaTry	-0.279617	0.208044	0.571939	0.000181171
FBGN0010358	deltaTry	-0.142054	0.725176	0.643806	7.31574e-06
FBGN0010387	Acbp2	0.251639	0.0972839	0.779187	5.48871e-13
FBGN0010434	cora	-0.516829	4.91211e-07	0.171874	0.207741
FBGN0010435	emp	-0.140659	0.949118	1.78593	3.07865e-16
FBGN0010438	mtSSB	0.0810693	0.97574	-1.12682	2.29262e-07
FBGN0010520	Bka	-0.0923379	0.986985	-1.28168	0.0038529
FBGN0010548	Aldh-III	0.630264	1.39032e-12	0.424947	5.45668e-07
FBGN0010549	l(2)03659	-0.212505	0.475931	-0.559289	0.00168238
FBGN0010621	CCT5	0.10359	0.667814	-0.813543	1.53642e-16
FBGN0010651	MFS14	-0.715388	0.0010923	-0.636666	0.00320478
FBGN0010660	Nup214	0.0852416	0.973871	-0.523647	0.021453
FBGN0010741	Pfdn2	0.073069	0.963124	-0.770721	5.26346e-06
FBGN0010770	ppan	-0.121235	0.962866	-1.81732	5.93021e-08
FBGN0010926	l(3)07882	-0.068347	0.980485	-1.29257	2.73667e-07
FBGN0011274	Dif	-0.669142	0.00483413	-0.0043715	0.994461
FBGN0011296	l(2)efl	0.469064	0.00728958	0.547522	0.000107807
FBGN0011555	thetaTry	-1.25388	4.66947e-11	0.283132	0.282785
FBGN0011576	Cyp4d2	0.655567	0.0185734	1.48073	6.74203e-15
FBGN0011638	La	-0.0590785	0.974844	-1.33189	1.26481e-20
FBGN0011653	mas	1.59216	NA	-3.90376	8.20907e-05
FBGN0011672	Mvl	0.518899	0.000103488	0.325403	0.0118702
FBGN0011695	EbpIII	0.557641	0.54265	-1.88038	0.00021379
FBGN0011703	RnrL	0.0610847	0.979322	-0.59773	0.00157926
FBGN0011705	rost	-1.21758	0.00200954	-0.394264	0.592954
FBGN0011787	mRpL12	0.0608573	0.972438	-0.831285	1.37858e-08
FBGN0011822	Pgcl	-0.500958	4.87024e-05	0.00888783	0.975702
FBGN0011824	CG4038	-0.199856	0.654841	-1.83574	9.55621e-14
FBGN0011837	Tis11	-0.170091	0.667814	0.524994	0.000976421
FBGN0012034	AcCoAS	-1.44855	2.25873e-20	-0.0546728	0.90313
FBGN0012036	Aldh	-0.621153	8.03209e-06	-0.264671	0.0986698
FBGN0013269	Fkbp39	-0.0094443	0.991221	-1.56654	4.75071e-22
FBGN0013432	bcn92	0.099349	0.966203	-0.766389	0.00180183
FBGN0013771	Cyp6a9	-0.0963143	0.977674	1.087	1.38202e-06
FBGN0014022	Rlb1	0.0579326	0.986985	-1.04568	0.0172025
FBGN0014023	mRpL47	0.0340723	0.986985	-0.799935	0.000147438
FBGN0014189	Hel25E	0.0417418	0.97574	-0.619507	2.37609e-08
FBGN0014427	CG11899	0.238104	0.231117	-0.99389	2.92019e-13
FBGN0014455	Ahcy	0.0548248	0.97574	-0.885995	1.18693e-11
FBGN0014861	Mcm2	-0.100862	0.979322	-0.781852	0.0312864
FBGN0014877	Roe1	0.212607	0.360446	-0.647315	8.91179e-06
FBGN0014903	CG14630	-0.140775	0.449866	0.591857	2.60102e-10
FBGN0015010	Ag5r	-0.636028	0.00195323	0.0431165	0.94661
FBGN0015019	CCT3	0.0337883	0.980229	-0.946543	2.68454e-19
FBGN0015033	Cyp4d8	1.28881	1.39496e-05	1.33538	6.20181e-09
FBGN0015039	Cyp9b2	0.946238	3.19297e-05	0.820066	0.000180035
FBGN0015221	Fer2LCH	0.328143	0.0272734	0.793347	9.93977e-12
FBGN0015222	Fer1HCH	0.394011	0.00285543	0.784493	2.32968e-12
FBGN0015245	Hsp60A	0.170595	0.384913	-0.87279	1.37661e-15
FBGN0015268	Nap1	-0.056475	0.957591	-1.28287	5.73504e-27
FBGN0015286	Rala	0.207744	0.449322	0.516746	0.000224995
FBGN0015527	peng	-0.0979372	0.933186	-1.53065	6.74203e-15
FBGN0015568	alpha-Est1	0.198315	0.348746	0.552071	2.01823e-06
FBGN0015569	alpha-Est10	0.528207	0.00572174	0.534934	0.000859788
FBGN0015570	alpha-Est2	0.662505	0.0430523	1.29893	8.34434e-09
FBGN0015575	alpha-Est7	0.446314	2.33111e-05	0.97839	3.02993e-31
FBGN0015622	Cnx99A	0.275556	0.0416012	0.748564	9.93099e-14
FBGN0015766	Msr-110	-0.288598	0.382673	0.589259	0.00269777
FBGN0015773	NetA	-0.841047	0.00345615	-0.036293	0.962369
FBGN0015808	ScpX	1.2564	2.19727e-17	1.36913	1.27141e-26
FBGN0015905	ast	-0.0858035	0.986985	-1.00507	0.0146586
FBGN0015924	crq	0.778474	7.57433e-10	0.83988	2.49925e-14
FBGN0015925	csul	0.0520442	0.986985	-0.996888	0.00114526
FBGN0015929	dpa	0.0025762	0.996699	-0.67227	0.0236086
FBGN0016041	Tom40	0.0478818	0.97574	-0.97408	3.21683e-15
FBGN0016075	vkg	-1.21965	0.0459928	-0.0395343	0.973943
FBGN0016081	fry	-0.088852	0.870901	0.501025	2.31387e-05
FBGN0016685	Nlp	0.119305	0.673639	-1.10358	1.36921e-20
FBGN0016715	Reg-2	0.921418	0.0108604	1.27943	4.84924e-08
FBGN0016926	Pino	-0.709394	4.48278e-06	-0.0228672	0.962369
FBGN0017577	Mcm5	0.129285	0.97574	-0.73421	0.0497413
FBGN0019938	RpI1	-0.0123119	0.988859	-1.50423	2.37478e-16
FBGN0020236	ATPCL	-0.315406	0.0220979	0.806452	7.30047e-14
FBGN0020255	Ran	0.105912	0.504876	-0.522642	7.9508e-11
FBGN0020305	dbe	-0.0209631	0.986985	-1.17523	0.000186553
FBGN0020306	dom	0.0812149	0.911469	-0.983798	9.27869e-15
FBGN0020386	Pdk1	-0.539499	0.00295022	0.273363	0.205809
FBGN0020445	E23	-0.624619	0.13481	-1.03626	0.00806181
FBGN0020506	Amyrel	1.76701	5.78054e-13	1.70815	1.21561e-15
FBGN0020513	Paics	-0.185368	0.699422	-1.08173	6.69747e-07
FBGN0020637	Lcp65Ag2	-0.768262	0.348689	-4.52782	5.8758e-05
FBGN0020638	Lcp65Ag1	-0.399933	NA	-4.26267	0.00027859
FBGN0020641	Lcp65Ad	0.579868	NA	-4.15412	0.00141765
FBGN0020642	Lcp65Ac	-0.984344	0.00288237	0.0741023	0.941808
FBGN0020762	Atet	-0.169274	0.719854	-0.626237	0.00151305
FBGN0020906	Jon25Bi	-0.289597	0.0609361	0.730145	4.02442e-10
FBGN0020909	Rtc1	-0.0464658	0.986985	-1.43164	2.57968e-05
FBGN0021761	Nup154	0.0788469	0.957506	-0.756708	1.62871e-05
FBGN0021768	nudC	0.159192	0.764609	-0.723883	0.000203297
FBGN0021874	Nle	-0.138569	0.918634	-1.7217	6.79773e-09
FBGN0021895	ytr	-0.319252	0.202369	-0.513514	0.0158547
FBGN0021944	Coprox	0.519643	0.00204837	0.234489	0.180051
FBGN0021979	l(2)k09913	0.335697	0.176829	1.14359	4.7653e-13
FBGN0021995	Rs1	-0.0658807	0.977674	-1.43588	7.2478e-13
FBGN0022029	l(2)k01209	-0.178463	0.841604	-0.985357	0.000421891
FBGN0022069	Nnp-1	-0.0391434	0.986985	-1.558	7.94719e-13
FBGN0022160	Gpo1	-1.24235	5.16591e-12	-1.10728	6.33077e-09
FBGN0022288	l(2)09851	0.0241696	0.986985	-1.37078	2.1192e-10
FBGN0022343	CG3760	0.0997126	0.775849	-0.561865	1.91619e-06
FBGN0022344	CG10340	0.151385	0.725269	-0.566547	0.00101417
FBGN0022355	Tsf1	2.11933	NA	4.02294	1.06731e-06
FBGN0022359	Sodh-2	0.101868	0.982196	0.782243	0.0169835
FBGN0022361	Pur-alpha	0.0718153	0.979322	0.767571	3.6578e-05
FBGN0022700	Cht4	0.991847	0.00446935	1.10701	0.000374066
FBGN0022709	Adk1	-0.839016	0.0124736	-0.301536	0.594826
FBGN0022710	Ac13E	0.348958	0.32458	0.710985	0.00032011
FBGN0022774	Oat	0.967555	1.26277e-09	0.261766	0.158495
FBGN0022959	yps	0.123071	0.480087	-0.721022	1.97999e-14
FBGN0023001	melt	0.232085	0.723637	0.566181	0.0169413
FBGN0023095	caps	0.120798	0.890404	0.58756	0.000555522
FBGN0023129	aay	-1.17439	2.31532e-08	0.0450342	0.953203
FBGN0023167	SmD3	-0.0744087	0.980229	-0.645573	0.0167224
FBGN0023197	Jon74E	0.586202	0.0126199	0.396438	0.0527842
FBGN0023215	Mnt	0.0409877	0.986985	1.0138	2.16858e-06
FBGN0023495	Lip3	1.18745	0.00151197	1.9087	2.64555e-12
FBGN0023496	Lip1	-0.470901	NA	-2.98046	0.0478692
FBGN0023514	CG14805	-0.0174583	0.986985	-0.833181	0.00119795
FBGN0023519	mRpL16	0.101592	0.93937	-0.746065	0.000283296
FBGN0023525	CG3191	-0.145702	NA	1.94704	0.00528351
FBGN0023527	CG3071	-0.038732	0.986985	-1.66364	4.05214e-11
FBGN0023541	Cyp4d14	0.0448162	0.986985	1.24907	0.00022897
FBGN0023542	Nmd3	-0.04878	0.986985	-1.35893	5.11637e-12
FBGN0024182	waw	0.0785035	0.977674	-0.611905	0.0109404
FBGN0024183	vig	0.0984026	0.741506	-1.21671	1.41666e-29
FBGN0024188	san	0.108502	0.938243	-0.572582	0.00970114
FBGN0024251	bbx	0.0138215	0.986985	0.513073	0.000596897
FBGN0024289	Sodh-1	0.609484	0.0460902	0.606495	0.00832384
FBGN0024315	Picot	-0.354009	0.0389525	-0.581622	3.51781e-05
FBGN0024320	Npc1a	0.0141533	0.991221	0.857747	0.000123664
FBGN0024364	CG11417	-0.189721	0.825923	-1.35122	6.82253e-06
FBGN0024366	CG11409	0.250596	NA	-1.8572	0.019012
FBGN0024556	mEFTu1	0.0218195	0.986985	-0.773881	8.83014e-14
FBGN0024558	Dph5	0.0763394	0.977674	-1.29212	1.79053e-08
FBGN0025336	CG4882	0.0809787	0.943064	-0.753854	3.56326e-06
FBGN0025366	Ip259	-0.319384	0.0277463	-0.743105	4.11331e-08
FBGN0025373	Fpps	0.444577	0.0878118	0.732564	2.93671e-05
FBGN0025390	Mur2B	0.480549	0.235405	-0.794845	0.0100489
FBGN0025454	Cyp6g1	0.570699	0.00871564	0.339153	0.11939
FBGN0025456	CREG	-0.34239	0.95163	1.97939	0.00194456
FBGN0025624	CG4025	-0.0551204	0.986985	0.853356	0.00944083
FBGN0025629	CG4045	-0.0745393	0.986985	-0.963997	0.00974783
FBGN0025645	CG3598	0.319031	0.979322	-5.93902	6.94715e-06
FBGN0025678	CaBP1	0.108949	0.876076	0.875161	1.18435e-09
FBGN0025709	CNT2	0.0426086	0.979322	-0.638001	6.94484e-08
FBGN0025815	Mcm6	-0.141879	0.94241	-0.910193	0.00449577
FBGN0025832	Fen1	-0.0946489	NA	-1.15197	0.0290191
FBGN0025837	CG17636	0.365346	0.150276	0.734411	3.10507e-05
FBGN0025885	Inos	0.55264	0.121869	0.801815	0.0034311
FBGN0026061	Mipp1	0.335611	0.302064	0.774655	8.21449e-05
FBGN0026077	Gasp	0.685506	0.179204	-0.994654	0.0140242
FBGN0026079	Nsun2	-0.0130874	0.987183	-1.26442	9.16033e-12
FBGN0026084	cib	0.216415	0.637259	1.0621	1.5492e-09
FBGN0026144	CBP	-0.608867	0.0219364	-0.577963	0.0430162
FBGN0026147	TTLL4A	-0.123566	0.890404	-0.998165	3.57669e-06
FBGN0026160	tna	-0.616703	0.0182044	-0.195392	0.663372
FBGN0026196	nop5	-0.0701663	0.97574	-2.10321	3.02993e-31
FBGN0026199	myo	-0.0308995	0.986985	0.514294	0.0408825
FBGN0026252	msk	0.0885953	0.839538	-0.838141	6.07213e-14
FBGN0026261	bonsai	0.103896	0.900345	-0.642648	0.000234058
FBGN0026415	Idgf4	-0.545226	0.0232866	0.935012	1.144e-06
FBGN0026566	CG1307	0.114636	0.904986	-0.561462	0.00589062
FBGN0026576	Pisd	-0.197701	0.715271	-0.858299	0.000249319
FBGN0026702	Pop1	-0.0455171	0.986985	-1.62058	0.000191743
FBGN0026718	Agpat2	0.531132	0.064779	0.598682	0.00812329
FBGN0026741	mRpL18	0.0636038	0.982196	-0.628325	0.00974382
FBGN0026760	Tehao	-0.539463	0.0201716	0.300025	0.261616
FBGN0026761	Trap1	-0.0973319	0.795754	-0.804982	1.42921e-11
FBGN0026879	CG13364	0.135319	0.744439	-0.522166	0.000903406
FBGN0027084	LysRS	0.0988818	0.816687	-0.803514	1.46996e-10
FBGN0027085	LeuRS-m	0.0262781	0.986985	-0.585519	0.00944083
FBGN0027086	IleRS	0.0937011	0.780336	-0.651069	2.8433e-09
FBGN0027279	l(1)G0196	0.219345	0.283341	0.592914	4.14542e-07
FBGN0027329	CCT6	0.0755129	0.887003	-0.77605	5.92566e-12
FBGN0027330	l(1)G0020	-0.133422	0.89288	-1.98278	7.64505e-15
FBGN0027334	l(1)G0004	-0.118541	0.972438	-1.56163	3.56143e-06
FBGN0027359	Tim8	0.136671	0.71624	-0.606266	4.9679e-05
FBGN0027363	Stam	-0.0202916	0.986985	0.617931	0.000250361
FBGN0027506	EDTP	-0.246778	0.806275	0.662705	0.0324535
FBGN0027525	LTV1	-0.513733	0.0024083	-0.703595	0.000124781
FBGN0027527	Osi6	0.13978	0.986985	-6.8825	1.31062e-08
FBGN0027537	Nup93-1	0.0903194	0.972377	-0.508357	0.0328987
FBGN0027556	CG4928	-0.0860541	0.951884	0.594559	0.000403258
FBGN0027569	cert	0.0695691	0.966431	0.810773	6.69506e-10
FBGN0027570	Nep2	-0.169984	0.95849	-1.11009	0.0109958
FBGN0027572	CG5009	1.71162	4.53644e-31	1.40345	1.07592e-26
FBGN0027579	mino	1.41703	4.21821e-09	1.82075	3.60585e-18
FBGN0027580	PCB	-0.567872	7.7725e-09	0.395696	8.81734e-05
FBGN0027581	CG6191	-0.576488	0.00553572	0.439568	0.0363213
FBGN0027586	CG5867	0.16231	0.986985	4.53388	7.90056e-16
FBGN0027588	GCS2alpha	0.207838	0.01223	0.505957	3.83066e-15
FBGN0027590	GstE12	0.0732881	0.834101	0.527642	3.02475e-10
FBGN0027602	CG8611	-0.0722959	0.98183	-1.56882	6.68734e-08
FBGN0027615	OXA1L	0.0420266	0.985471	-0.894711	1.1392e-08
FBGN0027657	glob1	0.12842	0.922105	0.844334	8.99496e-06
FBGN0027843	CAH2	-0.868773	3.8062e-05	-1.00481	2.37505e-05
FBGN0027868	Nup107	0.147069	0.85105	-0.655072	0.00271899
FBGN0027872	rdgBbeta	-0.309294	0.613056	-1.07191	0.00228287
FBGN0027932	Akap200	-0.09871	0.97574	0.591681	0.014442
FBGN0028381	Decay	0.320003	0.0106066	0.573189	1.39016e-09
FBGN0028411	Nxt1	0.0710161	0.986985	-0.859698	0.0362627
FBGN0028424	JhI-26	0.70355	1.18207e-07	1.1181	2.54246e-23
FBGN0028426	RNaseZ	0.0429024	0.986985	-0.7345	0.00827678
FBGN0028473	Non1	-0.665667	1.31604e-10	-0.875048	3.32095e-15
FBGN0028490	CG31705	-0.916416	0.0279711	0.438466	0.410639
FBGN0028494	CG6424	-0.470271	0.00871564	0.527596	0.0010941
FBGN0028518	CG18480	0.264583	0.0984535	0.519327	2.47316e-06
FBGN0028532	CG7968	0.394285	0.000443197	0.573289	3.03274e-09
FBGN0028533	CG7953	0.211124	0.703798	1.50923	1.51607e-14
FBGN0028534	CG7916	-0.346601	0.179204	1.50161	8.78102e-19
FBGN0028540	CG9008	-0.136474	0.75555	-0.578204	0.000580953
FBGN0028544	Vajk3	0.190347	NA	-4.93591	1.26589e-05
FBGN0028554	x16	0.109306	0.963124	-0.741932	0.0055607
FBGN0028563	sut1	0.512172	0.000116015	0.257353	0.0636082
FBGN0028648	mRpL50	0.144133	0.897876	-0.817396	0.00128033
FBGN0028675	Sur	-0.712379	0.0473151	-0.130861	0.882617
FBGN0028744	CG5033	-0.0641513	0.979322	-1.57737	1.17786e-13
FBGN0028920	CG8997	-0.00310789	0.993229	1.45137	1.61365e-18
FBGN0028940	Cyp28a5	1.88569	3.33442e-14	0.294657	0.408223
FBGN0028945	CG7631	0.899245	7.2788e-09	0.382902	0.0179914
FBGN0028948	CG15253	0.441745	0.229156	-1.40633	1.41181e-06
FBGN0028949	CG15254	-0.104559	0.919991	-0.628524	0.000842266
FBGN0028956	mthl3	0.312316	0.27351	0.674225	5.7885e-05
FBGN0028978	trbl	-0.42353	0.403971	0.666312	0.0348674
FBGN0028983	Spn55B	-0.0492958	0.91546	0.624593	1.23806e-18
FBGN0028991	seq	-0.370907	NA	1.91819	0.0307612
FBGN0029093	cathD	-0.0119671	0.991221	0.793883	4.65221e-05
FBGN0029133	REG	0.0960904	0.851746	-0.682784	3.03116e-07
FBGN0029148	NHP2	-0.133613	0.850441	-1.83877	3.89019e-17
FBGN0029158	Las	-0.234543	0.697626	-0.596171	0.0436218
FBGN0029174	Fkbp59	0.232496	0.188217	-0.606664	2.85699e-06
FBGN0029525	CG18273	-0.143017	0.866582	-1.558	9.70035e-11
FBGN0029608	CG3091	0.126847	0.97574	1.05452	7.78935e-05
FBGN0029646	CG14423	0.489566	0.931483	-5.49745	3.3811e-08
FBGN0029648	CG3603	0.285727	0.147237	0.715035	1.35146e-08
FBGN0029649	CG4116	0.696509	NA	-5.56779	2.00002e-05
FBGN0029662	CG12206	1.06196	NA	-2.6658	0.0288238
FBGN0029665	CG14270	0.362726	0.357957	-0.850078	0.00136755
FBGN0029672	CG2875	-0.0580116	0.986985	-1.41948	2.79175e-05
FBGN0029681	CG15239	0.59512	NA	-4.67785	0.000156525
FBGN0029714	CG3527	-0.112804	0.980229	-1.22527	0.00610699
FBGN0029715	CG11444	0.089603	0.899457	-0.553474	0.000208384
FBGN0029718	mRpL30	0.0343232	0.986985	-0.599895	0.00212408
FBGN0029737	CG6903	0.94333	4.86064e-07	0.689452	4.67495e-06
FBGN0029755	Sas10	0.0139767	0.991221	-1.3772	2.17017e-05
FBGN0029762	NAAT1	-0.54244	0.0772867	-0.77466	0.00489332
FBGN0029795	CG15773	0.767662	0.0588438	1.72008	1.41407e-11
FBGN0029807	CG3108	-0.0610334	NA	-5.01509	0.000181336
FBGN0029828	CG6067	-0.85199	0.1479	1.4727	0.000380662
FBGN0029866	CG3842	0.530339	NA	-3.40077	0.00974382
FBGN0029881	pigs	-0.542029	0.0192953	-0.281183	0.359842
FBGN0029885	CG3224	-0.09191	0.97574	-1.09041	2.26506e-05
FBGN0029903	pod1	-0.0443595	0.986985	0.554086	0.00148934
FBGN0029976	snz	-0.109867	0.954003	0.540635	0.0171565
FBGN0029994	Ldsdh1	0.71922	1.08665e-16	0.674064	7.7737e-17
FBGN0029999	CG1575	-0.150187	0.939234	-1.35269	8.91912e-05
FBGN0030000	CG2260	-0.130736	0.951884	-1.57743	1.80532e-06
FBGN0030001	cyr	-0.333532	NA	-2.97958	0.0463387
FBGN0030027	CG1632	0.686674	NA	-3.10048	0.0308614
FBGN0030037	Miga	0.00998524	0.991221	-0.599671	0.0279309
FBGN0030038	CG1440	0.337811	0.0331229	0.548833	2.96183e-06
FBGN0030060	CG2004	-0.608347	0.00402728	0.484163	0.0183621
FBGN0030061	CG1785	-0.0840115	0.943064	-0.851778	7.1542e-07
FBGN0030063	CG1789	-0.0261605	0.986985	-0.8777	0.02295
FBGN0030065	CG12075	0.181066	NA	-1.85912	0.043716
FBGN0030067	Rbm13	-0.0593743	0.986985	-1.76592	6.33953e-11
FBGN0030073	CG10962	0.301701	0.497355	1.30485	3.91129e-10
FBGN0030081	CG7246	-0.159357	0.952358	-1.57301	0.000177358
FBGN0030086	CCT2	0.0452879	0.97574	-0.891938	8.67373e-15
FBGN0030096	Zpr1	0.0081905	0.991221	-0.859221	0.000727797
FBGN0030097	CG12115	1.27532	0.000810721	1.38157	2.72636e-06
FBGN0030098	CG12057	-0.84187	4.76517e-05	-1.33148	4.50414e-11
FBGN0030114	CG17754	-0.0458948	0.986985	0.959551	0.0304725
FBGN0030151	CG1354	0.0799772	0.818771	-0.576942	1.11953e-08
FBGN0030177	CG2972	-0.0672375	0.979322	-1.32451	5.38262e-09
FBGN0030218	CG1628	-0.360578	0.155522	-0.866657	7.64436e-05
FBGN0030245	CG1637	0.293692	0.520213	1.21197	8.79702e-10
FBGN0030340	CG15740	-0.544386	NA	-4.73324	3.97732e-05
FBGN0030347	CG15739	-0.216039	0.578082	0.65645	0.000172253
FBGN0030362	regucalcin	-0.644381	0.00608492	0.0088521	0.986349
FBGN0030367	Cyp311a1	0.815146	0.00547123	1.28903	1.64679e-10
FBGN0030369	Cyp318a1	1.16265	NA	1.31562	0.00523437
FBGN0030406	CG1463	-0.0336226	0.986985	-1.10749	0.0233799
FBGN0030421	Agpat1	0.355354	NA	1.96773	0.0141079
FBGN0030433	mRpL49	0.0630463	0.980229	-0.550144	0.0121991
FBGN0030459	CG12723	0.41434	NA	-5.533	8.87929e-06
FBGN0030480	Tim9a	0.18317	0.852381	-0.870133	0.00195482
FBGN0030482	CG1673	-0.44065	0.137758	0.839564	7.22851e-05
FBGN0030484	GstT4	-0.649081	0.00210849	0.915347	8.66124e-07
FBGN0030503	Tango2	0.203533	0.876583	0.594025	0.0455106
FBGN0030504	CG2691	-0.0817805	0.957506	-1.4233	3.6838e-15
FBGN0030509	CG11162	1.58367	3.36169e-16	0.535885	0.00333011
FBGN0030510	CG12177	0.023827	0.986985	-0.642581	0.00321517
FBGN0030519	CG11151	0.632521	2.74587e-14	0.393957	1.98996e-06
FBGN0030520	Pdcd4	-0.362048	0.294109	0.584125	0.0119518
FBGN0030521	CtsB1	-0.119087	0.777364	0.852321	6.94383e-12
FBGN0030552	mRpL38	0.0099417	0.991221	-0.762729	3.92522e-05
FBGN0030554	CG1434	0.03748	0.986985	-0.905684	0.0100797
FBGN0030569	CG9411	-0.114479	0.986985	-6.64315	8.54837e-08
FBGN0030572	mRpS25	-0.0237139	0.986985	-0.866538	0.000407983
FBGN0030574	sbm	0.171428	0.95163	2.21761	4.42511e-15
FBGN0030590	CG9518	0.142162	NA	-4.30438	0.000488092
FBGN0030592	CG9514	0.407435	NA	-3.5666	0.00957899
FBGN0030593	CG9512	0.686819	2.44572e-12	0.689151	2.71538e-13
FBGN0030594	fiz	-0.0264739	0.986985	1.04994	4.21148e-05
FBGN0030600	hiw	-0.0059528	0.993996	2.16504	2.06991e-12
FBGN0030611	CG15027	-0.0434888	0.986985	-1.24542	0.00169993
FBGN0030617	CG9095	1.13925	0.157647	-3.40829	1.1815e-06
FBGN0030630	CG12608	0.00528763	0.991221	-1.047	1.29351e-05
FBGN0030653	CG7860	1.08626	0.0739518	1.30187	0.000335793
FBGN0030670	Pis	0.0335136	0.986985	0.837399	5.17292e-09
FBGN0030672	CG9281	-0.108492	0.778063	-0.877845	1.66962e-12
FBGN0030686	mRpL3	-0.0162637	0.986985	-0.73105	7.44934e-06
FBGN0030688	CG8952	-0.248856	0.133573	0.972885	1.19939e-18
FBGN0030692	mRpS30	0.191785	0.373727	-0.609252	3.72369e-06
FBGN0030720	CG8939	-0.118524	0.916447	-1.80532	1.44032e-15
FBGN0030724	Nipsnap	0.258551	0.0871536	0.528792	6.18265e-07
FBGN0030731	Mfe2	0.506833	2.28559e-06	0.780023	3.63436e-16
FBGN0030735	CG3632	-0.0756163	0.979322	0.735071	0.000407358
FBGN0030745	CG4239	0.526973	0.0104233	-0.294544	0.17786
FBGN0030746	CG9981	0.288093	0.0195837	0.546857	5.26726e-09
FBGN0030756	CG9903	-0.133147	0.979322	1.17743	0.000851063
FBGN0030777	CG9672	0.614956	0.0052549	1.39919	3.71029e-15
FBGN0030786	mRpL22	0.18749	0.699422	-0.522789	0.0137354
FBGN0030789	Rrp45	0.118171	0.977674	-1.47969	0.000247172
FBGN0030796	CG4829	-0.0843788	0.97574	-0.740991	0.00195107
FBGN0030805	wus	0.796332	NA	-3.20811	0.0235097
FBGN0030828	CG5162	-0.422637	0.980229	5.91346	2.26286e-10
FBGN0030834	CG8675	-0.105581	0.977095	-0.902799	0.00806181
FBGN0030836	CG8664	0.421034	0.717249	1.81261	1.21541e-05
FBGN0030847	CG12991	0.217236	0.881354	0.811473	0.00615307
FBGN0030851	CG8326	0.163438	0.94667	-1.08689	0.00370872
FBGN0030855	CG5800	-0.0701232	0.98416	-1.47105	5.05369e-07
FBGN0030869	Socs16D	0.172449	0.864529	0.637889	0.00440239
FBGN0030872	Ucp4A	0.185959	0.669871	0.518039	0.00229852
FBGN0030876	CG6762	0.254147	0.674578	1.43871	4.16106e-12
FBGN0030878	CG6769	-0.0595257	0.980239	-0.935322	5.63176e-06
FBGN0030884	CG6847	-0.356447	0.815717	0.97856	0.0279323
FBGN0030897	Frq1	-1.10902	0.000218047	-0.296011	0.608628
FBGN0030929	CG15043	-0.672172	0.00453389	0.303287	0.278715
FBGN0030932	Ggt-1	-0.502577	0.0886026	-0.778333	0.00372019
FBGN0030955	CG6891	0.746086	0.000108264	1.37384	1.74555e-18
FBGN0030968	CG7322	0.743152	0.000639333	0.351092	0.08884
FBGN0031000	Muc18B	-0.618225	1.94388e-12	0.349539	0.000170382
FBGN0031002	CG14196	-0.675992	0.00524874	-0.417491	0.181948
FBGN0031008	CG8010	-0.0278012	0.986985	-1.0507	0.000171081
FBGN0031020	Naa15-16	0.211228	0.218311	-0.827564	3.82126e-12
FBGN0031034	CG14205	-1.54027	9.65517e-08	-1.14271	0.00012553
FBGN0031039	Shawn	0.0955926	0.97574	-0.721518	0.0141543
FBGN0031040	CG14210	-0.069294	0.986985	-1.44414	1.48725e-05
FBGN0031041	Pstk	0.103266	0.977674	-0.71829	0.0311385
FBGN0031043	Naa20A	0.145415	0.828098	-0.5226	0.0118527
FBGN0031051	Ranbp21	0.0611051	0.98183	-0.506965	0.0259796
FBGN0031062	CG14230	-0.0252831	0.986985	-1.42792	1.05221e-07
FBGN0031077	THADA	-0.0237747	0.986985	-1.08157	0.00192231
FBGN0031078	Nup205	0.0868479	0.949869	-0.6887	0.000192181
FBGN0031097	obst-A	0.542663	NA	-3.38213	7.54709e-06
FBGN0031117	GstT3	0.928001	5.59754e-07	1.15337	1.10678e-15
FBGN0031149	Stt3A	0.191208	0.677862	-1.0592	1.3479e-07
FBGN0031170	ABCA	-0.124498	0.714783	1.36353	1.98893e-33
FBGN0031174	CG1486	0.0450745	0.980229	0.597325	1.78473e-06
FBGN0031182	Cyp6t1	1.8681	0.0719	2.94909	1.18147e-10
FBGN0031184	CG14615	0.0723414	0.982196	-0.579933	0.0425727
FBGN0031190	CG12576	-0.553602	0.0136449	0.0792933	0.891612
FBGN0031195	CG17600	0.197559	0.949118	-0.959949	0.0456256
FBGN0031227	CG3709	0.0430832	NA	-1.44437	0.00388968
FBGN0031231	mRpL10	0.150058	0.816687	-0.576771	0.00522021
FBGN0031238	CG3645	-0.164368	0.94241	-0.84144	0.0318829
FBGN0031245	CG3625	0.269313	0.0454038	0.640864	2.11747e-11
FBGN0031248	CG11912	-0.0710663	0.982331	1.65056	8.29232e-15
FBGN0031249	CG11911	-0.362246	0.0154201	0.521545	4.02302e-05
FBGN0031285	CG3662	-0.0211413	0.986985	0.889732	7.83003e-11
FBGN0031294	IA-2	-0.70241	1.52456e-07	-0.152212	0.495813
FBGN0031306	CG4577	-0.639159	0.0357314	0.170839	0.757055
FBGN0031320	CG5126	0.229658	0.603151	0.544595	0.00443766
FBGN0031321	Tgt	-0.154083	0.949344	-0.911733	0.0151891
FBGN0031357	mRpL48	0.12544	0.924919	-0.908538	0.000184852
FBGN0031360	CG31937	0.44193	0.000766509	0.663175	1.36878e-10
FBGN0031381	Npc2a	0.694115	0.0880478	0.940074	0.000372762
FBGN0031392	AIF	-0.00323345	0.991221	-0.811558	3.22309e-11
FBGN0031450	Hrs	-0.0172824	0.986985	0.564136	0.00706644
FBGN0031453	Bacc	-0.325893	0.00480678	-0.514334	2.23257e-06
FBGN0031461	daw	-1.13677	1.84e-09	0.423046	0.0770299
FBGN0031478	CG8814	0.604411	0.000606525	0.900214	4.05214e-11
FBGN0031489	CG17224	0.314896	NA	2.91747	0.0165155
FBGN0031494	CG17219	0.213656	0.91546	-1.23384	0.00444766
FBGN0031515	CG9664	0.194893	0.885681	1.35428	5.67446e-08
FBGN0031533	CG2772	0.336322	0.10387	0.721223	2.7232e-07
FBGN0031534	Snx1	0.39323	0.211546	0.671105	0.000580953
FBGN0031536	Cog3	0.0599145	0.986985	0.506818	0.0256059
FBGN0031558	CG16704	-1.07907	NA	-2.18431	0.0438174
FBGN0031562	CG3604	-1.58925	0.00122403	-0.451996	0.620148
FBGN0031604	Elp3	-0.0200339	0.986985	-0.983639	0.000984034
FBGN0031619	CG3355	1.10967	NA	-4.55963	0.00243845
FBGN0031639	mRpS2	-0.0148733	0.986985	-0.805475	0.00013681
FBGN0031646	snsl	-0.424271	NA	-3.56768	0.00771565
FBGN0031651	mRpL24	-0.00101382	0.997911	-0.544631	0.00124674
FBGN0031653	Jon25Biii	0.131985	0.626849	0.509325	9.73955e-06
FBGN0031654	Jon25Bii	-0.239288	0.24723	0.592121	1.11402e-05
FBGN0031657	CG3756	-0.0436132	0.986985	-1.6837	9.97316e-07
FBGN0031663	CG8891	-0.0846376	0.977674	-0.747046	0.0057835
FBGN0031676	senju	0.294601	0.678016	0.625752	0.0250989
FBGN0031682	CG5828	0.222503	0.874046	1.05016	0.000122021
FBGN0031689	Cyp28d1	-0.00835	0.991221	0.638267	0.00301569
FBGN0031695	Cyp4ac3	0.182597	0.949816	0.885437	0.00728137
FBGN0031702	fusl	-0.0961377	0.924673	0.64198	2.59097e-05
FBGN0031736	CG11030	-0.0516612	0.986985	-1.0321	0.000451092
FBGN0031752	CG9044	-0.140274	0.911955	0.592013	0.00862796
FBGN0031764	CG9107	-0.077245	0.986985	-1.64895	7.30039e-05
FBGN0031776	Pfdn1	0.142945	0.888211	-0.604774	0.0141079
FBGN0031801	CG9498	-0.41418	0.0440461	0.993359	3.35081e-10
FBGN0031832	CG9596	-0.0243915	0.986985	-0.873838	0.0128996
FBGN0031851	Aatf	-0.027823	0.986985	-1.26194	8.99496e-06
FBGN0031860	CG11236	0.595912	1.56574e-05	-0.135591	0.489295
FBGN0031868	Rat1	-0.0775404	0.977674	-0.63607	0.00848365
FBGN0031879	uif	0.977066	0.0744432	-2.63923	1.63712e-08
FBGN0031881	MME1	-0.0557548	0.986985	-0.756504	0.0129875
FBGN0031910	CG15818	-0.778864	0.00113061	0.218089	0.571309
FBGN0031914	CG5973	2.11513	3.44053e-06	2.05959	5.53486e-13
FBGN0031929	CG18585	-0.270682	0.0752176	-0.701131	5.88657e-09
FBGN0031939	CG13796	0.379246	NA	1.64156	0.00790984
FBGN0031945	CG7191	-0.762772	3.42737e-05	-0.233191	0.432941
FBGN0031950	Herp	-0.113935	0.900931	0.917207	1.55362e-08
FBGN0031971	Sirup	-1.13413	0.000936084	-0.364317	0.550457
FBGN0031974	CG12560	0.70026	0.0474072	-0.149832	0.803667
FBGN0032002	CG8353	1.89292	7.91595e-08	1.32187	3.37738e-08
FBGN0032018	CG7806	0.0698362	0.954341	0.510465	0.00011356
FBGN0032048	Dh31	-0.863764	0.000551471	-0.232245	0.612587
FBGN0032049	Bace	-0.468945	0.880075	1.57994	0.0323516
FBGN0032050	CG13096	0.0148573	0.986985	-1.61101	1.83619e-18
FBGN0032051	CG13097	-0.0834488	0.977674	-1.45297	1.56082e-07
FBGN0032053	mRpL51	-0.0295562	0.986985	-0.519454	0.0238021
FBGN0032066	LManIII	2.15565	1.36766e-32	0.818621	1.72059e-05
FBGN0032067	LManIV	2.70952	2.0777e-33	0.629189	0.00374526
FBGN0032068	LManV	1.43643	1.83776e-20	0.456979	0.00867605
FBGN0032069	LManVI	1.41822	7.54885e-30	0.623212	2.07297e-06
FBGN0032079	CG31886	-0.944166	0.000103488	-1.40663	1.48229e-06
FBGN0032086	CG17906	0.549142	0.495783	0.887199	0.0207083
FBGN0032087	CG9568	-0.563042	0.00446935	0.141156	0.665926
FBGN0032116	Mco1	-0.0381016	0.986985	-0.5699	0.0213129
FBGN0032129	jp	-0.704829	0.00628348	-0.0735983	0.915155
FBGN0032131	CG3841	0.482365	3.58172e-05	0.60888	5.5332e-10
FBGN0032138	CG4364	-0.476648	7.48131e-05	-1.05671	5.09321e-17
FBGN0032140	CG13117	0.990341	NA	1.94908	0.0474289
FBGN0032144	CG17633	0.0800678	0.919942	0.75386	1.24643e-09
FBGN0032154	mtDNA-helicase	-0.194464	0.919618	-1.3489	0.00149524
FBGN0032161	CG4594	0.301775	0.607331	0.55762	0.0354341
FBGN0032166	CG4619	-0.0634103	0.979322	-1.25295	4.00645e-10
FBGN0032168	CG13126	-0.0531458	0.986985	-0.882167	0.00277041
FBGN0032172	CG5850	0.149794	0.880075	0.557323	0.00832384
FBGN0032194	CG4901	-0.115707	0.967288	-0.948384	0.00232038
FBGN0032195	CG4908	0.0100712	0.991221	-0.655194	0.0170111
FBGN0032198	eEF1delta	0.312096	0.00142503	-0.560069	2.65456e-10
FBGN0032240	CG17768	0.166752	0.92312	-0.74132	0.0279862
FBGN0032246	Wdfy2	0.0748818	0.96671	0.531077	0.000592637
FBGN0032256	RluA-2	-0.0375924	NA	-1.15233	0.0298677
FBGN0032261	CG6094	0.0265074	0.986985	-0.747556	0.0134891
FBGN0032282	CG7299	-0.922425	NA	1.60823	0.00635704
FBGN0032283	CG7296	-0.00948667	NA	1.80528	0.00590627
FBGN0032298	CG6724	-0.0159317	0.989203	-1.57687	8.01642e-10
FBGN0032299	CG17127	0.902215	NA	-3.31418	0.0150316
FBGN0032329	Art8	-0.0984497	0.980229	-1.45965	0.000128449
FBGN0032336	AstC	-0.546413	0.0485572	-0.278152	0.458187
FBGN0032346	Csl4	0.0490241	0.986985	-1.66722	0.000126252
FBGN0032350	CG6287	-0.19154	0.603151	-0.864074	2.4948e-07
FBGN0032362	spz4	0.208968	NA	-3.7861	0.00391395
FBGN0032397	Tom70	0.0666584	0.972534	-0.862918	1.13525e-07
FBGN0032404	RpL7-like	-0.297214	0.226397	-1.24614	5.93683e-10
FBGN0032408	CG6712	-0.118595	0.95163	-1.61547	5.56087e-08
FBGN0032430	CG6388	0.0592637	0.986985	-0.990124	8.98967e-05
FBGN0032444	CCT4	0.0493601	0.964272	-0.808414	7.8934e-14
FBGN0032449	CG17036	0.504133	0.0407076	-0.183215	0.568167
FBGN0032451	spict	-0.127725	0.913565	0.702625	0.000328266
FBGN0032477	CG5287	-0.140674	0.837577	0.526381	0.00361456
FBGN0032487	Ski6	-0.0328277	0.986985	-1.51821	0.00201035
FBGN0032512	Bdp1	-0.00843239	0.991221	-1.02965	0.000501934
FBGN0032513	CG6565	0.0176053	0.986985	-0.814952	0.000158615
FBGN0032524	Hacd2	0.606722	0.0454143	0.0594942	0.925653
FBGN0032538	Vajk2	0.192226	NA	-4.3603	0.000163527
FBGN0032587	CG5953	-0.890662	0.0291334	-0.00620096	0.995211
FBGN0032603	CG17928	0.708389	0.000810721	0.894014	3.00538e-08
FBGN0032614	CG13284	-0.693521	6.7544e-06	-0.769506	9.29886e-06
FBGN0032615	CG6012	0.272084	0.717871	-0.771795	0.0193463
FBGN0032620	CG12288	-0.0789285	0.98416	-2.03387	1.37858e-08
FBGN0032646	mEFTs	0.0366087	0.986985	-0.748418	2.4977e-07
FBGN0032699	CG10383	-0.571339	0.0454038	0.836094	0.000283242
FBGN0032701	CG10341	-0.196743	0.689304	-0.540397	0.0213129
FBGN0032715	CG17597	0.55438	1.53611e-05	0.969312	7.88234e-18
FBGN0032717	CG10600	-0.0635965	0.986985	0.607902	0.00988083
FBGN0032720	mRpL13	0.00453019	0.991221	-0.8797	6.59068e-05
FBGN0032721	CG10602	0.529639	2.31878e-12	0.158401	0.0595756
FBGN0032726	CG10621	-0.699632	0.0370306	-0.409655	0.289764
FBGN0032727	CG10623	-0.696968	0.00725854	0.0414809	0.962369
FBGN0032733	CG15170	0.666994	0.103178	1.78958	6.7272e-13
FBGN0032779	Alp12	-0.0918285	0.922105	0.595326	3.56768e-05
FBGN0032787	CG10195	0.261928	0.715271	0.802691	0.000967304
FBGN0032818	CG10628	0.146662	0.95849	-0.764411	0.0411347
FBGN0032819	CG10463	0.0616452	0.986985	-1.63892	5.53476e-07
FBGN0032820	fbp	-0.685324	0.000260034	0.0328016	0.962369
FBGN0032839	AANATL3	0.366676	0.491346	1.01783	8.98244e-05
FBGN0032849	mRpS18B	0.115816	0.943064	-0.949785	0.000111145
FBGN0032850	Kua	1.55775	0.000334636	0.413015	0.315278
FBGN0032873	CG2614	-0.0312505	0.986985	-0.782281	0.00792405
FBGN0032919	CG9253	-0.201379	0.603329	-1.83417	5.0116e-19
FBGN0032925	CG9246	-0.103631	0.938243	-1.4939	9.26575e-12
FBGN0032935	Atg18b	-0.423736	NA	1.11678	0.0179914
FBGN0032945	CG8665	0.363257	0.475254	1.06558	6.38412e-06
FBGN0032949	Lamp1	0.112278	0.579263	0.531581	6.59142e-10
FBGN0032955	CG2201	-0.510838	0.0500529	-1.23403	3.80184e-06
FBGN0032988	Tif-IA	-0.0125499	0.986985	-0.779955	3.61242e-06
FBGN0033065	Cyp6w1	-0.920727	3.91533e-07	0.586941	0.00249308
FBGN0033079	Fmo-2	-0.459632	0.00113129	-0.645175	8.58808e-06
FBGN0033081	geminin	-0.054927	0.986985	-0.715896	0.0193369
FBGN0033085	CG15908	0.047122	0.986985	-0.915341	0.0208661
FBGN0033092	Rpp25	0.191328	0.926671	-0.996701	0.0128996
FBGN0033093	CG3270	3.34445	6.96858e-05	1.55523	1.66299e-05
FBGN0033100	CG3420	0.128813	0.869077	-0.575566	0.00412424
FBGN0033124	Tsp42Ec	-0.639385	7.58828e-09	0.114219	0.554234
FBGN0033158	CG12164	0.264717	NA	-3.00811	0.0417015
FBGN0033160	Dhx15	-0.0274778	0.986985	-0.705282	0.000123305
FBGN0033169	CG11123	-0.132301	0.957506	-1.11163	0.000798018
FBGN0033204	CG2065	-0.595415	0.000740534	0.291425	0.158439
FBGN0033208	mRpL52	-0.00914998	0.991221	-0.779614	0.00161438
FBGN0033215	Dgat2	1.16077	1.43789e-07	0.921564	2.22572e-08
FBGN0033221	CG12825	0.583608	5.92734e-10	0.361691	4.5476e-05
FBGN0033222	CG12824	1.05035	0.00540362	1.33198	1.56245e-07
FBGN0033234	MFS12	0.0752349	0.980229	0.564808	0.0130484
FBGN0033246	ACC	-1.08876	8.51081e-15	0.533129	0.000433652
FBGN0033252	CG12769	-0.00885759	NA	-2.86391	0.0412914
FBGN0033259	Tmem63	0.193157	0.655306	0.701699	1.53158e-05
FBGN0033264	Nup50	0.0409522	0.986985	-0.505285	0.0102176
FBGN0033294	Mal-A4	0.762574	0.000184935	1.57355	1.4961e-18
FBGN0033296	Mal-A7	-1.09398	0.000659802	-0.633466	0.153431
FBGN0033307	CG14752	2.46087	NA	-3.87607	0.0108729
FBGN0033317	CG8635	0.162843	0.529494	-0.673704	7.88705e-07
FBGN0033351	AIMP1	0.257393	0.543552	-0.559076	0.0193369
FBGN0033365	CG8170	-0.14284	NA	-4.35923	0.000184963
FBGN0033379	Mys45A	-0.169924	0.784808	-1.30402	1.33613e-08
FBGN0033397	Cyp4p3	0.230057	NA	1.18011	0.0101118
FBGN0033401	Cog6	0.137969	0.901651	0.519755	0.0150529
FBGN0033454	CG1671	-0.00303761	0.994055	-1.67279	5.11637e-12
FBGN0033471	CG12134	-0.0401752	0.986985	-1.29538	1.05629e-05
FBGN0033473	CG12128	0.0625028	0.986985	-1.03637	0.0022158
FBGN0033476	oys	-0.0652461	0.95163	0.688816	2.86311e-09
FBGN0033480	mRpL42	0.185844	0.816687	-0.547837	0.0405424
FBGN0033485	RpLP0-like	-0.0354625	0.986985	-1.63202	4.69453e-14
FBGN0033507	CG12909	-0.177122	0.929767	-1.7497	2.36118e-05
FBGN0033540	Elp2	-0.0544383	0.986985	-1.10659	3.94626e-05
FBGN0033543	CG12338	0.600866	0.000554349	0.408058	0.00789338
FBGN0033547	CG12935	0.039435	0.986985	-0.777076	0.00429706
FBGN0033548	CG7637	-0.0258015	0.986985	-1.80747	1.50363e-09
FBGN0033557	CG12325	-0.120417	0.922105	-1.72548	6.59594e-12
FBGN0033571	Rpb5	0.0360625	0.986985	-1.07621	4.10396e-05
FBGN0033624	CG12384	0.209594	0.462105	0.763185	1.21551e-08
FBGN0033638	CG9005	-0.275196	0.537584	0.573825	0.0124275
FBGN0033649	pyr	-0.856681	0.0374865	-0.333836	0.631128
FBGN0033658	Twdlbeta	0.886656	0.274147	-2.29189	7.46834e-05
FBGN0033659	Damm	0.680502	0.255007	1.4842	1.66561e-05
FBGN0033661	CG13185	-0.0810724	0.955832	-1.5504	3.60585e-18
FBGN0033683	CG18343	0.1964	0.69366	0.631866	0.000425473
FBGN0033690	EndoG	-0.0814253	0.981465	-0.673074	0.0322634
FBGN0033693	CG13175	0.396437	NA	-2.7418	0.00562991
FBGN0033702	CG8854	-0.199818	NA	-3.21328	0.0162606
FBGN0033717	CG8839	-0.0167794	0.986985	0.671025	4.15403e-11
FBGN0033730	Cpr49Ag	-1.14684	1.32097e-07	-0.92499	0.00142887
FBGN0033737	Nup54	0.030728	0.986985	-0.757991	0.0201328
FBGN0033741	CG8545	-0.0868415	0.957532	-1.72228	2.03367e-18
FBGN0033754	Ak6	0.0141262	0.991221	-1.63413	0.000576952
FBGN0033766	Nup188	0.0168566	0.987183	-0.752408	0.00271899
FBGN0033777	CG17574	0.0908722	0.81549	0.548702	2.91507e-08
FBGN0033782	sug	-1.08615	1.38103e-08	-1.21746	1.22533e-06
FBGN0033788	CG13323	-0.210519	0.745176	0.591864	0.0140242
FBGN0033789	CG13324	-0.425804	0.603329	0.905297	0.0235341
FBGN0033792	CG13325	0.127284	0.977674	0.88706	0.0109958
FBGN0033808	CG4627	0.0588716	0.986985	-1.23559	0.000262849
FBGN0033809	CG4630	1.21438	NA	1.41945	0.0357251
FBGN0033812	Pex13	0.580455	0.000327613	0.70719	3.30752e-08
FBGN0033816	CG4679	-0.0514761	0.977674	-0.682409	3.54384e-06
FBGN0033821	CG10799	0.269503	0.798067	0.651772	0.0397975
FBGN0033826	CG4734	0.461783	0.00654121	1.10275	1.43581e-15
FBGN0033827	CG17047	0.550341	0.848698	-3.50861	8.46024e-06
FBGN0033830	CG10814	0.106373	0.986985	1.51237	0.011594
FBGN0033853	CG6145	-0.572167	0.00642655	0.252887	0.343884
FBGN0033875	CG6357	-0.5857	NA	4.01127	0.00338564
FBGN0033889	CG6701	-0.0504421	0.986985	0.747708	7.65829e-05
FBGN0033907	mRpS16	0.129682	0.924673	-0.918533	0.00024913
FBGN0033919	CG8547	-0.827245	8.88417e-05	0.057719	0.927457
FBGN0033926	Arc1	0.559065	2.4128e-08	0.678493	1.18292e-12
FBGN0033942	Cpr51A	0.528683	NA	-3.0726	3.51197e-06
FBGN0033945	CG12868	0.321672	0.5562	0.671532	0.0081005
FBGN0033989	CG7639	-0.048739	0.984	-0.584664	0.00187166
FBGN0033999	CG8093	2.33248	1.07088e-18	1.42113	3.3811e-08
FBGN0034001	mRpL41	0.026155	0.986985	-0.749287	0.0122796
FBGN0034022	CG12964	0.644259	NA	-4.60886	3.54379e-05
FBGN0034030	CG8192	-0.511406	NA	-3.56647	0.00800561
FBGN0034031	CG12963	0.0454379	0.979322	0.68278	2.59342e-09
FBGN0034045	CG8249	0.117243	0.972377	1.02622	1.05885e-05
FBGN0034052	CG8299	1.34088	0.000143855	1.59813	7.28299e-08
FBGN0034065	Rrp42	-0.07491	0.986985	-1.21563	0.00702897
FBGN0034073	CG8414	0.0317851	0.986985	-1.18926	3.22855e-06
FBGN0034085	Ptp52F	0.151732	0.410851	0.51798	4.1032e-08
FBGN0034087	clu	0.0851907	0.816947	-0.59688	1.09182e-08
FBGN0034110	Atg9	-0.207466	0.848698	0.61551	0.032681
FBGN0034118	Nup62	0.0165945	0.991221	-0.705015	0.0244371
FBGN0034145	CG5065	0.647404	NA	-1.7645	0.00324415
FBGN0034159	CG15615	0.998778	0.577327	-3.76058	0.000347668
FBGN0034204	CG10953	-1.05014	0.0102359	-1.32538	0.00323812
FBGN0034214	CG6550	-0.028638	0.986985	-0.941722	0.0234307
FBGN0034215	Mtap	-0.113708	0.913183	-0.560344	0.00896007
FBGN0034232	CG4866	-0.0088418	0.991221	-1.53438	4.21606e-05
FBGN0034240	MESR4	-0.0612145	0.982196	-0.507662	0.0382058
FBGN0034243	Ns2	-0.100929	0.891208	-0.975842	1.37058e-08
FBGN0034246	Dcr-2	0.118131	0.939793	0.708405	0.000393218
FBGN0034259	P32	0.00481364	0.991221	-1.01528	7.14189e-15
FBGN0034266	CG4975	0.035289	0.986985	-1.20315	0.00759725
FBGN0034275	CG5002	0.740463	1.59869e-15	0.303432	0.000807126
FBGN0034289	CG10910	0.115527	0.911955	0.910996	1.95279e-07
FBGN0034291	CG5770	-0.202293	0.819536	1.36094	1.00573e-09
FBGN0034292	CG5767	-0.206402	0.178701	0.529038	4.1897e-07
FBGN0034294	Muc55B	-0.509066	8.51156e-06	1.03379	2.54246e-23
FBGN0034295	CG10911	-1.2663	2.37473e-09	-0.0820023	0.893807
FBGN0034296	CG10912	-0.533172	1.87011e-07	0.279003	0.011494
FBGN0034346	PIG-O	0.141117	0.864529	-0.539405	0.0149842
FBGN0034351	rswl	-0.126905	0.949816	-0.963828	0.00114198
FBGN0034356	Pepck2	-0.306227	0.587415	1.58638	4.63485e-12
FBGN0034361	mRpS28	0.00953878	0.991221	-0.925339	0.000428447
FBGN0034362	CG5323	0.0561369	0.980229	-0.924146	5.48689e-07
FBGN0034391	CG15080	0.452158	0.879606	-5.95253	3.1267e-07
FBGN0034394	CG15096	-0.662349	7.37449e-09	0.132098	0.483203
FBGN0034398	CG15098	-0.000451251	0.999001	0.524455	4.70613e-07
FBGN0034405	Jheh2	-0.237212	0.274147	0.818142	2.00403e-10
FBGN0034406	Jheh3	-0.0148725	0.986985	0.593896	3.1088e-09
FBGN0034417	CG15117	-0.329712	0.0280862	-0.612611	1.72603e-05
FBGN0034422	CG7137	0.0885885	0.98183	-1.27903	0.000179439
FBGN0034428	AANATL6	4.05582	0.00205806	4.03693	2.31674e-12
FBGN0034429	AANATL4	1.47944	9.61273e-22	0.756909	7.13029e-08
FBGN0034438	CG9416	-0.737667	0.000180593	-0.216253	0.510779
FBGN0034440	CG10073	2.31482	7.07776e-07	1.61873	0.000160299
FBGN0034441	CG10081	2.73953	6.11968e-09	1.47037	0.000421194
FBGN0034447	CG7744	0.0152086	0.986985	-0.689289	0.00078894
FBGN0034468	Obp56a	0.981542	0.243427	-3.18577	2.43187e-07
FBGN0034488	Hacl	0.679244	2.20031e-14	0.433236	5.95139e-07
FBGN0034496	CG9143	-0.126181	0.891351	-1.55205	5.29594e-11
FBGN0034500	CG11200	0.205842	0.876336	-1.12183	0.00122586
FBGN0034528	CG11180	-0.0553399	0.986985	-1.50797	3.37036e-08
FBGN0034538	CG16799	0.36326	0.0845194	0.527696	0.000500036
FBGN0034579	mRpL54	0.037618	0.986985	-0.789517	0.00268951
FBGN0034582	Cht9	0.126108	0.941161	0.880176	9.96031e-05
FBGN0034605	Ugt49C1	-0.561257	0.0227784	-0.542924	0.0450578
FBGN0034628	Acox57D-p	0.43514	0.0691441	1.1684	1.3209e-12
FBGN0034638	CG10433	-1.20693	4.4135e-05	0.179558	0.798194
FBGN0034641	mahj	-0.139313	0.730607	-0.982138	3.03274e-09
FBGN0034642	CG15674	-0.0405981	0.986985	0.71082	0.00177571
FBGN0034644	CG10082	-0.487774	0.102265	0.602459	0.013196
FBGN0034661	tpr	1.09977	NA	-5.15492	3.21495e-06
FBGN0034663	CG4363	-0.570219	0.0126895	0.687523	0.00061938
FBGN0034664	CG4377	-0.287909	0.167592	0.72588	2.04388e-07
FBGN0034703	CG3045	-0.10377	NA	-1.1489	0.0444223
FBGN0034709	Swim	-0.282961	0.208379	0.631393	2.91371e-05
FBGN0034723	CG13506	-0.782363	4.66109e-11	-0.447196	0.00197333
FBGN0034727	mRpS29	0.0557601	0.980229	-0.770084	2.97042e-05
FBGN0034733	CG4752	-0.552754	0.00377303	0.368029	0.063323
FBGN0034734	CG4554	-0.149447	0.833432	-1.45747	2.45184e-11
FBGN0034736	gas	0.485592	0.0860206	0.784399	3.1002e-05
FBGN0034756	Cyp6d2	1.24764	0.00123675	0.902724	0.00125479
FBGN0034783	CG9825	-0.806268	1.75074e-05	-0.433764	0.0497413
FBGN0034786	CG13531	0.120141	0.97574	0.890495	0.000754833
FBGN0034797	nahoda	-0.474539	0.363685	-1.0625	0.00774603
FBGN0034802	CNBP	0.107754	0.592637	-0.84837	2.94992e-21
FBGN0034808	CG9896	0.290309	0.633837	0.725532	0.0027149
FBGN0034854	Golgin245	0.0141236	0.986985	0.518172	2.03936e-05
FBGN0034879	Rrp4	-0.0658447	0.986985	-1.3234	5.66847e-06
FBGN0034893	mRpL43	0.0641718	0.982196	-0.797321	0.000999657
FBGN0034897	Sesn	0.628881	0.0124736	-0.18346	0.612413
FBGN0034915	eIF6	-0.0547952	0.980229	-1.20659	4.37595e-11
FBGN0034933	CG3735	-0.0249803	0.986985	-0.997103	0.00690082
FBGN0034940	CG16787	-0.110735	0.966431	-1.05069	0.000292785
FBGN0034974	CG16786	-0.0797894	NA	-3.72386	0.00229669
FBGN0034986	mRpS17	-0.0650604	0.979322	-0.75525	0.000442093
FBGN0034988	cN-IIIB	0.510457	0.0324051	0.938539	6.70635e-09
FBGN0034999	Fatp3	1.25361	1.62373e-06	1.15819	1.20067e-07
FBGN0035020	CG13585	-0.228864	0.43437	0.641475	3.54379e-05
FBGN0035039	Adck1	0.189526	0.824217	-0.609826	0.0287907
FBGN0035056	spz6	0.98871	NA	-3.40168	0.0117125
FBGN0035063	CG3594	0.00528179	0.9929	-1.4873	3.52934e-05
FBGN0035064	TyrRS-m	-0.0543155	0.986985	-0.508782	0.0364407
FBGN0035087	CG2765	-0.553176	0.000148619	0.552136	8.21013e-05
FBGN0035089	Phk-3	-0.653695	0.046479	-0.433131	0.275549
FBGN0035101	p130CAS	0.269918	0.190052	0.544432	3.46955e-05
FBGN0035122	mRpL17	-0.00146045	0.997524	-0.777293	0.00060463
FBGN0035146	CG13893	1.24569	3.28952e-05	1.90924	2.23114e-15
FBGN0035154	hiro	-0.0160991	0.986985	0.831177	6.09152e-11
FBGN0035162	Sf3b3	0.0865809	0.893112	-1.01899	2.83095e-15
FBGN0035165	CG13887	0.474119	0.000841763	1.20701	4.18692e-25
FBGN0035169	Dci	0.545381	0.154778	0.679318	0.00943323
FBGN0035206	sturkopf	0.264529	0.0316491	0.58459	5.67551e-11
FBGN0035213	CG2199	-0.0375887	0.986985	-1.18653	2.32576e-05
FBGN0035227	Iml1	-0.0775187	0.97574	0.53256	0.00434267
FBGN0035237	CG13917	0.290874	0.477408	0.592857	0.00362486
FBGN0035252	CG7970	0.742064	2.1324e-10	0.822642	2.07919e-16
FBGN0035272	mRpL46	0.070243	0.977674	-0.635459	0.00277069
FBGN0035298	SCOT	0.400709	0.00326842	0.752184	3.56216e-13
FBGN0035300	CG1139	0.185045	NA	1.89535	0.022069
FBGN0035335	mRpL23	-0.0304601	0.986985	-0.698547	0.00335097
FBGN0035336	CG9004	-0.145076	0.931751	-1.10589	0.000353567
FBGN0035374	mRpS35	0.126561	0.85801	-0.658175	0.000453516
FBGN0035375	Pgant6	0.539381	2.60634e-07	0.442844	1.56997e-06
FBGN0035392	CG1271	0.650966	0.00268741	-0.131929	0.710989
FBGN0035393	CG16753	0.145928	0.97574	-1.1607	0.00740948
FBGN0035397	PAN3	-0.144877	0.665822	0.74987	1.31773e-09
FBGN0035398	Cht7	0.0167501	NA	-1.60763	0.00649292
FBGN0035401	Alg2	0.135746	0.876076	0.529854	0.00453341
FBGN0035429	CG12017	0.0487666	NA	-4.49864	0.00101127
FBGN0035430	CG12009	1.28386	0.152645	-4.02577	1.98996e-06
FBGN0035449	CG14971	0.228215	0.561659	0.579384	0.000983971
FBGN0035473	mge	0.0305322	0.986985	-0.881844	2.30483e-12
FBGN0035482	CG14985	0.274573	0.612672	0.571177	0.0154166
FBGN0035495	CG14989	-0.53831	0.00450681	-0.128453	0.721814
FBGN0035511	Cpr64Ab	0.268709	0.97574	-4.38054	8.81669e-07
FBGN0035513	Cpr64Ad	0.238416	0.986985	-2.43012	0.0351594
FBGN0035515	CG14997	0.284029	0.257816	0.645934	1.19116e-05
FBGN0035522	CG1273	0.767284	NA	-2.1231	0.0396359
FBGN0035524	CG11583	-0.0939645	0.963699	-1.61713	1.18147e-10
FBGN0035534	mRpS6	0.126844	0.922766	-0.720458	0.00301569
FBGN0035541	CG15019	-0.148366	0.789767	-1.30494	1.99876e-10
FBGN0035542	DOR	-0.536	0.409105	2.26084	1.50582e-11
FBGN0035552	CG11350	0	NA	4.51011	0.00380435
FBGN0035588	CG10672	0.584053	2.8686e-08	0.429043	9.84787e-06
FBGN0035591	CG4611	0.0451916	0.986985	-0.980378	0.000654165
FBGN0035603	Pfdn4	0.0662664	0.986985	-0.592985	0.0397426
FBGN0035607	CG4835	-0.741394	0.000521109	0.762888	0.000141609
FBGN0035611	CG13285	-1.06002	0.000119349	0.199088	0.695307
FBGN0035612	frm	-1.09381	0.000107181	0.382523	0.31538
FBGN0035619	Alp10	-0.748395	3.0424e-09	-0.0862642	0.736047
FBGN0035620	Alp9	-0.593875	9.89859e-07	0.0180277	0.962369
FBGN0035622	TM9SF3	0.123811	0.823463	0.539308	0.00016626
FBGN0035630	CG10576	0.115336	0.540197	-0.723754	1.59908e-15
FBGN0035665	Jon65Aiii	-0.2766	0.254886	0.604533	0.000156677
FBGN0035666	Jon65Aii	0.192938	0.676747	0.546311	0.0043901
FBGN0035679	CG10467	1.30504	2.84559e-06	1.5589	1.73987e-14
FBGN0035722	CG10075	0.0270379	0.986985	-0.612233	0.047075
FBGN0035726	CG9953	0.40527	0.0711397	0.676575	1.60705e-05
FBGN0035735	Cpr65Ea	-0.111915	NA	-5.71322	4.94991e-07
FBGN0035742	Acbp4	0.356241	0.103178	0.526613	0.00185083
FBGN0035743	Acbp6	0.787279	0.000740534	2.05263	9.83838e-25
FBGN0035763	mrva	-0.0569035	0.986985	0.771159	0.000327046
FBGN0035790	Cyp316a1	4.28496	NA	2.23506	2.55474e-05
FBGN0035811	Mcad	0.939588	9.53384e-06	0.104928	0.823418
FBGN0035833	CG7565	0.137366	0.876076	0.555122	0.00300524
FBGN0035839	CG7550	0.491073	0.639599	1.27539	0.000586358
FBGN0035844	CG13676	0.428352	NA	-1.79399	0.00599896
FBGN0035854	CG8005	0.176567	0.947805	-0.959394	0.0205787
FBGN0035859	CG13678	0.0895402	0.986985	-2.02375	0.0270091
FBGN0035865	CG7201	0.196626	NA	-3.88732	0.00245303
FBGN0035878	CG7182	0.0179383	0.986985	-1.3241	5.60723e-12
FBGN0035886	Jon66Ci	0.269072	0.42197	0.748451	5.76342e-05
FBGN0035887	Jon66Cii	-0.60609	0.0802082	0.874978	0.00147942
FBGN0035888	CG7120	-0.316066	NA	1.27891	0.0202623
FBGN0035901	Pus7	0.046005	0.986985	-1.19737	6.13498e-05
FBGN0035909	ergic53	0.26096	0.055787	0.627493	3.67196e-10
FBGN0035926	Acbp5	1.44208	3.52462e-27	0.612737	1.15838e-05
FBGN0035959	CG4911	0.235765	0.823789	0.602846	0.0425902
FBGN0035968	Slc45-1	-1.06121	1.5339e-05	0.558371	0.046329
FBGN0035981	CG4452	-0.247819	0.851746	0.717559	0.0395386
FBGN0036018	CG3335	-0.0636023	0.986985	-1.40782	6.08604e-07
FBGN0036023	CG18179	1.51509	8.63135e-18	1.67268	1.62985e-22
FBGN0036024	CG18180	0.383179	0.00586553	0.632601	9.75281e-08
FBGN0036030	Prps	-0.277039	0.0763749	-0.593576	6.80064e-06
FBGN0036035	CG18178	-0.0429855	0.986985	-1.62439	1.50426e-08
FBGN0036053	iPLA2-VIA	-0.103476	0.95163	0.593572	0.0026282
FBGN0036066	CG14160	0.127064	0.977674	0.789877	0.0177142
FBGN0036096	CG8003	0.0544218	0.986985	-0.578298	0.0173728
FBGN0036106	CG6409	-0.0902788	NA	-5.02909	1.34212e-05
FBGN0036112	CG14147	0.345353	0.97574	-4.36979	4.01889e-06
FBGN0036124	CG7839	-0.143561	0.833432	-1.46708	4.57758e-11
FBGN0036135	mRpL2	0.0202739	0.986985	-0.708357	0.000117855
FBGN0036165	chrb	-0.0646648	0.986985	0.922622	0.000152974
FBGN0036187	RIOK1	-0.00881119	0.991221	-1.53319	1.42438e-06
FBGN0036188	CG7339	0.034248	0.986985	-1.20976	0.000514418
FBGN0036196	CG11658	0.120251	0.986985	1.31484	0.00123959
FBGN0036225	CG5883	-0.764654	6.28198e-06	0.707701	1.97082e-05
FBGN0036226	CG7252	-0.533954	4.86646e-09	0.0786223	0.650633
FBGN0036229	CG7248	-1.13854	1.72288e-12	0.719384	2.56242e-05
FBGN0036254	CG5645	-0.115112	0.972438	-1.38405	2.48043e-05
FBGN0036257	RhoGAP68F	-0.102811	0.951884	0.824479	8.10498e-06
FBGN0036272	Sms	-0.0168346	0.986985	-1.09118	6.4646e-09
FBGN0036279	Ncc69	-0.0891172	0.966469	0.796844	6.04384e-06
FBGN0036286	CG10616	0.278602	0.499514	0.514684	0.0135619
FBGN0036289	CG10657	0.156501	NA	-1.61175	0.0131671
FBGN0036300	Pmm2	0.358711	0.10103	0.577373	0.000120348
FBGN0036301	CG4069	-0.0417284	0.986985	-1.84811	5.89832e-08
FBGN0036316	CG10960	0.866193	1.52978e-10	0.268175	0.0811853
FBGN0036320	CG10943	0.495585	0.143454	0.70204	0.00190763
FBGN0036321	CG14120	-0.984154	4.15537e-15	-0.531377	0.000101846
FBGN0036334	CG11267	0.223603	0.237287	-0.870324	4.63617e-12
FBGN0036335	mRpL20	0.0729493	0.979322	-0.859552	0.000394823
FBGN0036337	AdenoK	-0.387837	0.100385	-0.98232	6.49056e-06
FBGN0036341	Syx13	-0.509589	0.0108802	0.192183	0.490037
FBGN0036342	CG11279	-0.0278793	0.986985	-1.07576	0.00944083
FBGN0036351	CG14107	0.422703	NA	-5.69864	5.04893e-06
FBGN0036367	CG10116	-0.620515	0.000896897	-0.248188	0.35891
FBGN0036381	CG8745	-1.43676	4.21525e-09	-0.399049	0.215164
FBGN0036419	CG13482	-1.01134	0.0301367	0.670262	0.16751
FBGN0036422	CG3868	-0.332998	0.00415381	0.935733	3.55591e-22
FBGN0036428	Gbs-70E	0.158979	0.89288	0.612917	0.0101862
FBGN0036448	mop	0.132509	0.867381	0.540754	0.00216707
FBGN0036449	bmm	-0.471237	0.0827481	1.02956	1.41643e-07
FBGN0036460	CG5114	0.0157866	0.986985	-1.52543	1.08947e-11
FBGN0036462	mRpL39	0.121547	0.876583	-1.02712	8.54837e-08
FBGN0036471	CG13460	-0.00733955	NA	3.07823	0.0107254
FBGN0036488	CG6878	-0.0277245	0.986985	-0.785191	0.000252432
FBGN0036500	CG7275	-0.0208701	0.986985	-1.06625	0.000574176
FBGN0036501	CG7272	-0.23189	0.34096	0.597373	4.02302e-05
FBGN0036502	CG7841	0.0956988	0.953639	-0.730544	0.000589432
FBGN0036514	CG12301	-0.149023	0.891577	-1.42615	4.48726e-07
FBGN0036551	CG17029	0.364598	0.00715634	0.609733	3.70435e-09
FBGN0036557	mRpS31	0.0377168	0.986985	-0.749317	0.000156262
FBGN0036569	IleRS-m	0.0712435	0.986985	-1.09895	0.000825077
FBGN0036575	CG5157	0.404395	0.208749	0.695406	0.000529355
FBGN0036576	CG5151	-0.578217	0.0281806	0.0336306	0.962369
FBGN0036589	CG13067	-0.535771	0.64505	2.30711	5.94824e-07
FBGN0036592	CG13049	-0.0266574	0.991221	-3.53704	0.00060262
FBGN0036593	CG13048	0.637282	0.573776	-5.69565	3.30396e-08
FBGN0036607	CG13059	-0.0690548	NA	-2.74328	0.0270861
FBGN0036612	CG4998	0.14917	0.986985	-2.33272	0.0178747
FBGN0036623	Agpat3	0.369245	0.000588142	0.9337	2.94106e-27
FBGN0036638	CG13033	-1.18241	6.83619e-05	-1.00696	0.00185002
FBGN0036678	CG11905	0.521726	0.722588	-4.05	2.72426e-06
FBGN0036686	CG7728	-0.107878	0.924558	-1.33012	6.22085e-10
FBGN0036727	SecCl	-0.0262582	0.986985	1.06409	8.47145e-08
FBGN0036732	Oatp74D	0.273177	0.934077	2.91875	6.25213e-17
FBGN0036741	anchor	-0.0257793	0.986985	0.590463	0.00453919
FBGN0036742	CG7497	-1.45376	0.0704984	3.17206	1.26364e-08
FBGN0036749	CG7460	0.945655	1.27219e-07	0.414747	0.0126717
FBGN0036752	Adgf-A	0.446293	3.54664e-06	0.586127	6.11203e-12
FBGN0036754	CG5589	-0.00948939	0.991221	-1.55012	9.37686e-06
FBGN0036764	CG5535	-0.228941	0.738609	-0.997963	0.000993034
FBGN0036772	CG5290	-0.202308	0.819982	-1.04423	0.000656921
FBGN0036774	mRpS26	0.038201	0.986985	-0.732478	0.000825077
FBGN0036775	RpIIIC53	0.0031354	0.995567	-0.791571	0.00875755
FBGN0036780	CG7330	0.165007	NA	-4.53311	7.68409e-05
FBGN0036824	CG3902	0.398566	0.000606525	1.26006	1.20987e-38
FBGN0036831	CG6839	-1.31399	1.40441e-11	0.725636	0.000442093
FBGN0036833	CG3819	-1.33845	1.36766e-32	0.861629	7.70715e-14
FBGN0036838	CG3808	-0.104995	0.97574	-1.06038	0.000366125
FBGN0036842	Ugt316A1	0.282565	0.614095	0.613935	0.0101629
FBGN0036853	mRpL21	0.0963935	0.952358	-0.891603	3.11264e-05
FBGN0036857	Aldh7A1	0.60324	6.35928e-12	0.388394	1.95757e-06
FBGN0036862	Gbs-76A	0.407737	NA	1.51069	0.0387976
FBGN0036870	CG14095	-0.0708595	0.991221	-2.8151	0.0448144
FBGN0036871	CG14096	0.355918	NA	-2.56041	0.0397426
FBGN0036886	CG9300	-0.000126291	0.999724	-1.45321	1.00082e-07
FBGN0036889	CG14100	-0.0258577	0.986985	-0.776752	0.0398888
FBGN0036892	Lon	0.00185336	0.993737	-0.545846	3.39907e-06
FBGN0036916	Mtr3	0.00807568	0.991221	-0.89285	0.0150529
FBGN0036919	Grasp65	0.184005	0.442136	0.513855	2.07137e-05
FBGN0036921	RhoGDI	-0.0155363	0.986985	0.711138	1.49003e-21
FBGN0036927	Gabat	1.2959	2.14031e-33	0.339365	0.0026282
FBGN0036928	Tom20	0.0700157	0.924673	-0.778697	3.73775e-10
FBGN0036929	CG7668	0.207352	0.780868	0.549809	0.0192886
FBGN0036948	CG7298	-0.900902	5.72987e-10	0.191708	0.352118
FBGN0036950	CG6996	-1.27731	2.71572e-11	-0.173327	0.673796
FBGN0036952	CG6933	-0.509475	3.51097e-09	0.173493	0.0919546
FBGN0036953	CG17145	-0.0775188	0.91546	0.669226	1.00062e-08
FBGN0036956	CG13813	0.911005	NA	-2.70544	0.00195351
FBGN0036990	mRpL15	0.198412	0.653083	-0.956513	2.17855e-06
FBGN0036996	mag	1.45316	1.40006e-05	2.92906	4.76728e-23
FBGN0036999	isoQC	0.0588205	0.986985	0.507972	0.0232464
FBGN0037007	CG5059	-1.14915	0.00375459	0.697707	0.101144
FBGN0037051	CG10565	-0.114549	0.848423	-1.10672	2.33634e-12
FBGN0037061	CG12975	0.0113763	0.991221	-1.32902	0.00190763
FBGN0037070	CG11309	0.558591	7.98486e-06	0.534555	8.6297e-07
FBGN0037073	Tsr1	-0.0765251	0.95849	-1.33496	1.46509e-14
FBGN0037078	CG12971	-0.853709	0.40267	-2.52714	0.000501934
FBGN0037087	CG7519	-0.0249147	0.986985	-0.997191	0.00683553
FBGN0037090	Est-Q	0.520256	0.0462936	0.202473	0.512725
FBGN0037094	CG7611	0.12333	0.888211	0.572606	0.00104004
FBGN0037121	Rpb8	-0.0407303	0.986985	-0.971261	0.000746412
FBGN0037122	CG14570	0.208111	0.986985	-3.46415	0.000799027
FBGN0037123	CG14569	-1.67337	0.0381354	0.835518	0.37851
FBGN0037127	CG14566	-0.776753	0.267511	3.20692	2.75132e-14
FBGN0037128	CG14572	-0.977978	0.17666	2.87656	4.46331e-10
FBGN0037130	Syn1	0.29571	0.809367	0.702162	0.0472921
FBGN0037137	Nopp140	-0.0999194	0.885105	-1.62123	3.44742e-24
FBGN0037146	CG7470	-0.704577	3.4202e-08	-0.0292512	0.945379
FBGN0037163	laza	-0.961955	0.0201716	-0.429237	0.515497
FBGN0037166	CG11426	-0.531246	0.548207	1.02321	0.0231126
FBGN0037186	CG11241	1.32537	3.09312e-11	0.689186	2.39617e-05
FBGN0037232	Suv3	-0.0262588	0.986985	-0.807082	1.14171e-05
FBGN0037248	srl	-0.00141028	0.997524	-1.48647	5.59885e-14
FBGN0037250	CG1074	-0.042877	0.986985	-0.877146	0.0208351
FBGN0037279	CG1129	-0.00757926	0.991221	0.550937	0.000231909
FBGN0037323	CG2663	-0.341274	NA	-2.92142	0.000167423
FBGN0037330	mRpL44	0.0266586	0.986985	-0.712713	0.000139053
FBGN0037386	CG1208	1.28018	3.00667e-37	0.22886	0.0387864
FBGN0037387	CG1213	-0.81639	1.22412e-09	-0.809669	4.2904e-08
FBGN0037391	CG2017	-0.0385192	0.986985	0.892138	0.000678345
FBGN0037409	Osi24	0.986317	NA	-4.29875	0.000921426
FBGN0037410	Osi2	-0.123204	NA	-2.8694	0.0246368
FBGN0037414	Osi7	0.512121	0.897609	-6.04579	1.35839e-06
FBGN0037416	Osi9	0.621797	0.633837	-5.59701	2.34448e-09
FBGN0037427	Osi17	1.69687	NA	-5.1458	3.41968e-05
FBGN0037428	Osi18	0.736736	0.434489	-5.79341	2.38473e-10
FBGN0037429	Osi19	0.604698	0.600882	-6.02892	4.45709e-11
FBGN0037439	CG10286	-0.0135174	0.988859	-1.36938	5.72563e-11
FBGN0037440	CRAT	0.729191	3.19577e-09	0.659849	7.0163e-10
FBGN0037489	CG1234	0.0131093	0.991221	-1.43701	1.08831e-08
FBGN0037504	CG1142	0.110367	0.97574	-0.932595	0.00639133
FBGN0037543	CG10903	-0.116534	0.97574	-1.26071	0.000259845
FBGN0037548	CG7900	0.0792434	0.979322	0.70429	0.00114285
FBGN0037561	CG9630	-0.0662213	0.986985	-1.35938	0.000144036
FBGN0037565	CG9626	-1.05388	0.00623343	-0.128617	0.899688
FBGN0037566	mRpL1	0.0943651	0.938243	-0.745108	5.82316e-05
FBGN0037574	Coq2	-0.0223988	0.986985	-0.729273	0.0279323
FBGN0037592	CG11737	0.192831	0.816687	1.16809	5.38262e-09
FBGN0037608	mRpL19	0.113131	0.913565	-0.925403	5.6758e-06
FBGN0037612	CG8112	-0.156989	0.911627	-1.12353	0.000155356
FBGN0037632	CCT7	0.0483359	0.961934	-0.82711	2.03765e-15
FBGN0037652	CG11980	0.183052	0.579325	-0.814462	9.60066e-07
FBGN0037664	CG8420	1.06146	NA	-4.14741	9.13863e-05
FBGN0037677	CG12951	1.75873	NA	1.95364	0.00138233
FBGN0037705	mura	-0.152501	0.890404	0.736377	0.000771678
FBGN0037707	RnpS1	0.219892	0.816687	-0.884392	0.00510846
FBGN0037710	CG9393	0.129171	0.891262	-0.624716	0.00494358
FBGN0037718	P58IPK	0.0596769	0.97574	0.802138	8.557e-10
FBGN0037723	SpdS	0.223766	0.810339	-1.91521	1.21551e-08
FBGN0037749	CG9471	0.190026	0.853594	0.609647	0.0141079
FBGN0037758	CG9467	0.358281	0.361086	1.47905	1.0701e-13
FBGN0037770	Art4	0.181065	0.887614	-0.761864	0.0173558
FBGN0037781	Fancl	-0.511116	0.103178	0.738727	0.00244449
FBGN0037782	Npc2d	0.537562	0.000574843	0.656333	1.22533e-06
FBGN0037783	Npc2c	-0.407232	0.393058	1.18914	4.41766e-06
FBGN0037788	CAH7	0.321314	0.386707	0.713975	0.000648002
FBGN0037810	sle	-0.0742129	0.979322	-1.26926	3.79845e-07
FBGN0037815	Rrp46	0.128314	0.97574	-1.36446	0.000420397
FBGN0037817	Cyp12e1	0.0400563	0.986985	0.893967	5.45757e-05
FBGN0037822	CG14683	0.0911444	0.97574	-0.678848	0.0119725
FBGN0037834	Art1	0.0590211	0.980589	-1.15723	1.08313e-08
FBGN0037892	mRpL40	0.0464402	0.986985	-0.886835	0.000848841
FBGN0037894	Ranbp9	0.148701	0.745093	-0.843182	1.09277e-06
FBGN0037899	RpL24-like	-0.321552	0.0960308	-1.08855	4.05214e-11
FBGN0037906	PGRP-LB	0.104477	0.938243	0.55137	0.00236629
FBGN0037913	fabp	1.02982	1.46206e-16	1.16049	5.82445e-22
FBGN0037926	Elp1	-0.165852	0.822187	-0.836548	0.000567652
FBGN0037930	CG14715	-0.01444	0.987202	-0.545359	0.0114991
FBGN0037934	CG6830	0.529416	0.0122814	0.811024	3.88886e-06
FBGN0037935	CG6834	0.324717	0.135534	0.770948	5.71145e-08
FBGN0037936	CG6908	0.0536451	0.986985	0.829699	1.38835e-05
FBGN0037942	CG14721	0.0461513	0.986985	-0.575761	0.0298124
FBGN0037943	CG14722	0.0735502	0.979322	-0.526556	0.0344744
FBGN0037992	CG4702	1.04421	NA	-5.08843	8.91697e-06
FBGN0037996	CG4830	-0.0715433	0.980229	0.662488	0.00245789
FBGN0038020	GstD9	0.561426	0.022339	0.813972	2.79869e-05
FBGN0038034	Cyp9f3	0.664612	6.63196e-05	0.54717	0.000200421
FBGN0038037	Cyp9f2	0.475059	0.0056146	0.642815	1.25821e-05
FBGN0038055	trus	0.115176	0.979322	-0.961801	0.021173
FBGN0038056	CG5961	-0.185473	0.851559	-0.871225	0.003851
FBGN0038083	Ugt37A3	1.47026	5.32761e-09	0.846305	0.000742034
FBGN0038098	CG7381	0.249708	0.022339	0.672638	3.35934e-16
FBGN0038115	CG7966	0.540375	0.00409691	0.0118272	0.973683
FBGN0038130	CG8630	-1.26139	5.76968e-05	0.891952	0.00708342
FBGN0038132	apn	1.12319	0.0945673	-4.23354	1.41435e-08
FBGN0038146	CG9799	-0.143448	0.856297	-1.35677	2.37434e-09
FBGN0038180	Cht5	-1.52137	0.0232957	-0.177176	0.918759
FBGN0038183	CG9286	-0.0319997	0.986985	-1.25346	1.90538e-06
FBGN0038194	Cyp6d5	-0.00713179	0.991221	0.607981	5.21415e-06
FBGN0038196	CG9922	0.202434	0.654841	-0.87799	2.52189e-05
FBGN0038234	mRpL11	-0.00843423	0.991221	-0.927477	0.00438367
FBGN0038257	smp-30	0.3828	0.0526123	0.789104	1.47055e-07
FBGN0038260	CG14855	-0.0346367	0.986985	-1.01654	0.0347456
FBGN0038269	Rrp6	-0.154574	0.860454	-0.920523	0.000233773
FBGN0038275	CG3817	-0.0994984	0.98183	-1.48237	0.000423111
FBGN0038292	CG3987	0.205998	0.2559	0.901307	5.43893e-17
FBGN0038294	Mf	-0.54716	3.01112e-07	0.14998	0.315804
FBGN0038306	Art3	0.0538586	0.986985	-1.57863	5.06936e-10
FBGN0038307	mRpS10	0.248588	0.499514	-0.785218	0.000169793
FBGN0038315	CG14866	0.0866208	NA	-3.88502	0.00319411
FBGN0038321	CG6218	-0.221148	0.533806	0.699029	2.91371e-05
FBGN0038339	CG6118	0.7235	NA	-4.30438	0.000513143
FBGN0038353	CG5399	-0.51855	2.39532e-09	0.508238	2.31378e-09
FBGN0038360	CG9590	0.125518	0.919991	0.529361	0.00967746
FBGN0038387	blp	-0.0669548	0.984537	-0.573317	0.0430085
FBGN0038388	CG4287	0.385952	0.220976	0.648524	0.000973586
FBGN0038407	CG6126	0.591744	2.32265e-05	0.11891	0.578122
FBGN0038414	CG6901	0.00674322	0.991221	0.766917	2.31387e-05
FBGN0038429	CG14882	-0.186334	NA	-1.57518	0.00636582
FBGN0038438	Der-2	0.142797	0.709424	0.577235	1.12887e-05
FBGN0038467	AdSL	0.138619	0.831946	-0.869698	7.10084e-06
FBGN0038471	CG5220	0.144797	0.927205	-0.68117	0.0204244
FBGN0038473	Ns1	-0.0723959	0.973975	-1.41041	1.78224e-13
FBGN0038474	mRpS11	0.0975351	0.955832	-0.638096	0.0043082
FBGN0038481	CG17475	0.868064	1.12846e-09	0.37417	0.00916048
FBGN0038482	CG4053	0.580138	7.74733e-05	0.120142	0.581889
FBGN0038484	CG5246	-0.153633	0.817297	0.541385	0.00481272
FBGN0038492	Mur89F	1.12743	NA	-2.73949	0.0346901
FBGN0038511	cysu	1.50693	NA	-4.14814	0.000379026
FBGN0038585	Non3	-0.14255	0.885763	-1.42953	2.69071e-08
FBGN0038597	CG8064	-0.0820936	0.979322	-1.54733	4.405e-08
FBGN0038601	CG18600	-0.0507297	0.986985	-1.46163	1.02327e-07
FBGN0038642	Muc91C	0.629941	NA	-4.62238	0.000242016
FBGN0038649	CG7718	0.158985	0.868396	-0.901796	0.000322583
FBGN0038651	Epg5	0.257155	0.473955	0.540734	0.0029678
FBGN0038652	CG7720	-0.404398	0.161743	0.906363	5.92296e-06
FBGN0038676	CG6026	1.30782	0.369907	-3.91111	0.000165455
FBGN0038680	Cyp12a5	-0.281069	0.543552	1.07901	1.46873e-07
FBGN0038681	Cyp12a4	0.667598	3.81485e-08	0.572665	5.64427e-07
FBGN0038683	CG11779	0.0287621	0.986985	-0.603253	1.13059e-05
FBGN0038720	CG6231	-0.718839	0.000737822	-1.22061	9.10074e-09
FBGN0038738	CG4572	-0.0262315	0.986985	0.600145	3.99778e-05
FBGN0038746	Surf6	-0.053797	0.986985	-1.69459	1.87218e-08
FBGN0038752	CG4462	1.94941	0.000114029	0.954051	0.00338057
FBGN0038761	CG17190	0.0929889	0.986985	3.19856	1.47271e-11
FBGN0038784	CG4362	0.468435	0.122835	1.01096	4.61762e-06
FBGN0038805	TFAM	-0.0886168	0.943064	-0.553799	0.00296163
FBGN0038809	CG16953	0.141253	0.868396	0.524913	0.00575298
FBGN0038811	Pus1	0.000827572	0.999129	-1.20609	3.4991e-05
FBGN0038826	Syp	4.18039	5.12753e-15	1.49985	3.70171e-12
FBGN0038829	CG17271	0.0244729	0.986985	0.575927	1.36006e-08
FBGN0038869	Smyd5	-0.0911359	0.979322	-1.26231	7.50667e-05
FBGN0038873	CG5892	-0.203498	0.850499	-1.62228	2.04966e-09
FBGN0038889	Fancm	-0.115824	0.97574	0.659233	0.0264482
FBGN0038893	Archease	-0.00841018	0.991221	-0.661225	0.0369726
FBGN0038903	RpI12	-0.15348	NA	-1.64769	0.0125346
FBGN0038925	Cchl	0.0339065	0.986985	-0.720289	3.65647e-06
FBGN0038938	CG7084	-0.311046	0.304592	-1.02614	5.63368e-06
FBGN0038958	CG13857	0.514833	NA	-4.15429	0.000790178
FBGN0038961	CG13850	0.0673347	0.966175	-0.872012	1.91204e-08
FBGN0038964	Nop56	-0.0647704	0.97574	-1.87969	6.84784e-28
FBGN0038966	pinta	0.332518	0.680894	0.870008	0.00291036
FBGN0038968	CG12499	-0.0754807	0.97574	-0.83708	4.18372e-05
FBGN0038973	Pebp1	0.290212	0.153979	0.523438	0.000417986
FBGN0038983	CG5326	-1.9098	0.000105334	0.36765	0.725735
FBGN0038989	CG6937	-0.0259885	0.986985	-1.66923	3.82126e-12
FBGN0039004	Nup133	0.0355937	0.986985	-0.722805	0.0136751
FBGN0039006	Cyp6d4	0.848056	7.54537e-06	1.02035	7.6961e-11
FBGN0039015	Takl2	1.70608	5.47166e-05	0.652779	0.0392264
FBGN0039026	CG7029	0.268736	0.0945673	0.620533	1.21551e-08
FBGN0039091	CG10182	-1.37147	5.64625e-09	0.0102945	0.986307
FBGN0039094	CG10184	-0.0224797	0.986985	0.564654	1.65807e-05
FBGN0039107	CG10300	0.957161	8.58239e-07	0.781745	1.87098e-06
FBGN0039114	Lsd-1	-0.00672976	NA	2.68411	5.32919e-06
FBGN0039115	CG10214	0.0784166	0.979322	-1.06041	9.34836e-05
FBGN0039154	Npc2f	0.347352	0.364037	0.94399	1.41181e-06
FBGN0039156	CG6178	0.441058	1.02977e-05	0.546407	4.94836e-10
FBGN0039159	mRpS24	-0.0365097	0.986985	-0.692548	0.0101629
FBGN0039161	CG13606	1.18447	NA	-3.97941	0.0020955
FBGN0039182	CG5728	-0.0840621	0.97574	-1.59402	5.41721e-13
FBGN0039183	Dis3	-0.143846	0.881354	-1.04287	2.52663e-05
FBGN0039203	CG13618	-0.746708	NA	-3.15223	0.0264548
FBGN0039207	CG5789	-0.350534	0.0810628	-0.801351	5.10928e-06
FBGN0039217	CG13627	0.665408	NA	-5.50753	5.59917e-06
FBGN0039218	Rpb10	0.169704	0.911938	-0.784348	0.0146983
FBGN0039219	CG13630	0.281365	0.329915	-0.555723	0.00479939
FBGN0039233	CG7006	-0.154012	0.938243	-1.71401	1.29896e-06
FBGN0039241	CG11089	-0.242048	0.427847	-1.28948	2.39509e-10
FBGN0039257	tnc	-0.526566	0.0931473	-0.94894	0.0012516
FBGN0039264	CG11786	0.761765	NA	-5.12775	6.96174e-06
FBGN0039274	CG11920	-0.150916	0.947805	-1.41482	0.000127376
FBGN0039296	Sil1	-0.0693632	0.986985	0.901129	0.0114991
FBGN0039297	CG11852	-1.68493	0.0014782	2.78072	4.85358e-10
FBGN0039302	Nup358	0.0931165	0.816687	-0.673005	1.08197e-08
FBGN0039304	CG10425	0.32168	0.0331229	0.850485	5.67378e-16
FBGN0039306	RIOK2	-0.148185	0.903918	-1.42529	9.97316e-07
FBGN0039319	CG13659	0.705233	0.00705578	0.362822	0.184635
FBGN0039321	CG10550	-0.640671	0.0218632	-0.340448	0.363467
FBGN0039326	CG10562	0.37283	0.146635	-0.601619	0.00250177
FBGN0039341	CG5112	0.484672	0.00563262	0.864636	1.24156e-11
FBGN0039357	CG4743	0.0429755	0.986985	-0.785525	0.0132682
FBGN0039387	Mco3	0.859642	NA	-3.43558	0.0231861
FBGN0039404	CG14543	0.115732	0.97574	-0.920217	0.00959604
FBGN0039407	CG14544	0.0980177	NA	-2.25091	0.00130835
FBGN0039417	CG6073	-0.0766992	0.986985	-1.43083	5.63954e-05
FBGN0039430	CG5455	0.116161	0.973975	0.795058	0.00243845
FBGN0039453	CG6403	-0.596755	3.79545e-17	0.11923	0.237853
FBGN0039470	CG6296	0.0307928	0.977674	0.538574	6.19518e-12
FBGN0039471	CG6295	-0.0324525	0.986985	0.977638	6.21515e-18
FBGN0039473	CG17191	0.262133	0.156008	1.08908	7.25159e-20
FBGN0039474	CG6283	1.61393	2.18309e-16	1.08209	3.87179e-08
FBGN0039475	CG6277	3.49888	6.73275e-15	2.62347	2.09991e-11
FBGN0039476	CG6271	2.96995	0.00032392	3.12998	3.60309e-05
FBGN0039479	CG14257	0.67078	NA	-1.47214	0.0082202
FBGN0039486	CAH9	-1.00883	0.00169216	0.224439	0.719806
FBGN0039487	gb	0.0829895	0.986985	1.09459	0.00174059
FBGN0039492	CG6051	-0.175027	0.853594	0.533466	0.0315848
FBGN0039543	CROT	0.213469	0.853965	0.824086	0.00251344
FBGN0039555	mRpS22	0.0287434	0.986985	-0.681446	7.78704e-06
FBGN0039562	Gp93	0.155549	0.700453	0.97284	2.13018e-11
FBGN0039566	CG4849	0.143925	0.885411	-0.851913	0.000397903
FBGN0039580	Gfat2	-0.0693764	0.963124	0.961531	3.78443e-13
FBGN0039594	snu	-0.415337	0.622149	0.933094	0.0138877
FBGN0039595	AstA-R2	-0.81365	0.00634787	-0.279762	0.581889
FBGN0039620	wat	0.324484	NA	-1.97797	0.00733407
FBGN0039627	CG11837	-0.0299835	0.986985	-1.98172	9.34423e-09
FBGN0039640	CG14516	-0.818538	0.00703929	-0.451729	0.277697
FBGN0039644	rdog	-0.162456	0.816687	-0.706462	0.00266322
FBGN0039668	Trc8	0.132096	0.795226	0.5892	2.95547e-05
FBGN0039670	CG7567	-0.620014	8.52378e-07	0.297762	0.0328584
FBGN0039671	CG11470	-0.703773	3.20233e-05	0.195829	0.431037
FBGN0039681	CG7582	1.71274	6.31004e-21	1.23878	2.24661e-20
FBGN0039704	neo	1.09669	0.427132	-4.81648	4.84587e-05
FBGN0039714	Zip99C	0.308012	0.189059	0.754069	2.251e-07
FBGN0039735	Nph	0.169935	0.56919	-1.18687	1.02391e-15
FBGN0039747	AdoR	-0.355183	NA	2.20452	0.000420397
FBGN0039765	mRpS18C	-0.0485478	0.986985	-0.832997	0.0119893
FBGN0039768	CG15533	0.573588	3.84867e-07	0.440748	7.47149e-05
FBGN0039769	CG15534	-0.975061	8.07944e-08	-0.376521	0.144095
FBGN0039774	CDase	0.963086	1.72288e-12	0.420108	0.00213296
FBGN0039778	Jon99Fi	-0.747054	2.18027e-14	-0.449826	1.04497e-05
FBGN0039795	Spn100A	0.544711	0.806328	-3.78547	9.64321e-06
FBGN0039828	CG1542	-0.124371	0.899457	-1.69946	8.77459e-13
FBGN0039829	CG15561	0.0576034	0.986985	-1.73354	0.000376957
FBGN0039835	mRpL32	0.066292	0.982662	-0.96048	0.000157613
FBGN0039840	pHCl-2	0.219382	0.75555	0.551465	0.0225764
FBGN0039846	PNPase	0.0228936	0.986985	-0.834805	8.14877e-05
FBGN0039852	nyo	1.8129	NA	-2.55927	0.00896007
FBGN0039856	CG1774	-1.75876	6.47313e-23	-0.826221	0.00113618
FBGN0039868	CG11563	0.105228	0.97574	-1.74348	5.35955e-08
FBGN0039875	sip3	0.216968	0.263558	0.51132	1.00126e-05
FBGN0039897	CG1674	-0.621741	0.0414773	0.12579	0.844919
FBGN0039929	CG11076	0.0232153	0.986985	-1.19156	4.75555e-14
FBGN0039941	CG17167	0.132442	0.612672	0.67602	6.27544e-11
FBGN0040060	yip7	-0.0488856	0.97574	0.639661	3.89163e-08
FBGN0040064	yip2	0.414699	0.00516625	0.590505	1.95781e-06
FBGN0040066	wds	-0.120939	0.945305	-0.939669	0.000552111
FBGN0040069	vanin-like	-0.125886	0.97574	-1.26761	5.23362e-05
FBGN0040075	rept	0.142438	0.880075	-0.837995	0.000316151
FBGN0040078	pont	0.195123	0.667814	-0.815294	5.9047e-05
FBGN0040087	p115	0.154175	0.808443	0.597589	0.00053583
FBGN0040099	lectin-28C	0.73098	NA	2.62441	0.00629953
FBGN0040227	eIF3d1	0.0583687	0.869077	-0.567784	3.36544e-12
FBGN0040236	c11.1	0.138681	0.84545	0.728447	8.99496e-06
FBGN0040253	Ugt35E1	-0.220718	0.648536	-0.641075	0.00901377
FBGN0040255	Ugt35E2	-2.59885	NA	-3.43714	0.00674066
FBGN0040257	Ugt302E1	-0.615255	NA	-2.06149	0.000911226
FBGN0040259	Ugt302C1	0.693934	5.92734e-10	0.587985	1.21551e-08
FBGN0040262	Ugt37C2	-0.139189	0.71624	-0.765566	1.20809e-06
FBGN0040279	Osi14	-0.561647	0.725176	-4.57398	3.28841e-07
FBGN0040309	Jafrac1	-0.410988	0.0395489	-0.84372	1.3479e-07
FBGN0040336	Seipin	0.899637	4.36618e-06	0.552998	0.00196615
FBGN0040342	CG3706	-0.104707	NA	1.06255	0.0328965
FBGN0040346	CG3704	-0.203221	0.850707	-0.916179	0.00634871
FBGN0040354	CG14418	0.422743	NA	-4.73431	0.000474872
FBGN0040363	CG11384	-0.666534	0.000443197	-0.430785	0.0618657
FBGN0040389	mRpL14	0.127834	0.939093	-0.831734	0.00176173
FBGN0040493	grsm	0.797318	8.76054e-10	-0.405102	0.00228377
FBGN0040609	CG3348	-0.880873	0.00446998	-0.972985	0.00118937
FBGN0040636	CG13255	0.172452	0.81091	0.516487	0.0116438
FBGN0040666	CG12848	-0.000394407	0.999615	-0.53468	0.0331546
FBGN0040717	Nplp4	-0.00637073	0.997524	3.7272	5.87884e-10
FBGN0040718	CG15353	1.14553	NA	5.85096	3.33346e-08
FBGN0040723	CG5011	-0.619442	0.0100992	0.644767	0.00323807
FBGN0040752	Prosap	-0.688437	0.0226141	-0.170414	0.782723
FBGN0040777	CG14767	-0.182609	0.729039	0.530549	0.00649292
FBGN0040827	CG13315	0.356478	0.15751	0.598913	0.00110078
FBGN0040832	CG8012	-0.46626	NA	2.78619	5.7078e-05
FBGN0040842	CG15212	-0.931175	0.063334	-1.48502	0.00310336
FBGN0040843	CG15213	-1.19381	0.00261366	0.17154	0.868907
FBGN0040850	CG15210	-0.96686	0.0451594	0.876076	0.0512237
FBGN0040942	CG12643	-0.514453	0.40267	0.819025	0.0308602
FBGN0040950	Muc26B	-0.605861	0.000806803	-0.313099	0.120399
FBGN0041180	Tep4	-0.218377	0.592828	0.964404	1.3822e-08
FBGN0041342	Pcyt1	0.0929416	0.938783	0.957366	6.84921e-11
FBGN0041582	tamo	0.0805297	0.97574	0.541376	0.00650342
FBGN0041630	Hexo1	0.668134	6.18887e-11	0.979666	2.37603e-30
FBGN0042092	CG13773	-0.00937507	NA	-1.47187	0.00584165
FBGN0042102	CG18745	-0.244384	0.387731	0.818864	6.28352e-08
FBGN0042105	CG18748	-0.135565	0.931413	0.883124	4.39737e-05
FBGN0042110	CG18765	-0.221041	NA	-2.20993	0.000339916
FBGN0042135	Gdap2	-0.142759	0.69343	0.501279	0.000249925
FBGN0042175	CG18858	-0.212451	0.775893	0.658676	0.00671202
FBGN0042177	Arts	0.0317091	0.986985	-0.888685	6.36892e-11
FBGN0042179	Ugt305A1	0.214995	0.499717	0.526262	0.000667075
FBGN0042206	GstD10	0.619301	0.000295921	0.959932	5.36991e-11
FBGN0043070	MESK2	0.0457738	0.986985	0.760878	6.84999e-05
FBGN0043575	PGRP-SC2	-0.617273	0.399539	1.40142	0.00100962
FBGN0043576	PGRP-SC1a	-2.38886	0.00126828	-0.0256491	0.989735
FBGN0043783	CG32444	-1.34638	1.56574e-05	1.36699	4.68044e-06
FBGN0043791	phu	-2.97673	1.66791e-09	-2.59481	0.0256517
FBGN0044030	mRpS14	0.156388	0.880075	-0.726614	0.00518797
FBGN0045800	Uhg1	-0.191859	0.816687	-2.04819	3.37861e-10
FBGN0046214	vig2	0.0249244	0.986985	-1.11061	2.13303e-22
FBGN0046302	CG10650	0.183679	0.0637942	0.538358	7.30047e-14
FBGN0046689	Takl1	2.45585	NA	1.56384	0.00966011
FBGN0046874	Pif1B	-0.634329	0.00414975	0.0758341	0.894477
FBGN0047135	CG32276	0.508358	2.85371e-08	0.611093	4.69453e-14
FBGN0050082	CG30082	2.12068	NA	2.98288	0.000235209
FBGN0050109	CG30109	-0.107288	0.97574	-1.13158	0.00107147
FBGN0050289	CG30289	2.31434	NA	1.13937	0.0333135
FBGN0050339	CG30339	0.988602	2.3127e-09	0.561678	8.22987e-05
FBGN0050345	CG30345	-0.677055	0.0327551	0.67449	0.0186224
FBGN0050349	CG30349	-0.0462924	0.982196	-1.49684	6.92844e-17
FBGN0050360	Mal-A6	-0.569048	0.00608492	1.10311	2.45516e-10
FBGN0050413	CG30413	-1.31757	6.96858e-05	-0.293555	0.642496
FBGN0050457	CG30457	-1.08284	0.00184613	0.352558	0.478248
FBGN0050458	CG30458	-0.507491	NA	-2.86994	0.0243495
FBGN0050489	Cyp12d1-p	-0.118943	0.983337	1.26699	0.000778323
FBGN0051005	qless	-0.0198775	0.986985	-0.745307	0.000147192
FBGN0051015	PH4alphaPV	0.102919	0.922105	0.558299	0.000557413
FBGN0051041	CG31041	-0.606332	0.00533457	-0.945865	2.03484e-06
FBGN0051072	Lerp	0.287774	0.476355	1.18565	5.3571e-10
FBGN0051075	CG31075	1.6812	1.44189e-18	0.876999	5.76739e-08
FBGN0051087	CG31087	0.554984	0.000765093	0.611507	5.3719e-06
FBGN0051089	CG31089	2.93671	1.41304e-09	1.85625	1.53744e-06
FBGN0051091	CG31091	3.4842	0.000164604	1.91124	0.000140233
FBGN0051092	LpR2	-0.282636	0.442548	0.772704	6.10718e-05
FBGN0051104	CG31104	0.728504	0.0226442	0.411278	0.195344
FBGN0051126	CG31126	0.0524375	0.986985	-0.722036	0.0201328
FBGN0051140	CG31140	-0.640201	0.0455114	-0.119277	0.875954
FBGN0051148	Gba1a	0.999061	1.34429e-05	1.11115	1.14505e-07
FBGN0051183	CG31183	-0.155509	0.942266	0.643264	0.0302612
FBGN0051229	CG31229	0.0385789	0.986985	-0.728324	0.00541946
FBGN0051233	CG31233	0.513393	1.97647e-10	0.172116	0.0684056
FBGN0051248	CG31248	0.650249	0.00951134	-0.195807	0.570499
FBGN0051259	CG31259	0.602412	5.98908e-10	0.0314426	0.894809
FBGN0051267	CG31267	0.696867	4.40747e-05	0.237718	0.213549
FBGN0051301	CG31301	0.132276	0.947805	-0.721091	0.0150188
FBGN0051450	mRpS18A	0.0970674	0.973871	-0.851783	0.000727797
FBGN0051454	CG31454	-0.442291	0.103874	-0.965604	0.000122381
FBGN0051463	CG31463	0.811204	7.6345e-08	0.284096	0.092061
FBGN0051472	sgll	-0.186051	0.714495	0.71779	5.45757e-05
FBGN0051547	NKCC	-0.598483	0.00247229	-0.18951	0.534135
FBGN0051626	CG31626	-0.600807	0.442548	-4.91049	2.37909e-08
FBGN0051636	CG31636	1.81265	0.000606525	1.00016	0.00374526
FBGN0051643	CG31643	-0.055195	0.986985	-0.824477	0.00628772
FBGN0051717	CG31717	0.129159	0.963124	0.609111	0.0262271
FBGN0051789	CG31789	0.209741	0.609511	0.95224	4.8071e-08
FBGN0051792	CG31792	0.169599	0.651756	0.515226	0.000456352
FBGN0051821	CG31821	0.0875039	0.940398	0.694379	1.06731e-06
FBGN0051871	CG31871	-0.332401	NA	-2.97958	0.0462963
FBGN0051973	Cda5	-0.258064	NA	-2.08465	0.00261479
FBGN0051975	CG31975	-0.76364	0.00312584	-0.43872	0.203379
FBGN0052053	CG32053	-0.052312	0.986985	0.706862	0.00038949
FBGN0052054	CG32054	0.187701	0.71624	0.913036	2.84654e-08
FBGN0052075	CG32075	0.0471627	0.986985	-0.873221	0.00867432
FBGN0052107	CG32107	0.274448	0.837299	0.826233	0.0170778
FBGN0052137	CG32137	0.0257939	0.986985	0.907757	8.46953e-10
FBGN0052190	NUCB1	0.241872	0.214868	0.840943	2.33634e-12
FBGN0052208	825-Oak	0.382432	NA	-2.5884	0.0414372
FBGN0052214	CG32214	0.518447	NA	-2.78595	0.0310286
FBGN0052250	PMP34	0.646428	0.000106685	-0.137659	0.592081
FBGN0052266	CG32266	-0.650714	0.579263	1.26786	0.0338383
FBGN0052267	CG32267	-0.0348415	0.986985	-0.977959	0.000149861
FBGN0052278	CG32278	-0.019965	0.986985	-0.779732	0.0100255
FBGN0052281	CG32281	0.0983828	0.98416	-0.901521	0.0342413
FBGN0052284	CG32284	0.984056	1.95103e-05	0.806256	0.000214082
FBGN0052302	CG32302	-0.121805	0.922105	0.988261	3.03116e-07
FBGN0052304	obst-I	0.681101	0.129004	1.23737	1.1991e-05
FBGN0052311	zormin	-0.63341	4.10779e-10	-0.257117	0.0503385
FBGN0052344	CG32344	-0.112687	0.924558	-1.44964	1.86914e-10
FBGN0052373	CG32373	1.31518	0.000310134	1.27732	1.39561e-07
FBGN0052379	CG32379	0.909982	0.0112244	0.406913	0.22714
FBGN0052405	Cpr65Av	-0.558775	NA	-4.89162	1.77842e-05
FBGN0052407	CG32407	1.86231	2.20031e-14	2.12066	6.25398e-27
FBGN0052409	CG32409	-0.106252	0.947805	-1.69818	1.73591e-11
FBGN0052418	vito	-0.00843117	0.991221	-1.36837	0.00138204
FBGN0052425	CG32425	-0.372896	0.180137	-0.701296	0.00310336
FBGN0052512	CG32512	0.498553	0.40915	1.45792	6.53907e-08
FBGN0052548	CG32548	0.0745217	0.986985	-5.02031	1.11402e-05
FBGN0052549	CG32549	0.175941	0.63608	0.622296	1.40303e-05
FBGN0052564	CG32564	-0.568141	0.0737564	-0.966371	0.00178458
FBGN0052669	CG32669	-0.0600566	0.97574	-0.967156	9.10959e-11
FBGN0052672	Atg8a	-0.246395	0.445132	0.76863	5.51454e-06
FBGN0052702	Cubn	0.173754	0.775849	0.564569	0.00259574
FBGN0052732	Setd3	0.015694	0.991221	-0.801193	0.00853534
FBGN0052793	CG32793	0.273413	NA	-4.2071	0.00170829
FBGN0052855	CG32855	1.1256	NA	-3.43626	0.0262811
FBGN0053002	mRpL27	-0.0165035	0.986985	-0.551072	0.025934
FBGN0053012	CG33012	2.51939	2.21951e-05	1.75472	1.63228e-07
FBGN0053095	CG33095	-0.607362	0.457041	1.14147	0.0115724
FBGN0053113	Rtnl1	0.667496	1.05664e-10	0.662399	8.81066e-12
FBGN0053120	CG33120	1.14553	NA	4.89313	3.55745e-05
FBGN0053129	CG33129	0.585547	3.38417e-07	0.496787	2.4873e-06
FBGN0053138	AGBE	0.251064	0.822187	0.630614	0.0444756
FBGN0053144	CG33144	0.0792389	0.979322	0.72197	0.000922332
FBGN0053158	CG33158	0.0450083	0.986985	-0.913276	0.000359794
FBGN0053181	CG33181	-0.199442	0.173475	0.802547	1.0917e-17
FBGN0053182	Kdm4B	0.0839609	0.986985	1.16969	0.0012516
FBGN0053192	MtnD	0.365788	0.361086	0.67242	0.00260966
FBGN0053196	dpy	0.109284	0.974844	-0.64761	0.0301333
FBGN0053217	CG33217	0.0565643	0.983337	-0.961179	6.49056e-06
FBGN0053263	CG33263	-0.399001	0.957591	-2.38522	0.00781409
FBGN0053302	Cpr31A	-0.421793	NA	-2.99031	0.0273473
FBGN0053306	CG33306	0.502803	0.00439863	0.666036	1.48725e-05
FBGN0053505	U3-55K	0.0410655	0.986985	-1.93436	1.30289e-07
FBGN0053506	CG33506	0.111654	0.949118	-0.529533	0.0368736
FBGN0053523	CG33523	0.267696	0.129101	0.665831	6.49759e-09
FBGN0053558	mim	-0.539534	0.0439986	-0.460673	0.126554
FBGN0053926	CG33926	0.745708	0.0159796	1.24964	1.91204e-08
FBGN0053965	CG33965	0.958614	0.00272178	0.915614	0.000205435
FBGN0053966	CG33966	0.777184	1.32658e-10	0.332146	0.00360248
FBGN0053983	obst-H	-0.81186	7.37353e-05	0.123525	0.785877
FBGN0054005	CG34005	-0.828977	0.0439986	-0.246628	0.75743
FBGN0054026	CG34026	-0.199134	0.543084	0.91773	4.02442e-10
FBGN0061200	Nup153	-0.0581754	0.972438	-0.508833	0.00037898
FBGN0062412	Ctr1B	0.733285	3.61238e-05	0.540259	0.000421891
FBGN0062928	hpRNA:CR33940	0.842324	0.0322248	0.076175	0.924556
FBGN0063449	Uhg2	0.0639413	0.986985	-2.04707	8.99496e-06
FBGN0063485	Lasp	-0.377302	0.518093	0.684293	0.0310286
FBGN0063649	CG6006	-0.761882	0.0315526	-0.0432947	0.962369
FBGN0064116	anox	0.0405729	0.986985	-0.527448	0.00065993
FBGN0064117	SLIRP1	-0.00595762	0.991221	-0.502443	0.00342524
FBGN0066101	LpR1	-0.291165	0.48846	0.636103	0.00445088
FBGN0066365	dyl	0.246684	NA	-4.72768	8.98967e-05
FBGN0083120	Uhg8	0.121666	NA	-2.0603	0.0317599
FBGN0083123	Uhg5	-0.0951124	0.979322	-1.59242	5.6758e-06
FBGN0083124	Uhg4	0.128985	0.97574	-1.79571	1.93277e-05
FBGN0083951	CG34115	0.504071	NA	-3.30239	0.0258744
FBGN0083962	CG34126	0.107294	0.853291	0.511323	0.000136755
FBGN0083968	CG34132	0.164871	0.671302	-0.596825	0.000448961
FBGN0083978	CG17672	0.941897	NA	-4.25903	0.00036401
FBGN0085192	CG34163	0.0871231	NA	-1.09244	0.0444472
FBGN0085205	CG34176	-0.283629	0.178701	0.519045	0.000519762
FBGN0085227	CG34198	-0.0921892	0.977674	0.748452	0.00172253
FBGN0085229	CG34200	0.0119099	0.991221	-0.853038	0.00014755
FBGN0085261	CG34232	-0.556232	7.72643e-06	0.488701	7.3182e-05
FBGN0085345	CG34316	1.17901	4.07379e-14	0.917414	6.36453e-11
FBGN0085346	Rpp14a	0.100692	0.94241	-0.622056	0.00285274
FBGN0085359	CG34330	2.87194	3.98839e-27	2.29517	1.72384e-29
FBGN0085370	Pde11	-0.531209	0.0286803	0.252213	0.409458
FBGN0085384	CG34355	0.114949	NA	-3.56401	0.00941644
FBGN0085423	GramD1B	-0.155268	0.760672	0.543565	0.00146329
FBGN0085484	Pdxk	-0.546963	0.00312584	-0.034161	0.953693
FBGN0086130	Dbp21E2	-0.020242	0.986985	-0.74405	0.0162219
FBGN0086254	Akr1B	0.529108	4.74512e-12	-0.155783	0.0871743
FBGN0086447	l(2)37Cg	-0.107091	0.98416	-1.29996	0.00809814
FBGN0086450	su(r)	0.640791	1.56574e-05	0.804753	1.61312e-09
FBGN0086451	l(2)k09022	-0.058808	0.979322	-1.54652	3.83345e-15
FBGN0086608	CG34112	0.648805	0.101239	1.00959	5.89682e-05
FBGN0086673	CG13272	1.04386	NA	-5.08789	8.78892e-06
FBGN0086676	spin	-0.194528	0.643278	0.506293	0.00520181
FBGN0086687	Desat1	-0.392084	0.00204507	0.910086	3.89019e-17
FBGN0086691	UK114	0.510817	1.47803e-05	0.0303905	0.919659
FBGN0086712	Egm	-0.0330999	0.986985	-0.506748	0.005824
FBGN0086758	chinmo	-0.538791	0.00150811	-0.666382	0.000260761
FBGN0086856	CG11555	0.162907	0.918111	-0.910122	0.00391005
FBGN0086904	Nacalpha	-0.0304723	0.979322	-0.692783	6.90242e-16
FBGN0086909	CG31751	0.426398	0.177494	0.582411	0.00585094
FBGN0086912	mbm	-0.0763305	0.980589	-1.82526	1.69386e-09
FBGN0087007	bbg	0.13674	0.567212	0.60376	8.57722e-09
FBGN0087013	Karybeta3	0.0468581	0.963124	-0.616317	1.81386e-10
FBGN0087035	AGO2	0.171148	0.548754	0.825793	5.41871e-12
FBGN0243486	rdo	-0.475763	NA	-4.36614	0.000367196
FBGN0243511	psidin	0.0647336	0.977674	-0.65027	0.000644121
FBGN0250815	Jon65Aiv	0.148817	0.729162	0.90234	9.4322e-10
FBGN0250820	meigo	0.201463	0.497355	0.592853	2.60483e-05
FBGN0250836	Acbp3	0.631361	9.26915e-08	0.456518	0.000108527
FBGN0250837	dUTPase	-0.0220766	0.986985	-0.89947	0.00561727
FBGN0250839	CG2016	0.94896	NA	-4.53067	9.02244e-05
FBGN0250848	26-29-p	0.240002	0.257454	0.608781	1.25993e-06
FBGN0250868	CG42239	0.0545281	0.986985	0.5058	0.0342348
FBGN0250874	ttm50	0.00239677	0.993229	-0.812582	2.25298e-08
FBGN0259173	corn	0.790035	0.00063562	1.15507	1.34017e-11
FBGN0259680	Pkcdelta	-0.884904	0.0247085	-0.248933	0.7476
FBGN0259699	CG42353	0.13531	0.886773	0.705753	0.000128449
FBGN0259700	CG42354	0.0901449	0.954003	0.641646	0.000127805
FBGN0259704	Nsun5	-0.0753582	0.986985	-0.876961	0.0204583
FBGN0259705	CG42359	0.0115533	0.991221	-0.603093	0.032111
FBGN0259735	mtgo	-0.0447628	0.986985	0.643243	0.00031898
FBGN0259785	pzg	0.0230761	0.986985	-0.510454	7.04558e-05
FBGN0259936	Uhg3	0.104013	NA	-1.37432	0.0271519
FBGN0259937	Nop60B	-0.104678	0.924558	-2.05915	7.64801e-31
FBGN0259938	cwo	-0.592795	0.000158391	0.0881366	0.805629
FBGN0259977	Tdc1	-0.732677	0.00210849	-0.543972	0.0656119
FBGN0259993	lncRNA:CR42491	0.217223	0.654116	-1.14359	5.23163e-08
FBGN0259998	CG17571	-0.372452	0.0734515	0.516766	0.00206095
FBGN0260004	Snmp1	0.568451	NA	5.27073	2.70315e-06
FBGN0260026	CG42494	1.82423	NA	1.28545	0.00609904
FBGN0260388	CG42514	0.630091	0.0085204	0.506198	0.0104113
FBGN0260407	mRpS23	0.112291	0.96671	-0.957497	0.000820728
FBGN0260456	CG4806	-0.0888671	0.966431	-1.18447	1.49195e-07
FBGN0260462	CG12163	-0.361383	0.473955	0.597169	0.0433923
FBGN0260468	CG7950	0.15395	0.685199	-0.64872	6.34243e-05
FBGN0260648	Rrp40	-0.187293	0.92312	-1.15295	0.00458716
FBGN0260653	serp	0.522578	0.369143	-1.64946	7.22851e-05
FBGN0260744	Tango9	0.102079	0.982099	0.860718	0.00590341
FBGN0260745	mfas	0.281444	0.817922	-0.927523	0.0148185
FBGN0260750	Mulk	-0.00891375	0.991221	-0.566838	0.00626154
FBGN0260795	NaPi-III	-0.695609	0.0301367	-0.214345	0.711375
FBGN0260855	Sec22	0.356948	0.00540725	0.651183	6.38794e-11
FBGN0260962	pic	0.0303525	0.986985	-0.603315	0.000114928
FBGN0261015	Pif1A	-0.619035	0.00393118	-0.0636711	0.908458
FBGN0261119	Prp19	0.0742774	0.97574	-0.757985	0.000282417
FBGN0261270	Sps1	0.231188	0.414428	-0.699565	5.41526e-05
FBGN0261274	Ero1L	-0.409265	0.161062	1.07167	5.23168e-08
FBGN0261286	Mat89Ba	-0.209196	0.685199	-1.60752	3.21101e-10
FBGN0261341	verm	0.290852	0.747931	-1.6064	9.29007e-06
FBGN0261380	mRpL37	0.0600676	0.977674	-0.863731	1.22533e-06
FBGN0261393	alpha-Est5	0.320929	0.0134157	0.59303	3.62467e-09
FBGN0261509	haf	-0.0101616	NA	-1.66548	0.0197337
FBGN0261526	NT1	0.894073	NA	-3.30779	0.0167854
FBGN0261535	l(2)34Fd	-0.123205	0.95185	-1.69149	5.8968e-08
FBGN0261553	CG42671	0.0381124	0.986985	0.682362	1.18242e-06
FBGN0261560	Thor	-1.3473	0.000217606	0.397697	0.441129
FBGN0261612	CngA	-1.00863	NA	1.26063	0.0102079
FBGN0261675	Npc1b	-0.0310033	0.979322	0.806489	2.86259e-25
FBGN0261681	CG42728	-1.08745	0.000179109	0.910871	0.00157153
FBGN0261682	CG42729	-0.702821	0.0323162	0.641022	0.0361778
FBGN0261790	SmE	0.169537	0.888211	-0.603841	0.047608
FBGN0261791	SNRPG	0.0607114	0.986985	-0.825362	0.0056144
FBGN0261799	dsx-c73A	0.668603	NA	-4.60436	0.000355796
FBGN0261933	SmD1	0.199864	0.876076	-0.778446	0.0217251
FBGN0261938	mtRNApol	-0.130654	0.836683	-1.21895	5.3571e-10
FBGN0262007	CG42825	0.558003	0.478502	1.68438	1.04822e-06
FBGN0262081	Csk	-0.0837125	0.971262	0.552075	0.00262817
FBGN0262109	lncRNA:CR42862	-0.63228	5.87443e-06	0.524614	0.000127805
FBGN0262126	Sec24CD	0.185968	0.288515	0.569556	3.63788e-08
FBGN0262146	MtnE	0.236642	0.658658	0.525305	0.0198593
FBGN0262366	CG43064	0.254412	NA	1.11708	0.0215905
FBGN0262560	wcd	0.0287252	0.986985	-1.67581	4.22108e-08
FBGN0262601	SmB	0.204606	0.671679	-0.757245	0.000521855
FBGN0262647	Nup160	0.0401741	0.986985	-0.887348	7.3182e-05
FBGN0262656	Myc	-0.0924128	0.944448	-1.46952	3.20073e-16
FBGN0262717	Skeletor	-0.268064	0.860215	-1.20425	0.010057
FBGN0262728	Pal2	-0.769555	0.00967087	-0.109056	0.893807
FBGN0262734	eIF4H1	0.0654703	0.858661	-0.576715	1.27669e-10
FBGN0262867	Ptr	0.0709512	NA	-2.07055	0.00577876
FBGN0262870	axo	0.658907	0.0143882	0.0796493	0.893807
FBGN0262872	milt	0.0679983	0.939118	0.511879	7.49284e-06
FBGN0262889	CG43244	-0.053332	NA	-5.29804	1.05885e-05
FBGN0262954	Rpb12	-0.0411295	0.986985	-0.826732	0.0295692
FBGN0263038	CG43333	-0.317091	NA	-4.88359	3.64555e-05
FBGN0263077	CG43340	0.0339148	0.986985	0.513815	4.01385e-06
FBGN0263081	CG43349	-0.897762	4.79962e-05	0.480097	0.0474689
FBGN0263106	DnaJ-1	-0.302806	0.52637	0.607739	0.0169151
FBGN0263109	CG43366	0.811304	NA	-3.34688	0.00812329
FBGN0263132	Cht6	-0.279124	NA	-1.3042	0.0183694
FBGN0263133	mEFG1	-0.0368807	0.986985	-1.04974	2.9825e-11
FBGN0263199	Galk	-0.174052	0.402412	0.513674	7.3172e-06
FBGN0263234	Phae1	0.0948846	0.962866	0.630538	0.00123008
FBGN0263235	Phae2	-0.627322	0.000638836	0.682268	6.40292e-05
FBGN0263236	SP1029	0.203708	NA	-1.57779	0.00514889
FBGN0263251	vnc	0.18877	0.515968	-0.694366	1.00076e-05
FBGN0263260	sel	0.295309	0.163677	0.910354	4.05214e-11
FBGN0263278	Fic	0.207779	0.837677	0.734039	0.0032183
FBGN0263510	nclb	-0.027728	0.986985	-1.33168	1.28606e-11
FBGN0263605	l(3)72Dn	-0.0725974	0.986985	-1.87031	4.30714e-08
FBGN0263607	l(3)72Dp	-0.163254	0.887614	0.712441	0.00266185
FBGN0263705	Myo10A	0.681849	NA	-1.73253	0.00440164
FBGN0263740	eIF2gamma	0.095203	0.680894	-0.593071	2.06038e-10
FBGN0263773	fok	-0.123756	0.966431	0.797242	0.00233525
FBGN0263846	CG43707	-0.564823	NA	-1.85882	0.0124818
FBGN0263863	mRpL45	-0.0673423	0.972438	-0.67203	7.13284e-05
FBGN0263929	jvl	0.141459	0.83409	0.598906	0.000359205
FBGN0263979	Caf1-55	0.0618335	0.977674	-0.559241	0.00227849
FBGN0263987	spoon	-0.0412434	0.97574	-0.597452	8.61064e-09
FBGN0264305	CG43783	0.190604	0.880075	0.61072	0.0262811
FBGN0264386	Ca-alpha1T	-0.888407	0.0183144	-0.381152	0.523888
FBGN0264562	Hr4	0.384646	0.689636	-4.86376	1.06459e-11
FBGN0264704	lncRNA:CR43973	1.76614	NA	1.9767	0.0270336
FBGN0264712	CG1172	0.258447	0.626526	-0.57197	0.0350213
FBGN0264750	CG44008	0.0750241	0.884522	0.554967	4.64364e-08
FBGN0264776	CG44014	-0.519733	0.0157133	-0.0430728	0.941808
FBGN0264785	Hph	0.353165	0.512988	1.44401	5.67551e-11
FBGN0264894	CG44085	-0.615308	0.000137899	-0.440021	0.0215806
FBGN0264922	smt3	0.113281	0.680894	-0.50819	9.95121e-06
FBGN0264987	lncRNA:CR44138	1.75755	0.000109208	0.0442253	0.963757
FBGN0265011	Np	0.590889	NA	-4.18089	0.000639339
FBGN0265045	Strn-Mlck	-0.703058	0.00579917	-0.294	0.441421
FBGN0265052	St3	0.0932638	0.97574	0.76406	0.000471487
FBGN0265081	asRNA:CR44192	-0.533767	0.29776	0.862401	0.010831
FBGN0265137	Spn42Da	0.268488	0.344883	0.515992	0.00154525
FBGN0265180	CG44245	0.0394601	0.986985	0.611624	0.000107108
FBGN0265298	SC35	0.081458	0.96062	-0.573726	0.00232536
FBGN0265512	mlt	0.301482	0.809859	0.887	0.0082022
FBGN0265988	mv	0.0271302	0.986985	0.689977	0.0134755
FBGN0265991	Zasp52	-0.656379	4.41465e-07	0.140619	0.51922
FBGN0266019	rudhira	0.0830494	0.97574	0.835159	4.14493e-06
FBGN0266186	Vamp7	0.313928	0.504876	0.663557	0.00311483
FBGN0266284	Ns3	-0.0281921	0.986985	-1.4678	4.41028e-12
FBGN0266417	ringer	-0.0635053	0.981465	0.507496	0.0124143
FBGN0266446	CG45076	-0.595124	0.000481358	0.0498905	0.914217
FBGN0266448	CG45078	-0.526663	0.00197742	-0.00102169	0.998033
FBGN0266450	Kr-h1	-0.659688	0.0452072	0.468157	0.167896
FBGN0266451	fau	-0.571201	0.0022633	0.199032	0.449304
FBGN0266452	CTPsyn	-0.386311	0.206092	-1.68205	1.41053e-09
FBGN0266549	lncRNA:CR45102	0.0353615	0.987183	1.05245	0.0143836
FBGN0266570	NO66	-0.0324997	0.986985	-0.970079	3.01626e-07
FBGN0266580	Gp210	0.152527	0.531981	-0.912318	1.39752e-12
FBGN0266581	pit	-0.086305	0.963699	-1.66988	1.4049e-15
FBGN0266694	lncRNA:CR45184	0.0970805	0.97574	-1.35993	1.77372e-07
FBGN0266918	CG32486	-0.0248122	0.986985	0.648532	0.0268209
FBGN0267033	mamo	6.32455	2.2069e-09	1.30403	7.64436e-05
FBGN0267336	Glut4EF	-0.790697	0.0401996	1.16389	0.000167423
FBGN0267339	p38c	0.528142	0.575567	1.84492	3.07136e-08
FBGN0267486	Ptp36E	-1.23753	0.00572174	-0.0521318	0.962369
FBGN0267507	pre-rRNA:CR45847	0.834188	0.00895684	0.108033	0.882746
FBGN0267824	PRAS40	-0.61832	0.00579917	0.37605	0.129307
FBGN0267828	Fatp1	1.38339	1.36766e-32	0.69915	5.87884e-10
FBGN0270926	AsnS	0.269921	0.579263	-0.78414	0.00208903
FBGN0283427	FASN1	-0.571781	0.000475622	0.879689	1.69386e-09
FBGN0283438	CG46280	0.280924	0.153434	0.669895	7.52791e-08
FBGN0283451	br	2.57875	0.00206449	2.76633	1.62648e-14
FBGN0283478	und	-0.13668	0.595313	-0.741499	2.96582e-09
FBGN0283499	InR	-0.844849	0.00250196	-0.565512	0.113896
FBGN0283508	nw	1.21314	0.282167	-4.13387	5.63368e-06
FBGN0283510	Pal1	0.0945572	0.980485	0.697614	0.013795
FBGN0284232	CG46316	0.541955	NA	-5.50904	4.76515e-07
FBGN0284237	CG46321	5.39157	NA	-4.68282	0.00202686
FBGN0284246	l(2)k09848	-0.0765079	0.979322	-1.58116	6.28645e-09
FBGN0284251	l(2)05287	-0.0707187	0.979047	-1.54636	2.13018e-11
FBGN0284253	LeuRS	0.132631	0.661095	-0.712826	3.9839e-08
FBGN0284256	bsf	0.00326303	0.991221	-0.949454	6.70606e-16
FBGN0284436	CCT8	0.0378574	0.979322	-0.887953	1.47049e-15
FBGN0284442	Mcm3	0.0918314	0.982099	-0.811633	0.0273316
FBGN0285879	disco-r	-0.891925	0.01644	-0.466102	0.380698
FBGN0285926	Imp	-0.402075	0.0122039	-0.553992	0.00060262
FBGN0285954	caz	0.0345477	0.986985	-0.552884	0.00141765
FBGN0285991	hpRNA:CR18854	-0.0522204	0.951732	0.521197	2.49612e-08
FBGN0286051	Rexo5	-0.0516248	0.986985	-1.28652	2.13504e-07
FBGN0286071	AdamTS-A	-0.724105	0.0120337	-0.515926	0.134338
FBGN0286508	Had1	-0.244328	0.648536	0.610465	0.00990449
FBGN0286516	aqz	-0.507317	0.000292147	0.189061	0.30876
FBGN0286782	flz	0.950835	NA	-5.75521	7.16717e-07
FBGN0286785	scb	0.182223	0.205036	0.597186	4.93304e-11
FBGN0286786	hoip	-0.0837479	0.973536	-1.93019	9.43428e-20
FBGN0286818	Pdi	0.272164	0.0243481	0.738437	6.00239e-15
FBGN0286898	Tango1	0.103606	0.739254	0.584855	3.23264e-09
FBGN0287225	bor	0.126722	0.675625	-1.00017	1.10678e-15
FBGN0287234	slf	-0.894861	2.91478e-05	-1.08319	2.38232e-05
FBGN0287585	l(3)77CDf	0.0173486	0.986985	-0.82152	5.6758e-06
FBGN0287589	CG46459	0.0700253	0.982099	-0.654942	0.0146463
FBTI0019179		1.14553	NA	3.10492	0.0329778
FBTI0019822		-0.0042965	0.997934	1.70999	0.00770121
FBTI0020127		0.637989	0.000774121	0.174275	0.484451
FBTI0020174		-0.585699	NA	3.27108	0.0262905
FBTI0020417		1.05375	0.0251667	0.160448	0.842816
FBTI0059763		-0.974206	NA	3.10948	0.0204859
FBTI0102119		-0.349508	0.467204	0.662269	0.0146463
RR48532_TRANSPOSABLE_ELEMENT		0.600385	0.0357314	-0.114142	0.826501

## Sheet: Genes_Clusters
Hierarchical clustering of the 1000 most variable transcripts in 5 clusters
FlyBase_ID	Symbol	Cluster
FBgn0032049	Bace	A
FBgn0033830	CG10814	A
FBgn0034429	AANATL4	A
FBgn0000116	Argk	A
FBgn0035926	Acbp5	A
FBgn0032839	AANATL3	A
FBgn0031170	ABCA	A
FBgn0022710	Ac13E	A
FBgn0010387	Acbp2	A
FBgn0015570	alpha-Est2	A
FBgn0250836	Acbp3	A
FBgn0000261	Cat	A
FBgn0035742	Acbp4	A
FBgn0000079	Amy-p	A
FBgn0034628	Acox57D-p	A
FBgn0000046	Act87E	A
FBgn0039107	CG10300	A
FBgn0036752	Adgf-A	A
FBgn0039747	AdoR	A
FBgn0015575	alpha-Est7	A
FBgn0087035	AGO2	A
FBgn0030421	Agpat1	A
FBgn0039774	CDase	A
FBgn0026718	Agpat2	A
FBgn0036623	Agpat3	A
FBgn0010548	Aldh-III	A
FBgn0034289	CG10910	A
FBgn0033926	Arc1	A
FBgn0037786	Alp13	A
FBgn0015569	alpha-Est10	A
FBgn0039304	CG10425	A
FBgn0025678	CaBP1	A
FBgn0037788	CAH7	A
FBgn0036368	CG10738	A
FBgn0036449	bmm	A
FBgn0036320	CG10943	A
FBgn0036316	CG10960	A
FBgn0030073	CG10962	A
FBgn0030519	CG11151	A
FBgn0030509	CG11162	A
FBgn0037186	CG11241	A
FBgn0037070	CG11309	A
FBgn0035552	CG11350	A
FBgn0035300	CG1139	A
FBgn0036196	CG11658	A
FBgn0037592	CG11737	A
FBgn0039297	CG11852	A
FBgn0031248	CG11912	A
FBgn0037386	CG1208	A
FBgn0033222	CG12824	A
FBgn0033945	CG12868	A
FBgn0037677	CG12951	A
FBgn0036589	CG13067	A
FBgn0040827	CG13315	A
FBgn0033789	CG13324	A
FBgn0033792	CG13325	A
FBgn0036471	CG13460	A
FBgn0039319	CG13659	A
FBgn0031939	CG13796	A
FBgn0035165	CG13887	A
FBgn0034317	CG14499	A
FBgn0037128	CG14572	A
FBgn0037850	CG14695	A
FBgn0032733	CG15170	A
FBgn0039768	CG15533	A
FBgn0029795	CG15773	A
FBgn0030245	CG1637	A
FBgn0039473	CG17191	A
FBgn0031489	CG17224	A
FBgn0038481	CG17475	A
FBgn0032715	CG17597	A
FBgn0025837	CG17636	A
FBgn0032086	CG17906	A
FBgn0032603	CG17928	A
FBgn0036024	CG18180	A
FBgn0031533	CG2772	A
FBgn0050082	CG30082	A
FBgn0050289	CG30289	A
FBgn0050339	CG30339	A
FBgn0029608	CG3091	A
FBgn0051087	CG31087	A
FBgn0051104	CG31104	A
FBgn0051463	CG31463	A
FBgn0051636	CG31636	A
FBgn0051789	CG31789	A
FBgn0023525	CG3191	A
FBgn0031360	CG31937	A
FBgn0052054	CG32054	A
FBgn0052107	CG32107	A
FBgn0052137	CG32137	A
FBgn0052195	CG32195	A
FBgn0052266	CG32266	A
FBgn0047135	CG32276	A
FBgn0052284	CG32284	A
FBgn0052302	CG32302	A
FBgn0052368	CG32368	A
FBgn0052373	CG32373	A
FBgn0052379	CG32379	A
FBgn0052512	CG32512	A
FBgn0053120	CG33120	A
FBgn0053129	CG33129	A
FBgn0053306	CG33306	A
FBgn0053926	CG33926	A
FBgn0053965	CG33965	A
FBgn0053966	CG33966	A
FBgn0086608	CG34112	A
FBgn0085345	CG34316	A
FBgn0031285	CG3662	A
FBgn0032131	CG3841	A
FBgn0036824	CG3902	A
FBgn0038292	CG3987	A
FBgn0259708	CG42362	A
FBgn0259932	CG42455	A
FBgn0259990	CG42487	A
FBgn0260026	CG42494	A
FBgn0260388	CG42514	A
FBgn0260390	CG42516	A
FBgn0260759	CG42557	A
FBgn0262007	CG42825	A
FBgn0262366	CG43064	A
FBgn0038784	CG4362	A
FBgn0038752	CG4462	A
FBgn0033809	CG4630	A
FBgn0033826	CG4734	A
FBgn0034275	CG5002	A
FBgn0039341	CG5112	A
FBgn0036575	CG5157	A
FBgn0030575	CG5321	A
FBgn0039430	CG5455	A
FBgn0034291	CG5770	A
FBgn0031682	CG5828	A
FBgn0036993	CG5910	A
FBgn0029828	CG6067	A
FBgn0039471	CG6295	A
FBgn0033875	CG6357	A
FBgn0029689	CG6428	A
FBgn0030876	CG6762	A
FBgn0037934	CG6830	A
FBgn0037935	CG6834	A
FBgn0030955	CG6891	A
FBgn0029737	CG6903	A
FBgn0037936	CG6908	A
FBgn0035888	CG7120	A
FBgn0032283	CG7296	A
FBgn0032282	CG7299	A
FBgn0030968	CG7322	A
FBgn0036749	CG7460	A
FBgn0036742	CG7497	A
FBgn0035839	CG7550	A
FBgn0028945	CG7631	A
FBgn0038652	CG7720	A
FBgn0030653	CG7860	A
FBgn0028534	CG7916	A
FBgn0028533	CG7953	A
FBgn0035252	CG7970	A
FBgn0040832	CG8012	A
FBgn0034045	CG8249	A
FBgn0030836	CG8664	A
FBgn0032945	CG8665	A
FBgn0031478	CG8814	A
FBgn0030688	CG8952	A
FBgn0028920	CG8997	A
FBgn0037758	CG9467	A
FBgn0031801	CG9498	A
FBgn0030593	CG9512	A
FBgn0031515	CG9664	A
FBgn0030777	CG9672	A
FBgn0030756	CG9903	A
FBgn0035726	CG9953	A
FBgn0022700	Cht4	A
FBgn0034582	Cht9	A
FBgn0026084	cib	A
FBgn0034988	cN-IIIB	A
FBgn0015622	Cnx99A	A
FBgn0259173	corn	A
FBgn0037440	CRAT	A
FBgn0025456	CREG	A
FBgn0039543	CROT	A
FBgn0015924	crq	A
FBgn0062412	Ctr1B	A
FBgn0038681	Cyp12a4	A
FBgn0038680	Cyp12a5	A
FBgn0050489	Cyp12d1-p	A
FBgn0028940	Cyp28a5	A
FBgn0038095	Cyp304a1	A
FBgn0030367	Cyp311a1	A
FBgn0030369	Cyp318a1	A
FBgn0031695	Cyp4ac3	A
FBgn0005670	Cyp4d1	A
FBgn0023541	Cyp4d14	A
FBgn0011576	Cyp4d2	A
FBgn0033397	Cyp4p3	A
FBgn0013771	Cyp6a9	A
FBgn0034756	Cyp6d2	A
FBgn0039006	Cyp6d4	A
FBgn0025454	Cyp6g1	A
FBgn0015039	Cyp9b2	A
FBgn0038037	Cyp9f2	A
FBgn0038034	Cyp9f3	A
FBgn0033659	Damm	A
FBgn0035169	Dci	A
FBgn0033215	Dgat2	A
FBgn0000455	Dip-C	A
FBgn0035542	DOR	A
FBgn0000504	dsx	A
FBgn0000567	Eip74EF	A
FBgn0010435	emp	A
FBgn0030597	Eo	A
FBgn0261274	Ero1L	A
FBgn0037913	fabp	A
FBgn0267828	Fatp1	A
FBgn0034999	Fatp3	A
FBgn0015222	Fer1HCH	A
FBgn0015221	Fer2LCH	A
FBgn0030594	fiz	A
FBgn0025373	Fpps	A
FBgn0036927	Gabat	A
FBgn0034736	gas	A
FBgn0039487	gb	A
FBgn0051148	Gba1a	A
FBgn0036862	Gbs-76A	A
FBgn0039580	Gfat2	A
FBgn0027657	glob1	A
FBgn0001125	Got2	A
FBgn0039562	Gp93	A
FBgn0042206	GstD10	A
FBgn0010038	GstD2	A
FBgn0010039	GstD3	A
FBgn0010040	GstD4	A
FBgn0010042	GstD6	A
FBgn0038020	GstD9	A
FBgn0031117	GstT3	A
FBgn0034488	Hacl	A
FBgn0031950	Herp	A
FBgn0041630	Hexo1	A
FBgn0030600	hiw	A
FBgn0264785	Hph	A
FBgn0001218	Hsc70-3	A
FBgn0025885	Inos	A
FBgn0028424	JhI-26	A
FBgn0250815	Jon65Aiv	A
FBgn0035886	Jon66Ci	A
FBgn0053182	Kdm4B	A
FBgn0032850	Kua	A
FBgn0011296	l(2)efl	A
FBgn0021979	l(2)k09913	A
FBgn0001258	Ldh	A
FBgn0029994	Ldsdh1	A
FBgn0040099	lectin-28C	A
FBgn0051072	Lerp	A
FBgn0032068	LManV	A
FBgn0032069	LManVI	A
FBgn0264704	lncRNA:CR43973	A
FBgn0264987	lncRNA:CR44138	A
FBgn0039114	Lsd-1	A
FBgn0002565	Lsp2	A
FBgn0004425	LysB	A
FBgn0004426	LysC	A
FBgn0004427	LysD	A
FBgn0004430	LysS	A
FBgn0002571	Mal-A3	A
FBgn0050360	Mal-A6	A
FBgn0035811	Mcad	A
FBgn0002719	Men	A
FBgn0030731	Mfe2	A
FBgn0026061	Mipp1	A
FBgn0265512	mlt	A
FBgn0023215	Mnt	A
FBgn0034294	Muc55B	A
FBgn0031381	Npc2a	A
FBgn0037783	Npc2c	A
FBgn0037782	Npc2d	A
FBgn0039154	Npc2f	A
FBgn0052190	NUCB1	A
FBgn0022774	Oat	A
FBgn0052304	obst-I	A
FBgn0267339	p38c	A
FBgn0037718	P58IPK	A
FBgn0041342	Pcyt1	A
FBgn0286818	Pdi	A
FBgn0034356	Pepck2	A
FBgn0033812	Pex13	A
FBgn0043575	PGRP-SC2	A
FBgn0038966	pinta	A
FBgn0267507	pre-rRNA:CR45847	A
FBgn0003187	qua	A
FBgn0016715	Reg-2	A
FBgn0053113	Rtnl1	A
FBgn0266019	rudhira	A
FBgn0000416	Sap-r	A
FBgn0030574	sbm	A
FBgn0035298	SCOT	A
FBgn0036727	SecCl	A
FBgn0040336	Seipin	A
FBgn0263260	sel	A
FBgn0003388	shd	A
FBgn0039296	Sil1	A
FBgn0038257	smp-30	A
FBgn0260004	Snmp1	A
FBgn0024289	Sodh-1	A
FBgn0005612	Sox14	A
FBgn0086450	su(r)	A
FBgn0046689	Takl1	A
FBgn0039015	Takl2	A
FBgn0259732	tal-3A	A
FBgn0041180	Tep4	A
FBgn0003861	trp	A
FBgn0040259	Ugt302C1	A
FBgn0038083	Ugt37A3	A
FBgn0040064	yip2	A
FBgn0039714	Zip99C	A
FBti0019145		A
FBti0019387		A
FBti0019451		A
FBti0019822		A
FBti0020031		A
FBti0020070		A
FBti0062820		A
FBti0102102		A
RR48347_TRANSPOSABLE_ELEMENT		A
RR48367_TRANSPOSABLE_ELEMENT		A
RR51475_TRANSPOSABLE_ELEMENT		A
FBgn0034428	AANATL6	B
FBgn0035743	Acbp6	B
FBgn0000043	Act42A	B
FBgn0000078	Amy-d	B
FBgn0020506	Amyrel	B
FBgn0034441	CG10081	B
FBgn0034440	CG10073	B
FBgn0283451	br	B
FBgn0035679	CG10467	B
FBgn0030097	CG12115	B
FBgn0035146	CG13893	B
FBgn0037127	CG14566	B
FBgn0040718	CG15353	B
FBgn0038761	CG17190	B
FBgn0036023	CG18179	B
FBgn0051075	CG31075	B
FBgn0051089	CG31089	B
FBgn0051091	CG31091	B
FBgn0052407	CG32407	B
FBgn0033093	CG3270	B
FBgn0053012	CG33012	B
FBgn0085359	CG34330	B
FBgn0027572	CG5009	B
FBgn0030828	CG5162	B
FBgn0027586	CG5867	B
FBgn0031914	CG5973	B
FBgn0039476	CG6271	B
FBgn0039475	CG6277	B
FBgn0039474	CG6283	B
FBgn0039681	CG7582	B
FBgn0033999	CG8093	B
FBgn0034052	CG8299	B
FBgn0032002	CG8353	B
FBgn0035790	Cyp316a1	B
FBgn0015033	Cyp4d8	B
FBgn0031182	Cyp6t1	B
FBgn0023495	Lip3	B
FBgn0032066	LManIII	B
FBgn0032067	LManIV	B
FBgn0002562	Lsp1alpha	B
FBgn0002563	Lsp1beta	B
FBgn0002564	Lsp1gamma	B
FBgn0036996	mag	B
FBgn0033294	Mal-A4	B
FBgn0267033	mamo	B
FBgn0027579	mino	B
FBgn0002939	ninaD	B
FBgn0040717	Nplp4	B
FBgn0036732	Oatp74D	B
FBgn0015808	ScpX	B
FBgn0038826	Syp	B
FBgn0022355	Tsf1	B
FBgn0085802	18SrRNA:CR41548	C
FBgn0267498	18SrRNA:CR45838	C
FBgn0267511	28SrRNA-Psi:CR45851	C
FBgn0267502	5.8SrRNA:CR45842	C
FBgn0023129	aay	C
FBgn0033246	ACC	C
FBgn0087002	apolpp	C
FBgn0034638	CG10433	C
FBgn0034519	BORCS7	C
FBgn0032752	CG10702	C
FBgn0264386	Ca-alpha1T	C
FBgn0037181	CG11370	C
FBgn0033158	CG12164	C
FBgn0036594	CG13047	C
FBgn0036588	CG13068	C
FBgn0035611	CG13285	C
FBgn0032039	CG13385	C
FBgn0034518	CG13430	C
FBgn0036419	CG13482	C
FBgn0035856	CG13679	C
FBgn0031032	CG14204	C
FBgn0031033	CG14219	C
FBgn0037131	CG14564	C
FBgn0037129	CG14565	C
FBgn0037124	CG14568	C
FBgn0037123	CG14569	C
FBgn0037125	CG14573	C
FBgn0033307	CG14752	C
FBgn0038240	CG14851	C
FBgn0040843	CG15213	C
FBgn0036454	CG17839	C
FBgn0036873	CG18294	C
FBgn0029990	CG2233	C
FBgn0050025	CG30025	C
FBgn0050031	CG30031	C
FBgn0050273	CG30273	C
FBgn0050413	CG30413	C
FBgn0050457	CG30457	C
FBgn0051274	CG31274	C
FBgn0052213	CG32213	C
FBgn0043783	CG32444	C
FBgn0285970	CG32500	C
FBgn0052857	CG32857	C
FBgn0053057	CG33057	C
FBgn0053301	CG33301	C
FBgn0066303	CG33932	C
FBgn0085195	CG34166	C
FBgn0085208	CG34179	C
FBgn0036833	CG3819	C
FBgn0038017	CG4115	C
FBgn0259200	CG42304	C
FBgn0259709	CG42363	C
FBgn0259718	CG42372	C
FBgn0259720	CG42374	C
FBgn0259748	CG42397	C
FBgn0260760	CG42558	C
FBgn0261679	CG42726	C
FBgn0261680	CG42727	C
FBgn0261681	CG42728	C
FBgn0262001	CG42819	C
FBgn0263050	CG43345	C
FBgn0263081	CG43349	C
FBgn0263983	CG43732	C
FBgn0264302	CG43780	C
FBgn0264303	CG43781	C
FBgn0265313	CG44286	C
FBgn0266539	CG45100	C
FBgn0284080	CG46302	C
FBgn0284222	CG46306	C
FBgn0284227	CG46311	C
FBgn0286929	CG46426	C
FBgn0037007	CG5059	C
FBgn0038983	CG5326	C
FBgn0032587	CG5953	C
FBgn0032400	CG6770	C
FBgn0036831	CG6839	C
FBgn0036950	CG6996	C
FBgn0036229	CG7248	C
FBgn0036948	CG7298	C
FBgn0035551	CG7465	C
FBgn0033387	CG8008	C
FBgn0038130	CG8630	C
FBgn0035193	CG9192	C
FBgn0037565	CG9626	C
FBgn0036856	CG9666	C
FBgn0038180	Cht5	C
FBgn0000299	Col4a1	C
FBgn0037069	Cpr78Cc	C
FBgn0000392	cup	C
FBgn0033302	Cyp6a14	C
FBgn0031461	daw	C
FBgn0032048	Dh31	C
FBgn0032773	fon	C
FBgn0035612	frm	C
FBgn0030897	Frq1	C
FBgn0001078	ftz-f1	C
FBgn0026077	Gasp	C
FBgn0001114	Glt	C
FBgn0267336	Glut4EF	C
FBgn0030484	GstT4	C
FBgn0031454	HemK2	C
FBgn0001223	Hsp22	C
FBgn0001226	Hsp27	C
FBgn0051354	Hsp70Bbb	C
FBgn0013279	Hsp70Bc	C
FBgn0031561	IM33	C
FBgn0035887	Jon66Cii	C
FBgn0261534	l(2)34Fc	C
FBgn0284244	l(2)k05911	C
FBgn0037163	laza	C
FBgn0020642	Lcp65Ac	C
FBgn0250903	lmgA	C
FBgn0004428	LysE	C
FBgn0043069	MESK4	C
FBgn0261019	moi	C
FBgn0287423	Nplp2	C
FBgn0033327	PGRP-SC1b	C
FBgn0035089	Phk-3	C
FBgn0261837	pre-mod(mdg4)-T	C
FBgn0267505	pre-rRNA:CR45845	C
FBgn0263121	Prosalpha1	C
FBgn0267486	Ptp36E	C
FBgn0003254	rib	C
FBgn0011705	rost	C
FBgn0035968	Slc45-1	C
FBgn0031455	Snapin	C
FBgn0259199	Snup	C
FBgn0041184	Socs36E	C
FBgn0259730	tal-1A	C
FBgn0259731	tal-2A	C
FBgn0011555	thetaTry	C
FBgn0261560	Thor	C
FBgn0040256	Ugt35C1	C
FBgn0016075	vkg	C
FBti0018881		C
FBti0019065		C
FBti0019080		C
FBti0019115		C
FBti0019119		C
FBti0019405		C
FBti0019581		C
FBti0062383		C
FBti0102104		C
RR48320_TRANSPOSABLE_ELEMENT		C
RR48339_TRANSPOSABLE_ELEMENT		C
RR51093_TRANSPOSABLE_ELEMENT		C
FBgn0052208	825-Oak	D
FBgn0031851	Aatf	D
FBgn0012034	AcCoAS	D
FBgn0286071	AdamTS-A	D
FBgn0036337	AdenoK	D
FBgn0033754	Ak6	D
FBgn0003863	alphaTry	D
FBgn0037834	Art1	D
FBgn0038306	Art3	D
FBgn0032329	Art8	D
FBgn0266700	asRNA:CR45190	D
FBgn0004777	Ccp84Ag	D
FBgn0032512	Bdp1	D
FBgn0000181	bic	D
FBgn0003057	CG10598	D
FBgn0010520	Bka	D
FBgn0027843	CAH2	D
FBgn0039091	CG10182	D
FBgn0287225	bor	D
FBgn0034295	CG10911	D
FBgn0284256	bsf	D
FBgn0010292	bys	D
FBgn0037439	CG10286	D
FBgn0032819	CG10463	D
FBgn0051973	Cda5	D
FBgn0032726	CG10621	D
FBgn0026144	CBP	D
FBgn0037051	CG10565	D
FBgn0032685	CG10211	D
FBgn0003676	CCT1	D
FBgn0030086	CCT2	D
FBgn0015019	CCT3	D
FBgn0284436	CCT8	D
FBgn0036289	CG10657	D
FBgn0037543	CG10903	D
FBgn0039084	CG10175	D
FBgn0039115	CG10214	D
FBgn0034204	CG10953	D
FBgn0031736	CG11030	D
FBgn0039929	CG11076	D
FBgn0039241	CG11089	D
FBgn0033169	CG11123	D
FBgn0034528	CG11180	D
FBgn0035557	CG11353	D
FBgn0040363	CG11384	D
FBgn0024366	CG11409	D
FBgn0024364	CG11417	D
FBgn0039868	CG11563	D
FBgn0035524	CG11583	D
FBgn0039627	CG11837	D
FBgn0014427	CG11899	D
FBgn0039274	CG11920	D
FBgn0035429	CG12017	D
FBgn0030098	CG12057	D
FBgn0037387	CG1213	D
FBgn0033471	CG12134	D
FBgn0032620	CG12288	D
FBgn0036514	CG12301	D
FBgn0033557	CG12325	D
FBgn0037489	CG1234	D
FBgn0036872	CG12519	D
FBgn0030630	CG12608	D
FBgn0033507	CG12909	D
FBgn0037078	CG12971	D
FBgn0037061	CG12975	D
FBgn0036638	CG13033	D
FBgn0040799	CG13051	D
FBgn0036607	CG13059	D
FBgn0040797	CG13066	D
FBgn0040798	CG13069	D
FBgn0032050	CG13096	D
FBgn0032051	CG13097	D
FBgn0033693	CG13175	D
FBgn0033661	CG13185	D
FBgn0032614	CG13284	D
FBgn0034723	CG13506	D
FBgn0035858	CG13674	D
FBgn0035844	CG13676	D
FBgn0035859	CG13678	D
FBgn0035582	CG13705	D
FBgn0036717	CG13731	D
FBgn0042092	CG13773	D
FBgn0036956	CG13813	D
FBgn0036871	CG14096	D
FBgn0036321	CG14120	D
FBgn0031034	CG14205	D
FBgn0031040	CG14210	D
FBgn0031062	CG14230	D
FBgn0039479	CG14257	D
FBgn0040354	CG14418	D
FBgn0039640	CG14516	D
FBgn0039407	CG14544	D
FBgn0025393	CG14795	D
FBgn0038429	CG14882	D
FBgn0035541	CG15019	D
FBgn0030611	CG15027	D
FBgn0040842	CG15212	D
FBgn0028948	CG15253	D
FBgn0039828	CG1542	D
FBgn0039769	CG15534	D
FBgn0039829	CG15561	D
FBgn0030340	CG15740	D
FBgn0029999	CG1575	D
FBgn0030218	CG1628	D
FBgn0031558	CG16704	D
FBgn0033454	CG1671	D
FBgn0031560	CG16713	D
FBgn0034974	CG16786	D
FBgn0034940	CG16787	D
FBgn0034480	CG16898	D
FBgn0083978	CG17672	D
FBgn0039856	CG1774	D
FBgn0030061	CG1785	D
FBgn0036035	CG18178	D
FBgn0029525	CG18273	D
FBgn0031929	CG18585	D
FBgn0038601	CG18600	D
FBgn0042110	CG18765	D
FBgn0250839	CG2016	D
FBgn0035213	CG2199	D
FBgn0032955	CG2201	D
FBgn0030000	CG2260	D
FBgn0037323	CG2663	D
FBgn0030504	CG2691	D
FBgn0029672	CG2875	D
FBgn0030177	CG2972	D
FBgn0050109	CG30109	D
FBgn0050349	CG30349	D
FBgn0050458	CG30458	D
FBgn0023527	CG3071	D
FBgn0051041	CG31041	D
FBgn0029807	CG3108	D
FBgn0051454	CG31454	D
FBgn0032079	CG31886	D
FBgn0051975	CG31975	D
FBgn0052214	CG32214	D
FBgn0029885	CG3224	D
FBgn0052344	CG32344	D
FBgn0052409	CG32409	D
FBgn0052425	CG32425	D
FBgn0052564	CG32564	D
FBgn0052669	CG32669	D
FBgn0052793	CG32793	D
FBgn0053217	CG33217	D
FBgn0030992	CG33253	D
FBgn0036018	CG3335	D
FBgn0040609	CG3348	D
FBgn0031619	CG3355	D
FBgn0061362	CG33785	D
FBgn0061361	CG33786	D
FBgn0029714	CG3527	D
FBgn0035063	CG3594	D
FBgn0031562	CG3604	D
FBgn0031227	CG3709	D
FBgn0031657	CG3756	D
FBgn0036838	CG3808	D
FBgn0038275	CG3817	D
FBgn0011824	CG4038	D
FBgn0036301	CG4069	D
FBgn0262889	CG43244	D
FBgn0263038	CG43333	D
FBgn0263109	CG43366	D
FBgn0263216	CG43386	D
FBgn0032138	CG4364	D
FBgn0263846	CG43707	D
FBgn0264894	CG44085	D
FBgn0034734	CG4554	D
FBgn0032166	CG4619	D
FBgn0033808	CG4627	D
FBgn0284237	CG46321	D
FBgn0287210	CG46440	D
FBgn0260456	CG4806	D
FBgn0034232	CG4866	D
FBgn0039565	CG4884	D
FBgn0030817	CG4991	D
FBgn0028744	CG5033	D
FBgn0034145	CG5065	D
FBgn0036460	CG5114	D
FBgn0036772	CG5290	D
FBgn0036764	CG5535	D
FBgn0034160	CG5550	D
FBgn0036754	CG5589	D
FBgn0036254	CG5645	D
FBgn0039182	CG5728	D
FBgn0039207	CG5789	D
FBgn0030855	CG5800	D
FBgn0038873	CG5892	D
FBgn0039417	CG6073	D
FBgn0038339	CG6118	D
FBgn0038720	CG6231	D
FBgn0032350	CG6287	D
FBgn0036106	CG6409	D
FBgn0032408	CG6712	D
FBgn0032298	CG6724	D
FBgn0030878	CG6769	D
FBgn0038989	CG6937	D
FBgn0039233	CG7006	D
FBgn0038938	CG7084	D
FBgn0034422	CG7137	D
FBgn0035878	CG7182	D
FBgn0030081	CG7246	D
FBgn0036500	CG7275	D
FBgn0036780	CG7330	D
FBgn0036188	CG7339	D
FBgn0033548	CG7637	D
FBgn0036686	CG7728	D
FBgn0036124	CG7839	D
FBgn0031008	CG8010	D
FBgn0038597	CG8064	D
FBgn0037612	CG8112	D
FBgn0033365	CG8170	D
FBgn0034073	CG8414	D
FBgn0033741	CG8545	D
FBgn0027602	CG8611	D
FBgn0036381	CG8745	D
FBgn0030720	CG8939	D
FBgn0035336	CG9004	D
FBgn0031764	CG9107	D
FBgn0034496	CG9143	D
FBgn0032925	CG9246	D
FBgn0032919	CG9253	D
FBgn0030672	CG9281	D
FBgn0038183	CG9286	D
FBgn0036886	CG9300	D
FBgn0030590	CG9518	D
FBgn0037561	CG9630	D
FBgn0039754	CG9747	D
FBgn0038146	CG9799	D
FBgn0034783	CG9825	D
FBgn0086758	chinmo	D
FBgn0263132	Cht6	D
FBgn0035398	Cht7	D
FBgn0033730	Cpr49Ag	D
FBgn0052405	Cpr65Av	D
FBgn0084017	CR41454	D
FBgn0032346	Csl4	D
FBgn0266452	CTPsyn	D
FBgn0004629	Cys	D
FBgn0038511	cysu	D
FBgn0020305	dbe	D
FBgn0010220	Dbp45A	D
FBgn0004556	Dbp73D	D
FBgn0039183	Dis3	D
FBgn0285879	disco-r	D
FBgn0020306	dom	D
FBgn0024558	Dph5	D
FBgn0261799	dsx-c73A	D
FBgn0020445	E23	D
FBgn0011695	EbpIII	D
FBgn0034915	eIF6	D
FBgn0033540	Elp2	D
FBgn0003062	Fib	D
FBgn0013269	Fkbp39	D
FBgn0033079	Fmo-2	D
FBgn0030932	Ggt-1	D
FBgn0001112	Gld	D
FBgn0022160	Gpo1	D
FBgn0261509	haf	D
FBgn0001565	Hlc	D
FBgn0286786	hoip	D
FBgn0000448	Hr3	D
FBgn0001224	Hsp23	D
FBgn0001225	Hsp26	D
FBgn0013278	Hsp70Bb	D
FBgn0001253	ImpE1	D
FBgn0283499	InR	D
FBgn0025366	Ip259	D
FBgn0040309	Jafrac1	D
FBgn0039778	Jon99Fi	D
FBgn0001330	kz	D
FBgn0027334	l(1)G0004	D
FBgn0027330	l(1)G0020	D
FBgn0284251	l(2)05287	D
FBgn0022288	l(2)09851	D
FBgn0261535	l(2)34Fd	D
FBgn0086447	l(2)37Cg	D
FBgn0022029	l(2)k01209	D
FBgn0086451	l(2)k09022	D
FBgn0284246	l(2)k09848	D
FBgn0010926	l(3)07882	D
FBgn0263605	l(3)72Dn	D
FBgn0287585	l(3)77CDf	D
FBgn0011638	La	D
FBgn0020641	Lcp65Ad	D
FBgn0020638	Lcp65Ag1	D
FBgn0259993	lncRNA:CR42491	D
FBgn0266694	lncRNA:CR45184	D
FBgn0027525	LTV1	D
FBgn0034641	mahj	D
FBgn0033296	Mal-A7	D
FBgn0261286	Mat89Ba	D
FBgn0086912	mbm	D
FBgn0263133	mEFG1	D
FBgn0260745	mfas	D
FBgn0010651	MFS14	D
FBgn0035473	mge	D
FBgn0002778	mnd	D
FBgn0002780	mod	D
FBgn0036462	mRpL39	D
FBgn0030572	mRpS25	D
FBgn0000565	MsrA	D
FBgn0032154	mtDNA-helicase	D
FBgn0001986	Mtr4	D
FBgn0261938	mtRNApol	D
FBgn0010438	mtSSB	D
FBgn0040950	Muc26B	D
FBgn0038642	Muc91C	D
FBgn0038492	Mur89F	D
FBgn0264272	mwh	D
FBgn0001341	Mybbp1A	D
FBgn0262656	Myc	D
FBgn0263705	Myo10A	D
FBgn0033379	Mys45A	D
FBgn0029762	NAAT1	D
FBgn0034797	nahoda	D
FBgn0015268	Nap1	D
FBgn0263510	nclb	D
FBgn0027570	Nep2	D
FBgn0029148	NHP2	D
FBgn0021874	Nle	D
FBgn0016685	Nlp	D
FBgn0023542	Nmd3	D
FBgn0022069	Nnp-1	D
FBgn0266570	NO66	D
FBgn0028473	Non1	D
FBgn0038585	Non3	D
FBgn0026196	nop5	D
FBgn0038964	Nop56	D
FBgn0259937	Nop60B	D
FBgn0037137	Nopp140	D
FBgn0265011	Np	D
FBgn0039735	Nph	D
FBgn0038473	Ns1	D
FBgn0034243	Ns2	D
FBgn0266284	Ns3	D
FBgn0026079	Nsun2	D
FBgn0039852	nyo	D
FBgn0037427	Osi17	D
FBgn0037410	Osi2	D
FBgn0037409	Osi24	D
FBgn0034259	P32	D
FBgn0020513	Paics	D
FBgn0015527	peng	D
FBgn0043576	PGRP-SC1a	D
FBgn0043791	phu	D
FBgn0024315	Picot	D
FBgn0003089	pip	D
FBgn0026576	Pisd	D
FBgn0266581	pit	D
FBgn0026702	Pop1	D
FBgn0010770	ppan	D
FBgn0262867	Ptr	D
FBgn0038811	Pus1	D
FBgn0035901	Pus7	D
FBgn0003174	pwn	D
FBgn0003189	r	D
FBgn0003257	r-l	D
FBgn0003204	ras	D
FBgn0030067	Rbm13	D
FBgn0027872	rdgBbeta	D
FBgn0243486	rdo	D
FBgn0286051	Rexo5	D
FBgn0036187	RIOK1	D
FBgn0039306	RIOK2	D
FBgn0003261	Rm62	D
FBgn0033571	Rpb5	D
FBgn0019938	RpI1	D
FBgn0038903	RpI12	D
FBgn0003278	RpI135	D
FBgn0037899	RpL24-like	D
FBgn0032404	RpL7-like	D
FBgn0033485	RpLP0-like	D
FBgn0034879	Rrp4	D
FBgn0260648	Rrp40	D
FBgn0030789	Rrp45	D
FBgn0037815	Rrp46	D
FBgn0021995	Rs1	D
FBgn0020909	Rtc1	D
FBgn0005278	Sam-S	D
FBgn0002306	sas	D
FBgn0029755	Sas10	D
FBgn0260653	serp	D
FBgn0035162	Sf3b3	D
FBgn0085387	shakB	D
FBgn0031971	Sirup	D
FBgn0262717	Skeletor	D
FBgn0032487	Ski6	D
FBgn0037810	sle	D
FBgn0287234	slf	D
FBgn0036272	Sms	D
FBgn0038869	Smyd5	D
FBgn0263236	SP1029	D
FBgn0037723	SpdS	D
FBgn0037248	srl	D
FBgn0031149	Stt3A	D
FBgn0033782	sug	D
FBgn0038746	Surf6	D
FBgn0259733	tal-AA	D
FBgn0259977	Tdc1	D
FBgn0039257	tnc	D
FBgn0016041	Tom40	D
FBgn0037073	Tsr1	D
FBgn0026147	TTLL4A	D
FBgn0015558	tty	D
FBgn0053505	U3-55K	D
FBgn0040257	Ugt302E1	D
FBgn0040255	Ugt35E2	D
FBgn0045800	Uhg1	D
FBgn0063449	Uhg2	D
FBgn0083124	Uhg4	D
FBgn0083123	Uhg5	D
FBgn0032538	Vajk2	D
FBgn0028544	Vajk3	D
FBgn0040069	vanin-like	D
FBgn0261341	verm	D
FBgn0024183	vig	D
FBgn0046214	vig2	D
FBgn0052418	vito	D
FBgn0039620	wat	D
FBgn0262560	wcd	D
FBgn0036985	zye	D
FBgn0038132	apn	E
FBgn0004779	Ccp84Ae	E
FBgn0039264	CG11786	E
FBgn0036678	CG11905	E
FBgn0035430	CG12009	E
FBgn0030459	CG12723	E
FBgn0034022	CG12964	E
FBgn0036593	CG13048	E
FBgn0036592	CG13049	E
FBgn0086673	CG13272	E
FBgn0039217	CG13627	E
FBgn0038958	CG13857	E
FBgn0036870	CG14095	E
FBgn0036351	CG14107	E
FBgn0036112	CG14147	E
FBgn0029646	CG14423	E
FBgn0037122	CG14570	E
FBgn0034391	CG15080	E
FBgn0029681	CG15239	E
FBgn0034159	CG15615	E
FBgn0033827	CG17047	E
FBgn0051626	CG31626	E
FBgn0052548	CG32548	E
FBgn0053263	CG33263	E
FBgn0025645	CG3598	E
FBgn0029649	CG4116	E
FBgn0284232	CG46316	E
FBgn0037992	CG4702	E
FBgn0036612	CG4998	E
FBgn0038676	CG6026	E
FBgn0037664	CG8420	E
FBgn0030617	CG9095	E
FBgn0030569	CG9411	E
FBgn0033942	Cpr51A	E
FBgn0035511	Cpr64Ab	E
FBgn0035513	Cpr64Ad	E
FBgn0035735	Cpr65Ea	E
FBgn0066365	dyl	E
FBgn0000451	ect	E
FBgn0286782	flz	E
FBgn0264562	Hr4	E
FBgn0013276	Hsp70Ab	E
FBgn0001256	ImpL1	E
FBgn0020637	Lcp65Ag2	E
FBgn0011653	mas	E
FBgn0039704	neo	E
FBgn0283508	nw	E
FBgn0034468	Obp56a	E
FBgn0031097	obst-A	E
FBgn0040279	Osi14	E
FBgn0037428	Osi18	E
FBgn0037429	Osi19	E
FBgn0027527	Osi6	E
FBgn0037414	Osi7	E
FBgn0037416	Osi9	E
FBgn0039795	Spn100A	E
FBgn0034661	tpr	E
FBgn0033658	Twdlbeta	E
FBgn0031879	uif	E
