# Supplementary material for: Transient remodeling of gut metabolism supports juvenile growth and adult fitness in Drosophila
Source: Nat Commun. 2026 Apr 13;17:3458. doi: 10.1038/s41467-026-71776-3 (PMC13077097; doi:10.1038/s41467-026-71776-3)
Supplement: Supplementary file 4 — Supplementary Data 2 [file 41467_2026_71776_MOESM4_ESM.xlsx]

## Sheet: GO-BP terms
Supplementary Data 2. Gene ontology term enrichment analysis (Biological Processes) on gene clusters shown in (Fig. 2A)
Cluster	Pathways	GO number	adj.Pval	nGenes	Genes
A	Lipid transport	GO:0006869	8.38327729861469e-05	14	ABCA Npc2a CG17597 Fatp3 Npc2d Npc2c CG10300 Lsd-1 Npc2f CG30339 CG31636 CG33965 CG33966 Fatp1
A	Lipid metabolic process	GO:0006629	8.38327729861469e-05	37	Sap-r shd Fpps Inos Agpat2 Cyp311a1 Agpat1 CG11162 CG9512 fiz Eo Mfe2 Npc2a CG2772 CG17928 Kua Dgat2 Pepck2 Hacl Acox57D-p Fatp3 Mcad bmm CRAT Lsd-1 CG10425 CG6295 CG17191 CROT CG15533 CDase yip2 Seipin Pcyt1 Gba1a CG33120 Fatp1
A	Small molecule metabolic process	GO:0044281	8.38327729861469e-05	47	Got2 Ldh Men shd Ac13E Oat Sodh-1 Inos CG6428 Cyp311a1 CG9512 fiz Eo CG7860 Mfe2 CG7322 Npc2a CG17224 CG5828 LManV LManVI Kua CG8665 Pepck2 Hacl Acox57D-p cN-IIIB Fatp3 SCOT Mcad CG10738 Adgf-A Gbs-76A Gabat CRAT CAH7 smp-30 CG10425 CROT Gfat2 CDase yip2 Ugt302C1 Seipin su(r) CG42514 Fatp1
A	Cellular lipid catabolic process	GO:0044242	8.38327729861469e-05	14	Mfe2 Pepck2 Hacl Acox57D-p Mcad bmm CRAT Lsd-1 CROT CG15533 CDase yip2 Seipin Gba1a
A	Lipid localization	GO:0010876	8.38327729861469e-05	18	alpha-Est7 ABCA Npc2a CG17597 Fatp3 bmm Npc2d Npc2c CG10300 Lsd-1 Npc2f Seipin CG30339 CG31636 CG33965 CG33966 p38c Fatp1
A	Cellular modified amino acid metabolic process	GO:0006575	0.000104693135711672	13	Argk GstD2 GstD3 GstD4 GstD6 CG17636 CG5321 GstT3 CG8665 CG10814 CRAT GstD9 GstD10
A	Small molecule catabolic process	GO:0044282	0.000104693135711672	18	Got2 Oat Sodh-1 CG7860 Mfe2 CG8665 Pepck2 Hacl Acox57D-p cN-IIIB SCOT Mcad Adgf-A Gabat CRAT CROT yip2 Seipin
A	Intracellular cholesterol transport	GO:0032367	0.000104693135711672	5	Npc2a CG17597 Npc2d Npc2c Npc2f
A	Lipid catabolic process	GO:0016042	0.000104693135711672	17	Mfe2 CG2772 Pepck2 Hacl Acox57D-p Mcad bmm CRAT Lsd-1 CG6295 CG17191 CROT CG15533 CDase yip2 Seipin Gba1a
A	Intracellular sterol transport	GO:0032366	0.000166672467259452	5	Npc2a CG17597 Npc2d Npc2c Npc2f
A	Response to toxic substance	GO:0009636	0.000166672467259452	13	Cat GstD2 GstD4 GstD6 Fer2LCH Fer1HCH Cyp6g1 glob1 CG6762 GstT3 Cyp12a4 Zip99C Cyp12d1-p
A	Organic acid catabolic process	GO:0016054	0.000204928819117573	14	Got2 Oat CG7860 Mfe2 CG8665 Pepck2 Hacl Acox57D-p Mcad Gabat CRAT CROT yip2 Seipin
A	Cholesterol transport	GO:0030301	0.000454377349083256	5	Npc2a CG17597 Npc2d Npc2c Npc2f
A	Fatty acid catabolic process	GO:0009062	0.000455252514841046	9	Mfe2 Pepck2 Hacl Acox57D-p Mcad CRAT CROT yip2 Seipin
A	Intracellular lipid transport	GO:0032365	0.000624023245743837	5	Npc2a CG17597 Npc2d Npc2c Npc2f
B	Lipid catabolic process	GO:0016042	1.4199368486358e-07	10	Lip3 CG5009 CG5162 CG8093 mag CG6283 CG6277 CG6271 CG31089 CG31091
B	Lipid metabolic process	GO:0006629	0.00152410393295314	11	Lip3 CG5009 mino CG5162 CG8093 mag CG6283 CG6277 CG6271 CG31089 CG31091
D	Ribosome biogenesis	GO:0042254	1.48416092800055e-95	114	kz Mybbp1A Mtr4 Fib Dbp73D Dbp45A bys Bka ppan l(3)07882 CG4038 dbe Rtc1 Nle Nnp-1 CG3071 Nmd3 CG11417 Ip259 nop5 Pop1 l(1)G0020 LTV1 CG8611 Non1 CG5033 NHP2 CG2875 CG3527 Sas10 CG3224 CG2260 CG1785 Rbm13 CG7246 CG2972 CG12608 CG8939 Rrp45 CG5800 CG6769 CG11030 CG9107 CG13096 CG13097 CG4364 CG6724 RpL7-like CG6712 CG9253 CG9246 CG11123 Mys45A CG1671 RpLP0-like CG12909 CG7637 CG12325 CG13185 CG854…
D	rRNA metabolic process	GO:0016072	1.08738005653634e-85	94	kz Mtr4 Fib Dbp73D Dbp45A bys Bka ppan l(3)07882 CG4038 dbe Rtc1 Nnp-1 CG3071 CG11417 Ip259 nop5 Pop1 l(1)G0020 LTV1 CG5033 NHP2 CG3527 Sas10 CG2260 CG1785 Rbm13 CG7246 CG2972 CG8939 Rrp45 CG5800 CG11030 CG9107 CG13096 CG13097 CG4364 CG6724 RpL7-like CG6712 Ski6 CG9253 CG11123 CG1671 RpLP0-like CG12909 CG7637 CG12325 CG13185 CG8545 CG8414 CG4866 CG7137 Rrp4 eIF6 CG11583 CG18178 RIOK1 CG5645 CG727…
D	rRNA processing	GO:0006364	1.07478337878524e-83	91	kz Mtr4 Fib Dbp73D Dbp45A bys Bka ppan l(3)07882 CG4038 dbe Rtc1 Nnp-1 CG3071 CG11417 Ip259 nop5 Pop1 l(1)G0020 LTV1 CG5033 NHP2 CG3527 Sas10 CG2260 CG1785 Rbm13 CG7246 CG2972 CG8939 Rrp45 CG5800 CG11030 CG9107 CG13096 CG13097 CG4364 CG6724 RpL7-like CG6712 CG9253 CG11123 CG1671 RpLP0-like CG12909 CG7637 CG12325 CG13185 CG8545 CG8414 CG4866 CG7137 Rrp4 eIF6 CG11583 CG18178 RIOK1 CG5645 CG7275 CG1…
D	Ribonucleoprotein complex biogenesis	GO:0022613	2.27176143598586e-76	115	kz Mybbp1A Mtr4 Fib Dbp73D Dbp45A bys Bka ppan l(3)07882 CG4038 dbe Rtc1 Nle Nnp-1 CG3071 Nmd3 CG11417 Ip259 nop5 Pop1 l(1)G0020 LTV1 CG8611 Non1 CG5033 NHP2 CG2875 CG3527 Sas10 CG3224 CG2260 CG1785 Rbm13 CG7246 CG2972 CG12608 CG8939 Rrp45 CG5800 CG6769 CG11030 CG9107 CG13096 CG13097 CG4364 CG6724 RpL7-like CG6712 CG9253 CG9246 CG11123 Mys45A CG1671 RpLP0-like CG12909 CG7637 CG12325 CG13185 CG854…
D	ncRNA processing	OBSOLETE TERM --> RNA processing	4.77625911395874e-66	101	kz Mtr4 Fib Dbp73D Dbp45A bys Bka ppan l(3)07882 CG4038 dbe Rtc1 Nnp-1 CG3071 CG11417 Ip259 Nsun2 nop5 Pop1 l(1)G0020 LTV1 CG5033 NHP2 CG3527 Sas10 CG2260 CG1785 Rbm13 CG7246 CG2972 CG8939 Rrp45 CG5800 CG3709 CG11030 CG9107 CG13096 CG13097 CG4364 CG6724 RpL7-like CG6712 Ski6 CG10463 CG9253 CG11123 CG1671 RpLP0-like CG12909 Elp2 CG7637 CG12325 CG13185 CG8545 CG8414 CG4866 CG7137 Rrp4 eIF6 CG11583 …
D	ncRNA metabolic process	OBSOLETE TERM --> RNA processing	1.9825266556783e-57	102	kz Mtr4 Fib Dbp73D Dbp45A bys Bka ppan l(3)07882 CG4038 dbe Rtc1 Nnp-1 CG3071 CG11417 Ip259 Nsun2 nop5 Pop1 l(1)G0020 LTV1 CG5033 NHP2 CG3527 Sas10 CG2260 CG1785 Rbm13 CG7246 CG2972 CG8939 Rrp45 CG5800 CG3709 CG11030 CG9107 CG13096 CG13097 CG4364 CG6724 RpL7-like CG6712 Ski6 CG10463 CG9253 CG11123 CG1671 RpLP0-like CG12909 Elp2 CG7637 CG12325 CG13185 CG8545 CG8414 CG4866 CG7137 Rrp4 eIF6 CG11583 …
D	RNA processing	GO:0006396	1.43466966088313e-39	111	kz Mtr4 mod Fib Rm62 Dbp73D Dbp45A bys Bka ppan l(3)07882 La CG4038 dbe dom Rtc1 Nnp-1 CG3071 CG11417 Ip259 Nsun2 nop5 Pop1 l(1)G0020 LTV1 CG5033 NHP2 CG3527 Sas10 CG2260 CG1785 Rbm13 CG7246 CG2972 CG8939 Rrp45 CG5800 CG3709 CG11030 CG9107 CG13096 CG13097 CG4364 CG6724 Csl4 RpL7-like CG6712 Ski6 CG10463 CG9253 CG11123 CG1671 RpLP0-like CG12909 Elp2 CG7637 CG12325 CG13185 CG8545 CG8414 CG4866 CG71…
D	Ribosomal large subunit biogenesis	GO:0042273	9.4582988553345e-33	37	ppan Nle Ip259 CG5033 NHP2 CG1785 Rbm13 CG12608 CG8939 CG6769 CG13096 CG4364 CG6724 RpL7-like CG6712 CG9246 Mys45A RpLP0-like CG13185 CG8545 CG8414 eIF6 CG11583 CG18178 CG10286 RpL24-like CG3817 Ns1 Non3 Surf6 CG6937 CG7006 CG1542 CG11563 CG32409 pit l(2)k09848
D	Ribosomal small subunit biogenesis	GO:0042274	6.96719781986594e-24	30	kz l(3)07882 CG3071 l(1)G0020 LTV1 Sas10 CG2260 CG7246 CG2972 CG11030 CG9107 CG11123 CG1671 CG12325 CG9004 RIOK1 CG5645 CG7275 CG7728 CG5589 CG9300 Tsr1 CG8064 Surf6 RIOK2 CG32409 l(2)k09022 mbm l(2)34Fd l(3)72Dn
D	Maturation of SSU-rRNA	GO:0030490	6.58438026924327e-22	25	kz l(3)07882 CG3071 l(1)G0020 Sas10 CG2260 CG7246 CG2972 CG11030 CG11123 CG1671 CG12325 RIOK1 CG5645 CG7275 CG7728 CG5589 CG9300 Tsr1 CG8064 RIOK2 CG32409 l(2)k09022 l(2)34Fd l(3)72Dn
D	Cellular component biogenesis	GO:0044085	5.70331895628212e-19	130	bic kz Mybbp1A Mtr4 Fib Dbp73D Dbp45A bys Bka ppan l(3)07882 CG4038 Nap1 Nlp dbe Rtc1 Nle Nnp-1 CG3071 Nmd3 CG11417 Ip259 nop5 Pop1 l(1)G0020 LTV1 CG8611 Non1 CG5033 NHP2 CG2875 CG3527 Sas10 CG3224 CG2260 CG1785 Rbm13 CG7246 CG2972 CG12608 CG8939 Rrp45 CG5800 CG6769 CG11030 CG9107 Sirup CG13096 CG13097 CG4364 CG6724 RpL7-like CG6712 Bdp1 CG9253 CG9246 CG11123 Mys45A CG1671 RpLP0-like CG12909 CG76…
D	Maturation of LSU-rRNA	GO:0000470	5.49358388064443e-17	18	Ip259 CG5033 NHP2 Rbm13 CG8939 CG13096 CG4364 CG6724 RpL7-like CG6712 CG8545 CG8414 eIF6 CG18178 CG3817 Non3 CG6937 pit
D	Maturation of 5.8S rRNA	GO:0000460	3.44497741985387e-16	18	Mtr4 Ip259 CG5033 Rbm13 CG8939 Rrp45 CG4364 CG6724 CG6712 CG11123 CG8414 Rrp4 eIF6 CG18178 CG5645 CG3817 CG32409 Rrp40
D	Maturation of SSU-rRNA from tricistronic rRNA transcript (SSU-rRNA, 5.8S rRNA, LSU-rRNA)	GO:0000462	1.06971714064855e-14	17	kz CG3071 Sas10 CG2260 CG7246 CG11030 CG11123 CG1671 CG12325 CG5645 CG7275 CG7728 Tsr1 CG32409 l(2)k09022 l(2)34Fd l(3)72Dn
D	RNA metabolic process	GO:0016070	1.98014628088705e-14	141	Hr3 kz Mybbp1A Mtr4 mod Fib Rm62 RpI135 Dbp73D Dbp45A bys Bka ppan l(3)07882 La CG4038 Nap1 RpI1 dbe dom Rtc1 Nnp-1 CG3071 CG11417 Ip259 Nsun2 nop5 Pop1 l(1)G0020 LTV1 CG5033 NHP2 CG3527 Sas10 CG2260 CG1785 Rbm13 CG7246 CG2972 CG8939 Rrp45 CG5800 CG3709 CG3756 CG11030 CG9107 Aatf CG13096 CG13097 CG4364 CG6724 Csl4 RpL7-like CG6712 Ski6 Bdp1 CG10463 CG9253 CG9246 CG11123 CG1671 RpLP0-like CG12909 …
E	Cuticle development	GO:0042335	1.02098050338875e-06	10	ect Ccp84Ae Lcp65Ag2 obst-A Twdlbeta Cpr51A Cpr64Ab Cpr64Ad Cpr65Ea neo
E	Chitin-based cuticle development	GO:0040003	1.02098050338875e-06	9	Ccp84Ae Lcp65Ag2 obst-A Twdlbeta Cpr51A Cpr64Ab Cpr64Ad Cpr65Ea neo
