# Supplementary material for: Transient remodeling of gut metabolism supports juvenile growth and adult fitness in Drosophila
Source: Nat Commun. 2026 Apr 13;17:3458. doi: 10.1038/s41467-026-71776-3 (PMC13077097; doi:10.1038/s41467-026-71776-3)
Supplement: Supplementary file 5 — Supplementary Data 3 [file 41467_2026_71776_MOESM5_ESM.xlsx]

## Sheet: Digestive enzymes list
Supplementary Data 3. List of Drosophila genes encoding putative digestive enzymes.
See the methods for details.
FlybaseID	Symbol	Type
FBgn0000078	Amy-d	Carbohydrase
FBgn0000079	Amy-p	Carbohydrase
FBgn0020506	Amyrel	Carbohydrase
FBgn0022700	Cht4	Carbohydrase
FBgn0034582	Cht9	Carbohydrase
FBgn0001089	Gal	Carbohydrase
FBgn0004425	LysB	Carbohydrase
FBgn0004428	LysE	Carbohydrase
FBgn0004431	LysX	Carbohydrase
FBgn0002570	Mal-A1	Carbohydrase
FBgn0002569	Mal-A2	Carbohydrase
FBgn0002571	Mal-A3	Carbohydrase
FBgn0033294	Mal-A4	Carbohydrase
FBgn0033296	Mal-A7	Carbohydrase
FBgn0033297	Mal-A8	Carbohydrase
FBgn0039768	CG15533	Lipase
FBgn0039769	CG15534	Lipase
FBgn0039473	CG17191	Lipase
FBgn0039472	CG17192	Lipase
FBgn0039476	CG6271	Lipase
FBgn0039475	CG6277	Lipase
FBgn0039474	CG6283	Lipase
FBgn0039471	CG6295	Lipase
FBgn0039470	CG6296	Lipase
FBgn0033999	CG8093	Lipase
FBgn0036996	mag	Lipase
FBgn0035718	CG14820	Protease
FBgn0032144	CG17633	Protease
FBgn0035780	CG18417	Protease
FBgn0031929	CG18585	Protease
FBgn0051266	CG31266	Protease
FBgn0052379	CG32379	Protease
FBgn0053127	CG33127	Protease
FBgn0035971	CG4477	Protease
FBgn0031930	CG7025	Protease
FBgn0035781	CG8560	Protease
FBgn0035779	CG8562	Protease
FBgn0038136	CG8774	Protease
FBgn0030775	CG9673	Protease
FBgn0260462	CtsF	Protease
FBgn0031654	Jon25Bii	Protease
FBgn0031653	Jon25Biii	Protease
FBgn0001285	Jon44E	Protease
FBgn0035667	Jon65Ai	Protease
FBgn0035666	Jon65Aii	Protease
FBgn0035665	Jon65Aiii	Protease
FBgn0250815	Jon65Aiv	Protease
FBgn0035886	Jon66Ci	Protease
FBgn0035887	Jon66Cii	Protease
FBgn0023197	Jon74E	Protease
FBgn0003358	Jon99Ci	Protease
FBgn0003356	Jon99Cii	Protease
FBgn0003357	Jon99Ciii	Protease
FBgn0039778	Jon99Fi	Protease
FBgn0039777	Jon99Fii	Protease
FBgn0003863	αTry	Protease
FBgn0010357	βTry	Protease
FBgn0010359	γTry	Protease
FBgn0010358	δTry	Protease
FBgn0010425	εTry	Protease
FBgn0011556	ζTry	Protease
FBgn0011554	ηTry	Protease
FBgn0011555	θTry	Protease
FBgn0015001	ιTry	Protease
FBgn0043471	κTry	Protease
FBgn0043470	λTry	Protease
