# Supplementary material for: Transient remodeling of gut metabolism supports juvenile growth and adult fitness in Drosophila
Source: Nat Commun. 2026 Apr 13;17:3458. doi: 10.1038/s41467-026-71776-3 (PMC13077097; doi:10.1038/s41467-026-71776-3)
Supplement: Supplementary file 6 — Supplementary Data 4 [file 41467_2026_71776_MOESM6_ESM.xlsx]

## Sheet: TF_clusters_A+B
; Name	Cluster A and B list of genes.txt
; Species and nomenclature	Drosophila melanogaster, FlyBase names
; Motif collection	10K (9713 PWMs)
; Minimum NEScore	2.5
; Rank threshold for visualization	5000
; ROC threshold for AUC calculation (%)	0.01
; Minimum identity between orthologous genes	0
; Maximum false discovery rate (FDR) on motif similarity	0.001
; Motif rankings database	136K regions (11 species)
; Number of valid nodes	363
; iRegulon version	iRegulon v1.3 (build: 2015-02-12)
; Overlap fraction	0.4
; Putative regulatory region	5kb upstream and full transcript
# Rank	Motif id	AUC	NES	ClusterCode	Transcription factor	Target genes
1	yetfasco-2131	0.0169586	9.9658	M1	pnr,grn,pho,phol	Ctr1B,Adgf-A,CG9672,CG34316,CG4734,CG31463,LysD,CG32137,CG11309,gb,CG30339,CG15170,CG10960,CG13460,CG30339,CG7631,CG10738,Bace,CG6271,CG32054,CG7916,CG8997,CG34330,Sap-r,crq,su(r),CG4362,Cyp6d4,l(2)k09913,Cyp316a1,Reg-2,CG10300,CG5002,CG11151,cib,Argk,CG33120,gb,Argk,CG9512,Jon65Aiv,CG42825,CG32054,CG5867,CG8093,CG15533,CG4462,CG6067,CG13659,Oatp74D,CG7970,PGRP-SC2,CG17906,dsx,CG6428,CG33965,CG62…
2	taipale-AGATAANN-GATA4-DBD	0.0149968	8.54816	M2	pnr,srp,grn	Ctr1B,CG32137,CG7631,CG5867,CG9672,Cyp6d4,dsx,LysD,Jon65Aiv,su(r),Adgf-A,CG34316,Cyp9f2,CG31463,CG10738,CG10960,gb,CG13460,CG7970,CG5002,CG7916,CG8997,CG30339,Argk,CG6067,CG15170,CG9512,CG33966,Bace,CG13659,CG34330,CG6283,CG6277,CG32054,CG9903,Sap-r,CG11309,CG4462,CG3841,CG42825,CG32054,Eip74EF,CG11151,Oatp74D,CG6891,Argk,Reg-2,CG33965,emp,CG10962,CG8093,Oat,CG10300,CG32373,Got2,CG11912,Lsp1gamma…
3	yetfasco-1521	0.0147195	8.34782	M2		CG32137,CG15170,CG7916,CG8997,CG11309,dsx,CG7631,CG33965,CG10738,CG32054,Ctr1B,CG5867,Cyp316a1,emp,CG15533,Lsd-1,CG33966,crq,CG31463,Oat,CG42825,CG32054,CG7953,CG11151,LysD,CG10960,CG7120,Argk,CG10738,CG34316,l(2)k09913,Eip74EF,Lsp1beta,CG3270,Oatp74D,Amy-p,Pdi,CG7970,Oatp74D,CG10960,CG13460,shd,CG32373,CG10910,Cyp9f2,CG6271,su(r),CG9512,CG8814,CG5828,Takl1,gb,GstD9,GstD10,CG33120,CG11737,CG33306…
4	taipale-AGATAANN-GATA5-DBD	0.0146469	8.29538	M2	pnr,srp,grn	Ctr1B,CG32137,CG5867,CG7631,Cyp6d4,dsx,Cyp9f2,CG34316,CG13460,CG9672,LysD,su(r),CG10738,CG10960,CG6067,CG7916,CG8997,gb,Adgf-A,Jon65Aiv,CG31463,CG5002,Argk,CG15170,CG30339,CG9512,CG7970,CG33966,Oatp74D,Bace,CG32054,CG13659,emp,CG42825,CG32054,Sap-r,CG4462,CG11309,CG9903,CG6283,CG6277,CG6891,CG32373,CG3841,CG34330,Eip74EF,Argk,CG33965,CG8093,Reg-2,CG11912,CG11151,Lsp1gamma,CG10962,Got2,CG7120,CG31…
5	yetfasco-1631	0.0141479	7.9348	M1	srp,grn	CG7631,CG7916,CG8997,CG9672,Jon65Aiv,CG30339,CG32137,Argk,CG5867,CG13460,CG3270,LysD,CG10738,Cyp4d1,CG33120,CG11309,CG7970,CG5002,emp,l(2)k09913,CG9512,CG11151,Argk,Adgf-A,CG33965,CG8814,Oatp74D,CG32373,Sox14,CG31463,Ctr1B,Oatp74D,CG11737,CG32373,CG42825,CG32054,smp-30,GstD9,GstD10,CG32407,CG7953,crq,Oat,CG7916,CG8997,CG10738,CG15533,CG10300,Ac13E,CG1208,CG34112,CG33966,CG3902,CG13315,CG30339,Lsp…
6	taipale-AGATAANN-GATA3-DBD	0.0141117	7.90858	M2	grn,srp	Ctr1B,CG32137,CG9672,dsx,CG5867,CG7631,Cyp6d4,Jon65Aiv,CG31463,LysD,CG6067,CG32054,su(r),Argk,CG10960,Cyp9f2,CG10738,CG34316,CG7916,CG8997,CG5002,CG30339,CG6891,Adgf-A,CG15170,gb,CG6283,CG6277,Sap-r,CG9903,CG13460,CG34330,CG33966,Bace,CG13659,Eip74EF,CG10962,Argk,CG7970,Oat,CG10300,l(2)k09913,Reg-2,CG9512,CG4362,Lsp1gamma,CG32373,Oatp74D,CG42825,CG32054,CG4734,emp,CG33965,cib,CG11912,Argk,Lsp1bet…
7	yetfasco-1532	0.0136424	7.56952	M1	srp,grn	CG32137,CG7631,CG10738,CG5867,CG7916,CG8997,CG33966,CG11309,Jon65Aiv,Oat,dsx,CG33965,Argk,Oatp74D,Argk,CG3270,CG32054,Cyp9f2,Oatp74D,emp,gb,CG10960,CG9672,LysD,CG42825,CG32054,CG13460,CG32373,CG7970,Sox14,CG30339,Ctr1B,CG6283,CG6277,GstD9,GstD10,CG10738,l(2)k09913,CG32373,Pdi,CG10960,CG7120,CG31463,CG34112,smp-30,CG15170,Amy-p,Lsp1beta,bmm,CG11241,CG33120,CG11737,Cat,crq,shd,su(r),CG17906,CG9512,…
8	homer-M00234	0.0134033	7.39675	M3	Tbp,Taf1	CG7916,CG8997,br,CG14566,CG14572,CG7916,CG8997,CG32266,CG34330,CG7299,CG42362,CG32373,CG4734,Lsp1beta,LysB,LysC,Lsp1alpha,LysD,Lsp1gamma,Tsf1,CG7953,CG7916,CG6277,CG6271,Amy-p,Jon66Ci,CG5910,Jon65Aiv,CG31075,Amyrel,Nplp4,CG15353,CG11912,PGRP-SC2,CG6283,CG17191,corn,Npc2c,Npc2d,Lip3,trp,CG7720,Eip74EF,CG18179,CG18180,CG14566,CG14572,Cyp4d1,Oatp74D,CG11309,Cht9,Cht4,CG32512,Cyp6g1,CG7120,Cat,CG3330…
9	taipale-AGATAANN-GATA3-full	0.0131304	7.19954	M2	grn,srp,pnr	Ctr1B,CG32137,dsx,CG7631,CG5867,Cyp6d4,CG34316,LysD,CG13460,CG7916,CG8997,Cyp9f2,CG10960,CG9672,Argk,gb,CG6283,CG6277,su(r),CG31463,CG32054,CG7970,Jon65Aiv,CG10738,CG15170,Sap-r,Oat,Adgf-A,Bace,CG33966,CG5002,CG30339,Eip74EF,CG6891,CG9512,CG34330,CG9903,CG13659,Got2,Oatp74D,Argk,CG42825,CG32054,cib,CG11309,CG3841,emp,Reg-2,Oatp74D,CG6067,CG4462,Argk,Lsp1gamma,l(2)k09913,CG10300,CG10962,CG6271,CG3…
10	swissregulon-GATA6.p2	0.0131227	7.19394	M1	pnr,srp,grn,Sirt6	Ctr1B,gb,CG7631,gb,CG9512,CG33120,CG11309,CG15170,CG5867,CG3902,dsx,Argk,CG13460,CG32137,Adgf-A,su(r),CG5002,CG42825,CG32054,CG10960,CG7970,Oatp74D,CG13659,CG10738,Oatp74D,CG13315,Oat,Cyp9f2,CG15533,CG13325,LysD,Got2,CG33965,CG5828,emp,CG30339,CG4462,Reg-2,Ero1L,CG3270,CG32054,Bace,Lsd-1,CG32137,Lsp1gamma,CG31463,Ac13E,CG6283,CG6277,CG34316,CG30339,Oat,Cnx99A,shd,CG32373,CG13460,AdoR,Argk,obst-I,…
11	flyfactorsurvey-lola_SANGER_5_FBgn0005630	0.0129754	7.08749	M4	lola	CG3902,emp,CG7582,yip2,CG31104,CG6295,CG5973,CG34330,CG32407,CG3091,CG4734,Got2,Npc2a,CG31104,CG13460,Argk,CG17928,Eip74EF,alpha-Est7,CG33129,CG15353,CG5455,glob1,Eip74EF,Cyp9f2,CG14695,CG4734,Acox57D-p,CG10738,CG13659,trp,tal-3A,Cyp12a5,Argk,CG7322,CG42516,Oat,Eip74EF,Aldh-III,CG12868,Rtnl1,br,Eip74EF,CG7582,Oat,Cyp318a1,CG11912,CG10960,Argk,CG10814,CG31636,CG32373,Cyp6a9,glob1,Oatp74D,CG10962,C…
12	flyfactorsurvey-lola_SOLEXA_5_FBgn0005630	0.0126817	6.87527	M4	lola	emp,yip2,CG34330,CG3902,CG6295,CG13460,Eip74EF,CG31104,CG3091,CG17928,CG33129,CG5973,Got2,Npc2a,CG31104,CG7582,CG4734,CG32407,glob1,CG14695,CG15353,Eip74EF,CG4734,CG42516,Eip74EF,Argk,CG32407,alpha-Est7,Cyp9f2,CG10962,CG7322,CG13659,CG31636,tal-3A,Eip74EF,CG12868,Aldh-III,CG7582,CG10960,CG9498,Argk,Acox57D-p,CG11912,Cyp12a5,Argk,Rtnl1,Men,Cyp318a1,CG43064,br,CG11241,Eip74EF,JhI-26,CG11658,CG32373…
13	yetfasco-2207	0.0125979	6.81476	M1	pnr,grn	Ctr1B,CG10960,CG34316,LysD,CG32137,CG9672,Sap-r,l(2)k09913,Adgf-A,cib,CG15170,Jon65Aiv,CG31463,CG11309,CG10738,CG7631,crq,CG4362,CG30339,CG6067,CG30339,CG32054,gb,CG7916,CG8997,Cyp316a1,Cyp6d4,CG31087,CG17906,CG11912,CG6283,CG6277,CG4734,Ac13E,CG33120,Bace,CG11151,CG15533,CG5867,CG9903,CG6271,dsx,CG13460,CG34316,su(r),CG34330,Reg-2,CG5828,CG7916,CG8997,corn,CG8093,CG42825,CG32054,CG9512,CG6428,CG…
14	homer-M00074	0.0125682	6.79325	M1	pnr,GATAe,srp,grn,CG9293,Sirt6,E2f	Ctr1B,CG7631,CG32137,CG13460,CG5867,CG11309,CG7916,CG8997,Oatp74D,CG32373,dsx,CG9512,CG34316,emp,Argk,CG10960,LysD,CG5002,CG3902,Oatp74D,Oat,gb,CG33120,CG10738,Got2,CG7970,Lsd-1,Cyp9f2,Reg-2,su(r),CG42825,CG32054,CG3270,CG13460,CG13796,CG15170,Cat,CG9672,CG13315,CG33965,CG33120,CG33966,Oat,CG10738,Sox14,Lsp1gamma,CDase,Rtnl1,CG30339,Oatp74D,CG13659,Pdi,CG11151,Ac13E,GstD9,GstD10,Jon65Aiv,Amy-p,CG…
15	yetfasco-373	0.0118387	6.26617	M5		CG7631,CG32137,CG9672,Jon65Aiv,CG5867,CG30339,Cyp4d1,CG10738,CG13460,Argk,Argk,CG7916,CG8997,CG11151,Oatp74D,CG32373,l(2)k09913,emp,CG33966,GstD9,GstD10,smp-30,CG32373,CG32054,CG8814,Cat,CG7953,Kua,CG33965,Oatp74D,Cyp9f2,Sox14,CG17597,CG10738,bmm,CG11737,CG7970,CG10300,CG6271,Pdi,CG7120,CG11737,CG42825,CG32054,Lsp1beta,shd,Amy-p,Lerp,Cyp12d1-p,CG3270,CG7497,CG10960,CG5157,CG1208,Bace,LysD,Ctr1B,A…
16	factorbook-TBP	0.0118065	6.24287	M3	Tbp,Taf1	CG42362,CG7916,CG8997,CG7299,Tsf1,CG7916,CG8997,Lsp1alpha,Amy-p,Lsp1beta,CG7953,CG7916,CG14566,CG14572,CG34330,CG4734,Lsp1gamma,Jon65Aiv,CG7296,LysD,CG13315,CG6271,CG5910,LysB,LysC,Takl1,br,CG31075,CG7120,CG32373,Jon66Ci,ScpX,PGRP-SC2,CG8093,CG11912,CG32266,Oat,CG6277,Oat,Eip74EF,CG7720,Cht9,Cht4,Argk,Lip3,CG10300,CG32373,CG32512,CG18179,CG18180,Eip74EF,CG7720,cib,CG9672,CG11737,trp,CG11852,CG323…
17	selexconsensus-srp	0.0117637	6.21194	M1	srp,pnr	CG32137,Ctr1B,CG10960,LysD,emp,CG5867,dsx,gb,CG42825,CG32054,GstD9,GstD10,CG7916,CG8997,CG13460,CG34316,Oatp74D,CG31087,CG4362,su(r),CG30339,Sap-r,CG31463,shd,CG33966,Argk,CG17928,Pdi,Oat,CG33120,CG5973,CG7460,CG7720,Oatp74D,Oat,CG4734,CG10738,CG10467,CG32054,CG17906,CG10910,Lsp1gamma,Lsp1beta,CG7631,CG10738,Cat,CG33965,CG34330,CG32373,Amy-p,CG32373,Cat,Bace,CG10962,CG11912,CG13796,CG7120,CG31075…
18	swissregulon-TBP.p2	0.0116517	6.13104	M3	Tbp,Taf1	CG7916,CG8997,CG5321,CG7299,CG7916,CG8997,CG5910,CG34330,Amy-p,CG14566,CG14572,PGRP-SC2,CG32373,CG4734,CG32266,Lsp1gamma,CG13315,LysD,Oat,Tsf1,trp,Oatp74D,br,CG11737,CG42362,Lsp1alpha,CG6271,LysB,LysC,CG6283,CG17191,Jon66Ci,Jon65Aiv,Lsp1beta,CG8299,CG6283,CG6277,Cyp4d1,Nplp4,CG15353,Oat,CG7720,CG7953,CG7916,CG14566,CG14572,Lsp2,CG10962,CG11852,CG7120,CG6277,CG11912,Oatp74D,Eip74EF,br,Npc2c,Npc2d,…
19	yetfasco-2211	0.0115376	6.04857	M1	pnr,grn	Ctr1B,gb,CG10960,CG34316,CG32137,l(2)k09913,LysD,Adgf-A,Sap-r,CG9672,CG11309,CG7631,Jon65Aiv,CG33120,CG15170,cib,CG30339,CG31463,CG15533,crq,CG6067,CG30339,CG10738,Ac13E,CG4362,CG31087,CG6283,CG6277,Oatp74D,CG7916,CG8997,CG5867,CG17906,dsx,CG4734,CG32054,Cyp6d4,CG6271,CG11912,su(r),Got2,CG13460,Bace,CG8249,GstD9,GstD10,Cyp316a1,CG11151,CG8093,CG6428,Reg-2,gb,CG9512,CG3902,br,CG1208,Lsp1gamma,Oat,…
20	transfac_pro-M00789	0.0115261	6.04028	M1	pnr,grn,CG9293,pho,phol,HLH4C,HLH3B,Max,nau,Hand,Mitf,da,Usf,CG34422,Med	CG4734,CG32137,Ctr1B,Cyp9f2,CG32054,CG9672,CG34316,CG7631,Fer1HCH,gb,CG5867,dsx,CG15170,l(2)k09913,CG6283,CG6277,CG13659,Adgf-A,CG10300,Argk,LysD,su(r),CG7916,CG8997,Argk,CG9512,CG13460,CG33966,CG10910,CG42825,CG32054,AdoR,Bace,CG10910,CG32373,CG5009,Oatp74D,emp,Reg-2,CG6830,CG6834,CG5002,CG11912,CG11241,CG6271,CG1208,Lerp,CG8093,CG5828,Jon65Aiv,CG10738,CG9903,CG13460,CG10738,CG10962,CG6295,Eip74…
21	transfac_public-M00462	0.011475	6.00331	M1	pnr,grn	Ctr1B,Adgf-A,CG7916,CG8997,CG33120,CG9672,CG10738,CG11309,gb,l(2)k09913,CG15170,crq,CG32054,Sap-r,Oatp74D,CG7631,CG11151,CG11912,Reg-2,CG6271,CG30339,CG4462,CG10300,LysD,CG30339,CG7916,CG8997,CG33966,CG17906,CG4734,CG5002,gb,CG6283,CG6277,CG9512,Jon65Aiv,CG31463,CG3841,Bace,CG4734,Eip74EF,CG13659,CG8093,Argk,Cyp9f2,CG8814,Cyp316a1,CG34316,CG10962,Oat,CG5867,su(r),CG6067,CG13460,dsx,CG34316,CG5321…
22	taipale-NNNGMCACGTCATC-XBP1-DBD	0.0114381	5.97664	M6	Xbp1,Atf6,CrebA	Hsc70-3,Ero1L,Gp93,Pdi,Cnx99A,Herp,P58IPK,CG5973,CG10962,Fer1HCH,Fer2LCH,Gp93,NUCB1,CG13887,Lsp1beta,CG32137,Mnt,CG10814,Eip74EF,CaBP1,Oatp74D,CG10910,Kdm4B,tal-3A,Mnt,CG4362,CG9498,Bace,Men,CG10960,Hsc70-3,Argk,Hsc70-3,CG3841,Hsc70-3,Gfat2
23	flyfactorsurvey-lola-PG_SOLEXA_FBgn0005630	0.0113497	5.91277	M4	lola	emp,CG3902,CG34330,CG7582,CG13460,yip2,CG6295,alpha-Est7,CG3091,Got2,Npc2a,Eip74EF,CG10814,CG15353,CG31104,CG5973,glob1,CG32373,CG4734,Acox57D-p,CG17928,CG32407,CG14695,Eip74EF,CG10962,CG31104,CG42516,Argk,CG7322,CG31636,CG4734,CG10960,CG33129,CG9498,Cyp318a1,trp,Eip74EF,CG32407,Cyp12a5,CG13659,tal-3A,br,Men,Cyp9f2,dsx,CG7582,Mnt,Rtnl1,CG11241,Eip74EF,Argk,CG11912,Rtnl1,Cyp12a5,Cyp12a4,Cyp6d2,CG3…
24	yetfasco-372	0.0112982	5.87557	M5	grn	CG32137,CG5867,CG7916,CG8997,CG7631,dsx,CG33966,CG32054,CG32373,Argk,gb,emp,Argk,CG10738,Oatp74D,Lsp1beta,CG15170,LysD,CG30339,Oatp74D,l(2)k09913,CG13460,CG42825,CG32054,Ctr1B,CG32373,Lsd-1,CG17906,GstD9,GstD10,Cyp9f2,Sap-r,CG7460,Pdi,CG9672,CG10960,Argk,Oat,Jon65Aiv,CG6891,Eip74EF,CG10960,CG7120,CG11151,Kua,Lsp1gamma,CG11737,Lerp,su(r),CG33965,Amy-p,Sox14,CG10738,CG9903,CG7970,emp,shd,CG34316,sm…
25	yetfasco-491	0.0111844	5.79333	M1	pnr	CG32137,dsx,CG32054,CG10960,CG34316,Cat,CG15170,emp,CG5867,Lsd-1,Oatp74D,LysD,Ctr1B,Argk,CG5828,CG42825,CG32054,CG33966,GstD9,GstD10,CG7916,CG8997,CG7631,CG10910,Eip74EF,CG13460,Oat,Cyp9b2,CG30339,Sap-r,CG10738,CG6891,Oatp74D,Takl1,CG32373,CG13315,Ac13E,CG34330,Lsp1beta,gb,CG10738,CG4734,CG11737,CG7460,CG11309,shd,CG10962,CG33120,Argk,CG33120,CG17906,Oat,CG13659,Cyp316a1,CG8249,CG11241,crq,Bace,C…
26	transfac_pro-M01877	0.0111794	5.78974	M2	grn	Ctr1B,dsx,CG32137,CG34316,CG32054,CG15170,CG5867,CG5828,CG4734,CG10960,Sap-r,Cyp9f2,CG10738,CG7916,CG8997,Bace,CG10300,su(r),CG7631,gb,CG4734,CG6891,CG13659,l(2)k09913,CG30339,CG34330,Lerp,CG6283,CG6277,CG42825,CG32054,Cyp316a1,gb,CG9672,CG33966,LysD,CG31463,Eip74EF,emp,CG9903,CG13796,Argk,CG6271,Adgf-A,CG4362,Oat,Oat,Oatp74D,Fer1HCH,Cyp6d4,Argk,crq,CG11912,CG8093,CG10910,CG5002,CG13460,CG11737,O…
27	yetfasco-2127	0.0110579	5.70189	M1	pnr,grn	Ctr1B,CG10960,CG34316,LysD,l(2)k09913,cib,Sap-r,CG32137,CG9672,Jon65Aiv,Adgf-A,CG11309,CG15170,crq,CG31463,CG30339,gb,CG10738,CG7631,CG6067,CG31087,CG4362,CG15533,CG17906,CG30339,CG7916,CG8997,CG11912,Cyp6d4,Ac13E,CG32054,Cyp316a1,CG33120,CG6283,CG6277,Bace,CG4734,CG6271,CG11151,su(r),CG9903,dsx,CG7916,CG8997,CG8093,CG5867,CG34316,CG6428,CG34330,Reg-2,CG5828,CG1208,CG9512,Oatp74D,CG13460,CG3902,c…
28	flyfactorsurvey-srp_SANGER_5_FBgn0003507	0.0109217	5.60352	M2	srp,GATAe,pnr,grn	Ctr1B,CG32137,CG5867,CG7631,Oatp74D,emp,CG13460,CG33966,LysD,Oatp74D,dsx,CG10960,CG32373,CG10738,CG7916,CG8997,CG42825,CG32054,CG10960,gb,Oat,Argk,CG6283,CG6277,CG34316,Cat,Lsp1gamma,CG13460,Lsd-1,CG13315,CG15170,CG17928,Eip74EF,CG11241,CG5002,Lsp1beta,su(r),CG7970,CG33120,Oat,Argk,CG11309,Lerp,shd,CG32373,CG33120,bmm,CG17906,CG6891,CG30339,CG9512,Cyp6d4,CG10910,Pdi,CG6283,CG17191,CG3270,CG10960,…
29	yetfasco-1626	0.0108904	5.58088	M1	srp,pnr,grn	Oatp74D,CG7631,CG5867,CG31087,LysD,emp,CG6271,CG13460,CG42825,CG32054,CG4462,CG32137,CG10738,CG10960,Ctr1B,Argk,CG7970,Oatp74D,CG30339,gb,Argk,CG30339,CG7916,CG8997,CG13796,GstD9,GstD10,CG10738,Cat,crq,Oat,Oat,Jon65Aiv,smp-30,CG10738,CG10960,CG10910,CG4734,CG33966,CG32373,CG33120,CG11737,Lsp1beta,CG5455,Lsp1gamma,CG13315,CG34316,shd,CG9498,CG15170,Sap-r,alpha-Est7,gb,tal-3A,CG5002,Cyp12d1-p,CG133…
30	homer-M01486	0.0108507	5.5522	M5		CG7631,CG32137,CG5867,CG9672,CG30339,Argk,CG13460,Jon65Aiv,CG7916,CG8997,CG32373,Argk,Cyp4d1,CG10738,Oatp74D,GstD9,GstD10,smp-30,emp,CG32373,CG33966,Kua,Oatp74D,CG8814,Lsp1beta,CG17597,CG33965,l(2)k09913,CG7970,CG42825,CG32054,CG11151,CG32054,CG10738,Cat,Lerp,CG11737,CG11737,bmm,shd,Amy-p,CG7497,CG7953,LysD,CG10960,Pdi,CG6271,CG7460,Cyp12d1-p,Ctr1B,CG5157,CG13460,dsx,Npc2c,Npc2d,CG3270,CG7120,CG1…
31	transfac_pro-M02757	0.0106699	5.42155	M1	pnr,srp,GATAe,grn	CG5973,Oatp74D,CG32137,CG7631,CG10738,CG10738,CG33966,CG33120,smp-30,gb,CG13796,Argk,CG11309,Ctr1B,CG7120,CG5867,Oat,hiw,Oatp74D,CG3270,Kua,Cat,CG33965,CG10960,Oat,LysD,Argk,CG9512,Cyp9f2,Sox14,Bace,CG8093,CG31087,Pdi,Lsp1beta,CG11912,Lerp,Reg-2,CG10910,CG3902,CG30339,CG11737,CG42825,CG32054,CG10962,CG7970,CG33129,CG10960,CG32373,CG7497,CG3841,dsx,Jon65Aiv,Cyp12d1-p,CG15170,CG32373,Sap-r,CG32137,…
32	transfac_pro-M01815	0.0106224	5.38726	M6	Xbp1	Mnt,CG10960,Got2,Ero1L,Hsc70-3,Pdi,Oatp74D,NUCB1,br,Hsc70-3,Gp93,CG32137,Herp,CG3902,CG10960,Cnx99A,P58IPK,CG13887,CG10962,Kdm4B,Eip74EF,Rtnl1,Eip74EF,LysS,Argk,Mnt,CG10962,Lsp1beta,CG10814,CG9498,AdoR,CG32373,CG13315,CG10962,CG42516,Hph,CG32373,Argk,Gp93,Men,CG32137,Oatp74D,glob1,CG12115,Bace,CG5973,AdoR,CG10738,CG10962,CG3841,Aldh-III,Eip74EF,CG5455,Argk,Hsc70-3,l(2)efl,Mnt,CG33129
33	yetfasco-593	0.0104773	5.28238	M2	ham	CG32137,CG15170,dsx,CG5867,CG32054,CG7916,CG8997,Argk,CG7631,LysD,emp,CG33966,Oat,Lsd-1,CG10960,CG10738,CG42825,CG32054,gb,Cyp316a1,Oatp74D,Eip74EF,Lsp1beta,CG34316,CG10738,shd,Ctr1B,Oatp74D,Pdi,CG32373,CG10910,CG13460,CG11309,GstD9,GstD10,CG15533,CG11737,Takl1,CG6271,CG34330,Argk,Sap-r,CG10960,CG32373,Argk,CG7970,CG5828,CG17906,Ac13E,CG7120,CG30339,CG10962,Lsp1gamma,CG7460,crq,Bace,CG13315,Amy-p…
34	homer-M01476	0.0104311	5.24899	M5	grn	CG32137,CG5867,CG7916,CG8997,CG7631,dsx,CG33966,CG32373,Argk,CG32054,Oatp74D,emp,Oatp74D,gb,LysD,Lsp1beta,CG13460,CG30339,CG42825,CG32054,CG10738,Oat,Pdi,Sap-r,Argk,CG32373,CG17906,CG7460,Jon65Aiv,CG10960,Lsd-1,CG10960,GstD9,GstD10,CG11737,Eip74EF,Argk,Kua,CG15170,Lerp,Lsp1gamma,Ctr1B,CG9672,CG10738,CG11241,Cat,CG7970,Cyp9f2,shd,shd,smp-30,Bace,emp,CG30339,l(2)k09913,su(r),CG32137,CG33965,CG5157,…
35	flyfactorsurvey-GATAe_SANGER_5_FBgn0038391	0.0104156	5.23779	M1	GATAe,srp,grn	CG32137,dsx,Ctr1B,CG5867,CG7631,Argk,emp,CG34316,CG33966,Lsd-1,CG15170,CG13460,CG42825,CG32054,CG10738,LysD,Oatp74D,CG10910,CG32054,Fer1HCH,Oatp74D,CG7916,CG8997,Oat,CG10960,Lsp1gamma,gb,Lsp1beta,Eip74EF,CG10960,CG6271,CG5002,Cat,Cyp9f2,CG7120,CG32373,CG13460,CG13796,CG13315,CG11309,CG5828,Oat,su(r),CG6283,CG17191,CG33120,CG33120,CG10738,CG10910,Amy-p,Lerp,CG32373,Argk,Rtnl1,CG11241,Argk,CG17906,…
36	jaspar-PF0131.1	0.0103204	5.16899	M5		CG32137,CG5867,CG7916,CG8997,Oatp74D,LysD,CG32373,Oatp74D,CG13460,Oat,CG10738,Sap-r,CG7631,CG11241,Argk,CG31087,CG17906,Pdi,CG30339,Eip74EF,Jon65Aiv,CG4734,Lerp,CG32373,CG33966,shd,CG7460,Cyp6d4,su(r),CG10960,bmm,smp-30,hiw,CG17928,Kua,CG11912,Lsp1gamma,GstD9,GstD10,Sap-r,shd,emp,Cyp12d1-p,Bace,CG9672,Lsp1beta,CG5162,Ero1L,Cat,CDase,CG5157,corn,CG10960,CG32407,CG5002,CG6295,CG7120,CG32137,CG33965…
37	homer-M01843	0.0103117	5.16271	M2		CG32137,CG15170,dsx,CG32054,CG5867,CG7916,CG8997,CG7631,emp,Lsd-1,Oat,CG10738,CG33966,LysD,Argk,CG42825,CG32054,CG10960,Cyp316a1,Eip74EF,Oatp74D,Lsp1beta,shd,Oatp74D,CG34316,Pdi,CG32373,CG13460,gb,CG10910,Ctr1B,CG10738,CG11737,Takl1,CG6271,CG11309,CG10960,Sap-r,Argk,GstD9,GstD10,Argk,Ac13E,CG7970,CG32373,CG5828,CG34330,CG15533,CG17906,CG7460,CG7120,CG10962,CG30339,Lsp1gamma,Bace,CG31087,CG13315,C…
38	stark-ATCTNATC	0.0102388	5.11005	M5		Jon65Aiv,CG7631,CG11151,Cyp4d1,CG9672,emp,Sox14,CG30339,CG7120,CG5867,l(2)k09913,CG32137,CG5009,CG2772,CG10300,Adgf-A,Npc2c,Npc2d,CG32379,CG6271,Amy-p,CG9512,Cyp9b2,CG9664,CG33306,CG3270,CG10738,GstD9,GstD10,CG8814,CG32512,CG6295,Amyrel,Argk,CG32407,Cnx99A,CG17597,CG7953,CG34112,CG8353,Bace,ninaD,Oatp74D,Cyp4d8,CG7582,CG10962,Npc2c,Npc2d,CG4734,br,CG5828,CG13460,br,CG10962,CG33966,Argk,Argk,Lsp1b…
39	transfac_public-M00348	0.0101662	5.05761	M1	grn,srp,GATAe,E2f	Ctr1B,CG32137,CG5867,CG7631,gb,CG13460,Cyp9f2,CG42825,CG32054,CG10960,Oatp74D,CG30339,Argk,CG13659,CG33966,Fer1HCH,Lsp1gamma,smp-30,CG32054,Reg-2,emp,Oatp74D,Oat,LysD,Pdi,CG32373,CG7120,dsx,GstD9,GstD10,Got2,CG7916,CG8997,su(r),Rtnl1,CG13460,CG10738,shd,Lsd-1,Argk,CG10910,CDase,Argk,Oat,CG34316,Oatp74D,CG7460,Cat,CG13796,CG5002,CG10962,CG4362,Jon65Aiv,Cyp12d1-p,Bace,CG11912,Argk,Lsp1beta,Cyp4d8,S…
40	jaspar-MA0164.1	0.00998854	4.9292	M7	Hr51	CG7582,CG5973,CG3902,glob1,dsx,pinta,CG31104,CG32373,trp,CG4734,Cyp318a1,Got2,Npc2a,CG10738,hiw,CG42516,Eip74EF,Oat,Kua,CG15353,dsx,CG10960,CG5455,CG3902,l(2)k09913,CG32407,Argk,alpha-Est10,CG34330,tal-3A,glob1,Argk,emp,tal-3A,Eip74EF,alpha-Est7,CG4362,Eip74EF,CG5009,Rtnl1,br,Oat,Cnx99A,CG10910,CG13659,CG32373,Lsp1beta,CG3841,CG32373,glob1,Cyp12a5,PGRP-SC2,CG33120,Cnx99A,CG32373,Argk,dsx,CG9498,O…
41	transfac_pro-M02756	0.00989643	4.86265	M1	pnr,srp,grn	Oatp74D,CG13460,CG10738,Oatp74D,CG31075,CG34316,CDase,CG32373,Ctr1B,CG33120,CG32137,CG32137,CG10960,CG7631,CG13315,Cat,dsx,CG31087,LysD,Kua,CG10960,CG15170,CG3902,CG9512,Lerp,CG3270,gb,CG10962,Oatp74D,CG13315,CG6891,Cyp304a1,smp-30,CG5867,CG11309,emp,Oat,Eip74EF,CG10960,CG33129,CREG,CG11912,Ero1L,CG7120,CG10910,Argk,CG11241,CG11737,cib,CG5973,Fer1HCH,CG42825,CG32054,emp,CG33120,Sox14,CG10814,Lsd-…
42	tfdimers-MD00163	0.00977083	4.77189	M2	grn	CG3902,Ero1L,Eip74EF,Lerp,Oatp74D,LysD,Argk,CG10738,Sap-r,CG34316,Sap-r,CG15170,CG10960,Oat,CG6283,CG6277,Ctr1B,shd,CG34112,Amy-p,CG5162,Ac13E,CG7120,Lsd-1,CG5973,Oatp74D,CG31087,CG13315,CG10960,dsx,Argk,CG13460,CG1208,Cyp6d4,CG9512,CG3270,Cht9,CG7631,CG10738,Oatp74D,CG7916,CG8997,CG33120,CG5867,CG17928,CG17906,CG5973,CG9498,CG7860,l(2)k09913,CG30339,gb,Got2,CG10962,CG42825,CG32054,Npc2c,Npc2d,ds…
43	flyfactorsurvey-br_SANGER_10_FBgn0000210	0.00966663	4.69659	M8	br,Med	emp,CG33306,Oatp74D,CG6295,CG32407,CG5973,CG11151,CG10300,Lsp1beta,Adgf-A,CG2772,CG32379,CG5009,Cyp4d1,CG8353,CG10962,CG3270,CG9672,CG6271,br,Jon65Aiv,CG3841,Cyp12a5,Aldh-III,ninaD,CG7582,CG7631,Cyp4d8,CG32512,CG11350,Eip74EF,CG1208,CG7720,shd,CG6830,CG6834,Argk,CG34112,CG3841,CG7953,CG13067,Cyp9b2,Act87E,br,Sox14,Npc2c,Npc2d,CG7120,CG10814,CG8814,br,Takl1,Amy-p,su(r),l(2)k09913,CG7916,CG8997,CG9…
44	homer-M00260	0.00964895	4.68382	M1	grn	CG13460,Oatp74D,Cat,CG32137,Ctr1B,CG5867,CDase,Oat,CG32373,Kua,CG42825,CG32054,CG34316,CG11309,Oatp74D,emp,CG10738,CG10960,CG31075,Fer1HCH,CG32137,CG33120,CG33120,CG7631,Cyp9f2,CG10960,CG17928,Oatp74D,CG10814,Oatp74D,CG5973,shd,CG33129,su(r),CG33966,Sox14,smp-30,Cyp304a1,CG10962,CG31087,CREG,CG11241,shd,gb,cib,CG11912,CG7720,CG6891,CG10960,CG13315,CG15170,Cyp4d8,Argk,CG10910,CG13460,CG13796,emp,C…
45	stark-STATAWAWRSVVV	0.00962197	4.66432	M3	Tbp,Taf1	CG7916,CG8997,br,Eip74EF,CG34330,CG10962,Oatp74D,CG11309,Argk,Lsp2,Lsp1alpha,Lsp1beta,Kua,hiw,Amy-p,Lerp,CG13315,CG7916,CG8997,LysD,CG11912,CG7299,CG14566,CG14572,Oatp74D,CG6357,CG13315,CG32266,Oat,Cyp4d1,Npc2c,Npc2d,CG32373,Tsf1,Sox14,CG12115,CG5910,PGRP-SC2,CG11737,Oatp74D,LysB,LysC,CG11658,CG8012,CG5455,Jon66Ci,dsx,CG4734,CG6283,CG6277,Amyrel,CG6891,cib,Cht9,Cht4,CG12115,emp,CG9953,Eip74EF,CG3…
46	yetfasco-586	0.00958072	4.63452	M2	srp,pnr,grn	CG32137,CG5867,dsx,Ctr1B,CG10960,CG13460,CG34316,Sap-r,LysD,Cyp6d4,CG32054,CG31087,emp,CG33966,Oatp74D,CG15170,CG6891,Cyp9f2,Lsd-1,CG42825,CG32054,CG10738,CG11912,CG7631,CG9903,CG32373,su(r),Lsp1beta,Lsp1gamma,Argk,Cyp316a1,CG17906,CG13796,CG30339,CG4362,shd,CG10738,GstD9,GstD10,CG7916,CG8997,Oat,CG10910,Lerp,Oat,CG32373,Argk,Cat,CG10960,Cyp4d8,CG17928,Eip74EF,CG10910,CG7460,Argk,CG6067,Oatp74D,A…
47	flyfactorsurvey-GATAd_SANGER_5_FBgn0032223	0.00957421	4.62981	M2	GATAd,pnr	CG13460,Oatp74D,CG34316,CG5867,emp,CG10738,CG10960,dsx,CG42825,CG32054,CG15170,CG10960,Ctr1B,CG32137,CG31087,CG10910,CG17928,Lerp,Oat,LysD,CG10960,Cat,Argk,su(r),CG33120,CG5828,CG32373,CG8093,shd,CG10910,Amy-p,Cyp6d4,CG33120,CG9498,Act42A,CG13315,CG11309,CG11737,CG33966,CG30339,CG7720,Oatp74D,CG11912,CG13796,CG34112,CREG,br,Lsd-1,gb,bmm,Ac13E,CG31075,Oatp74D,Fer2LCH,CG6283,CG6277,Npc2d,CG9512,CG7…
48	taipale-NRGTCCAAAGTCCANY-HNF4A-full	0.00951932	4.59015	M9	Hnf4	yip2,l(2)k09913,ScpX,Mnt,CG7970,Argk,l(2)k09913,Lsd-1,CG11151,CG5455,CG10814,emp,CG11162,CG32373,CG11151,tal-3A,Inos,Cat,CG32373,Hph,CG10960,Mnt,tal-3A,CG10814,CG10962,br,CG8814,CG11309,Eip74EF,Acox57D-p,CG32137,br,bmm,CG17597,Men,Acox57D-p,Eip74EF,CG33129,Rtnl1,Sap-r,CG32512,br,shd,CG32195,Mnt,Cyp4d8,CG13315,Kdm4B,Reg-2,Aldh-III,br,CG5455,CG32512,CG13460,CG10943,bmm,CG5321,Ac13E,CG11309,br,Amy-d…
49	factorbook-GATA1	0.00949823	4.57491	M1	grn,Sirt6,E2f	Ctr1B,CG7631,CG3902,CG9512,CG13460,Argk,CG32137,CG11309,CG10960,CG32373,CDase,Oatp74D,smp-30,CG11241,CG15170,Oat,CG13315,CG13659,CG34316,Reg-2,Oatp74D,Cat,CG33120,CG9672,Lsp1gamma,Adgf-A,CG5867,CG3270,CG5002,gb,Rtnl1,emp,gb,CG30339,CG5162,AdoR,Oat,Cyp12d1-p,Oatp74D,CG13460,LysD,CG6283,CG6277,Lsd-1,Fer1HCH,Aldh-III,Got2,CG7916,CG8997,CG32373,CG7120,shd,CG33129,CG5455,Jon65Aiv,emp,CG32137,dsx,yip2,…
50	transfac_public-M00126	0.00947714	4.55967	M1	grn	Ctr1B,LysD,CG9672,CG4734,Adgf-A,CG34316,Reg-2,gb,CG13460,CG42825,CG32054,Oatp74D,CG4462,CG10960,CG6283,CG6277,Oat,CG10300,br,CG7916,CG8997,Bace,Cyp6d4,CG1208,CG9903,CG10738,Cyp6g1,CG32373,Argk,gb,su(r),CG12115,CG7631,Men,CG15170,CG8664,CG32054,CG10073,Eip74EF,CG30339,Aldh-III,CG32137,CG7631,Argk,CG4734,CG11912,shd,CG17906,br,shd,Oatp74D,CG1139,CG10738,CG13325,Oatp74D,CG3091,CG10962,CG4630,LysS,CG…
51	transfac_pro-M02004	0.00944923	4.5395	M1	grn,pnr,Med,CG9293,HLH4C,HLH3B,Max,nau,Hand,Mitf,da,Usf,CG34422,pho,phol	Ctr1B,CDase,CG32137,CG34316,Adgf-A,CG7631,CG30339,smp-30,Oatp74D,CG32373,Oatp74D,LysD,CG7916,CG8997,CG11309,CG9512,CG9672,AdoR,Argk,CG6891,CG13460,Lsp1gamma,dsx,CG15170,CG3902,CG10960,CG6283,CG6277,CG10962,Oat,CG4734,Cat,Argk,Reg-2,Oatp74D,CG13315,l(2)k09913,shd,gb,CG33129,CG5002,gb,Argk,Fer1HCH,emp,Oat,CG32137,CG3270,Lsd-1,CG6908,CG6834,CG7120,PGRP-SC2,Bace,yip2,su(r),CG34112,CG11912,CG10910,CG7…
52	elemento-AGAGAGCG	0.00941046	4.51149	M10		tal-3A,Eip74EF,br,Oatp74D,Mnt,tal-3A,Mnt,Eip74EF,br,Eip74EF,Eip74EF,Eip74EF,Oatp74D,Eip74EF,Fer1HCH,CG33120,Eip74EF,CG7582,CG32373,dsx,glob1,CG10962,dsx,Kdm4B,Cyp4d1,Mnt,CG10962,Pdi,Men,Mnt,Hsc70-3,Rtnl1,Eip74EF,Mnt,Rtnl1,Argk,Fer2LCH,CG7460,Argk,Kdm4B,Mnt,LysB,LysC,Mnt,br,CG11658,Mnt,crq,Mnt,Act87E,Ctr1B,hiw,glob1,br,CG13796,Npc2f,CG11151,CG3091,cib,CG10962,qua,Eip74EF,Mnt,CG32373,Mnt,CG5910,cib…
53	stark-AAAAGCT	0.00935247	4.46958	M4		CG3902,tal-3A,Eip74EF,CG5455,emp,CG5973,trp,CG4362,Got2,Npc2a,Oatp74D,CG31104,CG15353,Acox57D-p,yip2,CG31104,Cyp316a1,CG34330,CG4734,CG14695,CG4734,CG42516,CG33129,CG3091,Argk,CG3902,Eip74EF,dsx,CG32195,CG7582,alpha-Est7,Cnx99A,Rtnl1,CG13659,CG3841,glob1,Lerp,Oatp74D,Eip74EF,Argk,CG10960,Argk,CG32373,Argk,CG7720,CG10962,CG32407,CG12868,Argk,Cnx99A,pinta,Eip74EF,CG32373,Oat,emp,CG5321,GstD9,CG3163…
54	homer-M00254	0.00934193	4.46196	M1	grn	CG32137,Ctr1B,CG5867,Kua,CG42825,CG32054,CG13460,Oatp74D,CG10738,CG32137,Cat,CG10960,Oat,emp,Oatp74D,CG33966,CG7631,CG32373,CDase,CG10910,CG33120,smp-30,Lsp1gamma,CG17928,Cyp304a1,bmm,Fer1HCH,Cyp4d8,Cyp6d4,CG31087,Oatp74D,shd,su(r),CG15170,CG7720,Argk,CG4362,Cyp12d1-p,gb,Oatp74D,CG6283,CG17191,Oatp74D,Cyp9f2,CG33120,CG5973,CG7497,shd,CG11912,CG34316,CG31075,CG5455,CG10814,CG30339,CREG,Eip74EF,Ler…
55	jaspar-MA0035.2	0.00929417	4.42745	M1	grn,pnr,srp,Sirt6,E2f	Ctr1B,CG13460,CG3902,CG9512,Oatp74D,smp-30,CG32137,CDase,CG10960,CG7631,Argk,Oat,CG15170,CG11309,gb,CG32373,Got2,CG34316,Oatp74D,CG11241,Oatp74D,Reg-2,gb,CG33120,CG7970,CG13315,Argk,Cyp12d1-p,Aldh-III,Cat,shd,Fer1HCH,CG13659,emp,CG13460,Pdi,CG6283,CG6277,LysD,CG10738,Lsd-1,Eip74EF,CG33966,Rtnl1,CG5867,CG32373,shd,AdoR,CG9672,Oat,CG33129,CG5002,CG42825,CG32054,CG7120,CG4462,dsx,CG13325,Lsp1gamma,C…
56	transfac_pro-M03216	0.00928052	4.41759	M1	pnr,grn,pho,phol,Med	Ctr1B,CG4734,CG32137,Cyp9f2,Adgf-A,Fer1HCH,CG9672,CG7631,CG32054,CG10300,CG13659,Argk,Reg-2,CG10962,CG5002,CG13460,Argk,CG9512,CG7970,l(2)k09913,CG6271,CG32137,LysD,CG15170,su(r),CG10910,CG5867,LysB,LysC,gb,CG34316,Got2,CG33966,emp,dsx,AdoR,Bace,Oat,CG3270,CG30339,CG34330,br,Oatp74D,Argk,CG11151,CG7916,CG8997,AdoR,CG5009,CG10910,Oatp74D,CG15533,Oatp74D,CG32373,qua,Pdi,Fer2LCH,CG10738,CG3841,CG398…
57	elemento-CCTTATC	0.00926253	4.40459	M2		LysD,Eip74EF,CG31087,CG10960,dsx,CG15170,CG10738,CG6283,CG6277,Lerp,shd,Oat,CG5162,Oatp74D,CG5867,CG7916,CG8997,Ero1L,Sap-r,CG7860,CG32137,CG10960,tal-3A,Cyp6d4,Oatp74D,gb,CG34316,CG4734,CG6271,CG1637,CG13460,Cht9,Lsd-1,CG7970,Cyp9b2,CG11912,CG30339,CG17928,CG5002,CG13315,CG8093,CG7631,emp,CG7120,Ac13E,su(r),CG5973,Argk,Eip74EF,CG33120,CG10960,Oatp74D,CG15533,CG17906,Ctr1B,Reg-2,CG5973,CG34330,CG…
58	tiffin-TIFDMEM0000040	0.00924734	4.39361	M1	pnr	dsx,CG13460,CG32137,CG10960,Ctr1B,CG32373,CG34316,Cat,CG6891,emp,CG30339,CG13315,Oat,Sodh-1,CG11309,CG7916,CG8997,GstD9,GstD10,shd,gb,LysD,Oat,CG5867,CG33120,CG33966,Ac13E,CG10738,CG7460,Cyp9b2,br,CG13796,CG11241,CG7631,CG5828,bmm,CG15170,Oatp74D,Oatp74D,CG33120,Aldh-III,cib,CG10814,CG17906,Amy-p,Sap-r,CG10960,CG5973,CG11912,CG10960,su(r),CG42825,CG32054,CDase,Lsd-1,CG31075,shd,Oatp74D,emp,Npc2f,…
59	transfac_public-M00278	0.00920919	4.36605	M1		Ctr1B,CG10960,CG9672,LysD,CG6283,CG6277,GstD9,GstD10,CG3902,dsx,PGRP-SC2,CG34316,CG15170,CG6891,Eip74EF,cib,Oat,CG31463,CG30339,CG31087,CG5162,tal-3A,Argk,Cyp6d4,CG32054,CG13460,Ac13E,l(2)k09913,CG4462,Bace,CG11912,CG6295,Adgf-A,Eip74EF,Jon65Aiv,CG15533,CG5002,gb,su(r),AdoR,Oatp74D,Oat,CG3091,bmm,Dip-C,CG7631,crq,CG13460,Aldh-III,Oatp74D,CG10081,CG5867,CG10962,Lsp1gamma,CG4462,Sap-r,Cyp28a5,CG343…
60	yetfasco-980	0.00920516	4.36313	M11		Lsp1beta,CG32407,CG7916,CG8997,CG33306,Adgf-A,CG11309,Jon65Aiv,CG10910,l(2)k09913,CG8814,CG7953,CG33965,CG7460,CG11912,emp,CG10738,CG32373,Argk,PGRP-SC2,CG32195,Cyp4d1,Eip74EF,Eip74EF,CG6295,Npc2c,Npc2d,Oatp74D,br,CG30339,CG32373,CG3841,CG11658,Npc2f,CG5910,CG33129,CG10073,qua,CG10738,Amy-p,LysB,LysC,cib,Cyp316a1,CG7631,CG2772,CG32373,CG10962,CG5973,Mipp1,Arc1,Cnx99A,CG10962,Cyp12a5,CaBP1,Cyp4d8,…
61	homer-M01775	0.00920082	4.36	M5	ham	CG7631,Jon65Aiv,CG5867,CG30339,CG32137,CG9672,Argk,smp-30,CG13460,GstD9,GstD10,CG5162,CG10962,Cyp4d1,shd,Oat,Oatp74D,LysD,CG33965,CG32054,CG17597,l(2)k09913,Sap-r,CG32373,Lerp,CG6271,Eip74EF,Reg-2,CG13460,CG5002,CG7120,Argk,CG10738,Mipp1,CG11737,CG8814,Ac13E,CG5455,Pdi,Npc2c,Npc2d,Takl1,Amy-p,Oatp74D,Ero1L,Cyp6t1,CG32407,CG31087,CG12115,CG6283,CG6277,hiw,CG7497,Cyp9f2,CG8249,Herp,Takl2,Cyp12d1-p,…
62	iDMMPMM-SRP	0.0091481	4.3219	M1	srp	CG34330,Ctr1B,CG32137,CG31463,dsx,cib,gb,Oat,Cyp311a1,emp,LysD,CG10960,CG42825,CG32054,CG31087,CG32054,Bace,CG5973,CG4734,CG10738,CG30339,CG10962,CG1208,CG7720,Argk,Cyp316a1,Argk,CG34316,crq,Pdi,Sap-r,Lsp1gamma,GstD9,GstD10,Amy-p,CG5867,CG31075,CG10962,su(r),CG4362,AdoR,Lerp,CG10073,CG6830,CG6834,CG7916,CG8997,CG7953,CG7916,CG6762,Lsp1beta,CG32373,Sap-r,AdoR,br,CG9672,CG4734,Kdm4B,Amyrel,Sodh-1,O…
63	yetfasco-539	0.00914593	4.32033	M2	pho,phol,grn	Ctr1B,CG32137,Adgf-A,CG4734,CG32054,l(2)k09913,CG7631,Bace,Cyp9f2,LysB,LysC,CG10300,CG10738,CG4734,CG11151,CG15170,CG34316,CG9672,Cyp316a1,su(r),CG30339,Lerp,CG13659,dsx,CG3841,CG34330,Sap-r,Fer1HCH,CG5828,CG7916,CG8997,CG5867,CG13460,CG11737,CG11912,Argk,CG6428,CG31463,CG10910,CG4462,CG11309,Eip74EF,LysD,CG6283,CG17191,Cyp6d4,CG34330,Cyp311a1,CG1139,CG1208,CG33966,Jon65Aiv,CG17475,emp,CG8814,CG6…
64	yetfasco-1529	0.00914469	4.31944	M1	grn	CG32137,Ctr1B,dsx,CG7631,CG33966,Argk,CG32054,CG5867,Oat,CG42825,CG32054,Cyp9f2,CG15170,emp,Lsd-1,LysD,CG34316,Ero1L,CG7916,CG8997,Oatp74D,CG10738,CG10910,Eip74EF,CG13659,Pdi,CG7970,Oatp74D,CG10960,Cat,CG5009,CG11241,Lsp1beta,Takl1,CG10962,Argk,CG6283,CG6277,gb,CG32373,Lsp1gamma,CG13460,CG9903,CG7120,Amy-p,CG13325,gb,Bace,Argk,CG5828,smp-30,CG32373,Argk,CG30339,CG11737,CG9672,CG3902,Rtnl1,CG34330…
65	yetfasco-355	0.00912639	4.30621	M1	grn	CG32137,CG7631,dsx,Oat,Argk,CG7916,CG8997,Ctr1B,LysD,CG15170,CG32054,gb,Eip74EF,CG5867,CG33966,Lsd-1,Cyp316a1,Argk,emp,Pdi,Lsp1beta,CG34330,CG42825,CG32054,Takl1,CG7970,CG10960,Oatp74D,Oatp74D,Amy-p,CG6271,Argk,CG13460,CG17597,CG3270,CG30339,CG10910,Ero1L,Lsp1gamma,CG32373,smp-30,hiw,CG34316,CG10738,CG7120,Argk,CG5002,CG10738,CG3902,CG13325,Jon65Aiv,CG5162,CG13315,br,CG10962,Ac13E,Bace,l(2)k09913…
66	yetfasco-630	0.0091236	4.3042	M1	grn	CG32137,dsx,Oat,CG7631,Argk,CG7916,CG8997,Ctr1B,LysD,CG15170,CG32054,CG5867,Eip74EF,CG33966,gb,Lsd-1,emp,Argk,Cyp316a1,Lsp1beta,Pdi,CG42825,CG32054,Oatp74D,CG10960,CG34330,CG7970,CG6271,Oatp74D,Amy-p,Takl1,CG30339,Argk,CG13460,CG10910,Ero1L,CG32373,Lsp1gamma,smp-30,CG17597,CG7120,Argk,CG10738,CG34316,hiw,CG3902,CG5002,CG5162,Jon65Aiv,CG10738,CG13325,CG3270,br,Ac13E,CG13315,CG10962,GstD9,GstD10,CG…
67	taipale-RRGGTCAAAGTCCRNN-Hnf4a-DBD	0.00904793	4.24952	M9	Eip75B,svp	ScpX,CG32373,l(2)k09913,yip2,CG7970,Acox57D-p,l(2)k09913,CG10814,Cat,CG5973,Mnt,CG11151,emp,CG10814,Eip74EF,CG11162,CDase,Sap-r,CG5009,br,Mnt,Acox57D-p,CG13460,Oatp74D,CG3902,Oatp74D,shd,Cyp318a1,Cyp311a1,CG5973,CG10960,CG13325,CG5455,CG10962,tal-3A,Mnt,CG7860,CG17636,br,Inos,CG11151,CG11309,CG3662,CG13324,dsx,CG13325,CG3841,CG5455,CG7720,br,CG13315,CG32512,Eip74EF,Rtnl1,Mnt,CG12824,Ac13E,CG13796…
68	tiffin-TIFDMEM0000083	0.00896357	4.18856	M12		CG7916,CG8997,LysB,LysC,Lsp1alpha,CG7953,CG7916,Men,LysD,Lsp1beta,Tsf1,CG8012,Lsp1gamma,CG42362,Npc2c,Npc2d,CG33306,CG8997,Cnx99A,CG4734,Argk,CG5162,CG14566,CG14572,Act87E,CG13067,CG34330,CG10073,CG32373,CG7916,CG8997,CG32373,CG8093,trp,Aldh-III,dsx,br,br,Npc2c,Npc2d,Oatp74D,CG32137,CG32137,obst-I,CG32302,Oat,Lip3,Eip74EF,Cat,CG6271,CG6283,CG17191,su(r),Arc1,Argk,Lsp2,CG10962,CG11737,CG32373,CG10…
69	homer-M00073	0.0089338	4.16705	M2	grn,srp	Ctr1B,CG5867,CG13460,CG7631,CG32137,CG7970,CG9672,Cyp9f2,Argk,CG5002,Cyp6d4,CG9512,CG6283,CG6277,su(r),Reg-2,CG30339,Got2,CG32373,CG34316,LysD,CG32054,Argk,Oatp74D,Lsp1gamma,CG6067,CG13659,dsx,Oatp74D,Oat,CG33966,Jon65Aiv,Adgf-A,AdoR,CG7916,CG8997,Oatp74D,Oat,CG9903,gb,smp-30,emp,CG7120,Pdi,Fer1HCH,Oatp74D,CG10960,CG4734,CG15170,CG13460,CG10962,CG5455,CG10300,Eip74EF,Rtnl1,CG42825,CG32054,CG11241…
70	elemento-ATCTTATC	0.00892636	4.16167	M5	ham	CG5867,CG7631,CG32137,CG30339,Jon65Aiv,CG11151,CG9672,Argk,Bace,Argk,Sox14,CG7497,Oatp74D,Cyp4d1,l(2)k09913,Amy-p,Amyrel,CG32373,CG13460,CG9664,GstD9,GstD10,CG10738,CG7120,CG32054,CG33965,emp,CG32373,shd,CG6283,CG17191,CG32373,Cyp9f2,CG10962,CG8814,CG17597,Ac13E,Herp,Cat,Amy-d,CG13460,Cat,CG11737,Cyp6g1,Npc2c,Npc2d,CG33966,CG7953,CG11912,Pdi,CG10962,Oat,CG31104,crq,Lsp1gamma,CG7460,CG10960,CG4282…
71	taipale-NTGCCACGTCAYCN-CREB3-full	0.00890155	4.14374	M6	Atf6,CrebA,Xbp1	Pdi,Hsc70-3,Gp93,Ero1L,CG13887,CG5973,Lsp1beta,Gp93,NUCB1,CG3841,Argk,Mnt,CG9498,CG10960,P58IPK,Kdm4B,Eip74EF,CG10962,Bace,tal-3A,Gfat2,CG4362,Herp,Mnt,Cnx99A,CG32137,Oatp74D,Mnt,Oatp74D,CG32276,l(2)efl,Fer1HCH,Fer2LCH,CG10910,Oatp74D,CaBP1,GstD2,CG10962,Men,CG3902,Eip74EF,CG10962,Cnx99A,Mnt,Eip74EF,LysS,CG10960,Cyp9b2,CG7720,Gp93,Hsc70-3,CG32512,CG33129,CG13325,Gfat2,CG32137,alpha-Est10,dsx,Hsc7…
72	homer-M00654	0.00886619	4.1182	M13	CG33260,Trl	Eip74EF,Eip74EF,tal-3A,br,Oatp74D,Eip74EF,tal-3A,Mnt,Mnt,Eip74EF,dsx,br,Fer1HCH,CG33120,CG7582,Eip74EF,CG32373,CG13796,Hsc70-3,Eip74EF,Pdi,dsx,Mnt,br,Oatp74D,Mnt,Eip74EF,Mnt,CG7460,Eip74EF,CG10962,Men,Kdm4B,CG10962,CG11151,glob1,br,CG10962,Mnt,Oatp74D,Eip74EF,Argk,Rtnl1,Kdm4B,Argk,br,Mnt,Ctr1B,crq,Kdm4B,Rtnl1,Mnt,hiw,Ero1L,Mnt,CG3091,CG10960,Mnt,CG32137,Mnt,Mnt,CG10962,glob1,br,qua,CG32373,CDase,…
73	transfac_pro-M02323	0.00886619	4.1182	M13	CG33260,Trl	Eip74EF,Eip74EF,tal-3A,br,Oatp74D,Eip74EF,tal-3A,Mnt,Mnt,Eip74EF,dsx,br,Fer1HCH,CG33120,CG7582,Eip74EF,CG32373,CG13796,Hsc70-3,Eip74EF,Pdi,dsx,Mnt,br,Oatp74D,Mnt,Eip74EF,Mnt,CG7460,Eip74EF,CG10962,Men,Kdm4B,CG10962,CG11151,glob1,br,CG10962,Mnt,Oatp74D,Eip74EF,Argk,Rtnl1,Kdm4B,Argk,br,Mnt,Ctr1B,crq,Kdm4B,Rtnl1,Mnt,hiw,Ero1L,Mnt,CG3091,CG10960,Mnt,CG32137,Mnt,Mnt,CG10962,glob1,br,qua,CG32373,CDase,…
74	flyfactorsurvey-Cf2-PB_SANGER_5_FBgn0000286	0.00879021	4.06329	M14	Cf2	dsx,Argk,CG5321,Mnt,Oatp74D,CG12115,Oatp74D,Ac13E,Eip74EF,br,su(r),corn,Takl1,Argk,Eip74EF,Argk,CG10738,cib,Ac13E,CG10960,CG3091
75	homer-M00238	0.0087837	4.05859	M1		CG13460,CG34316,LysD,Sap-r,CG5867,Ctr1B,emp,CG32137,CG11151,CG32373,CG33120,CG10960,Oat,Cat,CDase,dsx,Oatp74D,CG13796,CG13315,Oatp74D,cib,CG7460,CG11309,CG10738,Oatp74D,CG31075,shd,br,CG10960,CG5828,CG42825,CG32054,Cyp9b2,CG30339,CG13315,Ac13E,CG33120,GstD9,GstD10,Sodh-1,CG7720,CG10814,CG10910,CG33966,CG15170,Lsd-1,Oatp74D,Ac13E,Argk,CG1208,emp,CG10910,Got2,CG8093,CG17928,gb,CG13325,CG8249,CG8353…
76	flyfactorsurvey-crp_SANGER_10_FBgn0001994	0.008695	3.99449	M15	crp	hiw,Sox14,CG11658,Cyp4d2,Kdm4B,CG5828,Fer1HCH,Fer2LCH,CG32512,tal-3A,Oatp74D,glob1,CG13796,Argk,CG5009,shd,dsx,Sodh-1,Adgf-A,Act87E,Men,CG31937,shd,CG11658,alpha-Est2,CG3902,CG32276,tal-3A,AdoR,CG30339,Kua,CG32373,dsx,tal-3A,Ac13E,CG13325,Men,Eip74EF,CG32368,Lerp,Cyp12a5,CG6277,Aldh-III,emp,Kdm4B,Rtnl1,CG4362,CG32137,Cyp9b2,JhI-26,CG6903,Lsp1alpha,CG32373,Mnt,CG11151,CG7631,CDase
77	elemento-CTTATCA	0.00868632	3.98822	M16		CG32137,emp,CG10910,CG10738,CG5867,CG42825,CG32054,CG15170,Oatp74D,CG10960,Argk,Cat,dsx,Lsd-1,CG13460,CG34316,CG32373,CG33966,CREG,CG11309,CG32054,CG33120,CG17906,CG13315,Oatp74D,bmm,Amy-p,Lerp,CG10960,CG33120,Oatp74D,CG10960,gb,CG34112,CG7631,CG7720,LysD,CG11241,CG7916,CG8997,CG5973,CG5828,su(r),CG10960,Oatp74D,CG17928,CG13324,CG10910,CG3841,CG7120,CG10738,Argk,CG6283,CG6277,Act42A,emp,CG32137,C…
78	encode-UW.Motif.0373	0.00867298	3.97858	M17		Eip74EF,CG32137,CG32373,Eip74EF,br,Argk,Mipp1,CG13325,Eip74EF,Eip74EF,Argk,shd,Oatp74D,qua,Lsp1beta,dsx,CG32373,CG32373,CG13887,trp,CG10962,CG3902,CG5455,shd,Lerp,Eip74EF,Oatp74D,Rtnl1
79	elemento-ACACGTCA	0.00866306	3.97141	M18		Hsc70-3,NUCB1,CG10814,Gp93,Cnx99A,Herp,P58IPK,Mnt,Eip74EF,P58IPK,dsx,CG10962,GstD2,Fer1HCH,Fer2LCH,Hsc70-3,CG33129,qua,corn
80	homer-M00068	0.00859266	3.92054	M1	grn,srp,pnr,Sirt6	Ctr1B,Oat,CG32137,CG13460,CG10960,gb,CG7916,CG8997,Oatp74D,CG33966,CG7631,CG32373,smp-30,dsx,CG34316,LysD,CG3902,Argk,CG9512,emp,Reg-2,Cat,CG13315,CG7120,Lsp1gamma,Lsd-1,CG5002,CG11309,Got2,CG11241,CDase,Rtnl1,Oat,Pdi,CG33120,CG5162,CG15170,CG6271,Oatp74D,alpha-Est7,CG30339,Cyp12d1-p,CG5867,CG13659,Amy-p,yip2,dsx,CG3270,emp,Jon65Aiv,CG13460,CG32373,CG10738,CG11912,hiw,CG32137,Argk,shd,CG7970,CG17…
81	yetfasco-811	0.00858863	3.91763	M1	pnr,grn	CG32373,Oatp74D,Oatp74D,CG10738,Cat,CG7631,CDase,emp,CG11309,CG13460,dsx,CG32137,CG10960,CG33120,CG8249,CG10960,CG34316,LysD,CG33966,CG4734,Eip74EF,CG10962,emp,Cyp304a1,CG10814,Oat,Oatp74D,CG33120,Sap-r,CG34112,CG3270,cib,smp-30,CG31087,CG30339,CG17906,Lsp1beta,shd,CG15170,Ctr1B,CG6891,Cyp6d4,CG10738,Kua,CG13315,CG9512,Argk,CG5157,bmm,CG5867,CG5828,CG13324,shd,CG11737,gb,CG3841,LysS,Adgf-A,CG3107…
82	tfdimers-MD00245	0.00857591	3.90844	M2	Ets97D,grn,pnr	shd,Eip74EF,Oatp74D,Argk,CG32373,CG13325,Ero1L,CG32373,Damm,br,Sap-r,CG32373,Eip74EF,CG10814,Eip74EF,Adgf-A,Lerp,CG7120,CG13315,br,CG5973,CG31087,CG32373,CG32054,Mipp1,CG32373,CG7582,alpha-Est2
83	yetfasco-1360	0.0085356	3.87931	M1		Ctr1B,CG9672,CG32054,Adgf-A,CG3902,cib,CG3191,CG3091,CG10960,CG17475,Sap-r,LysD,Jon65Aiv,Cyp6d4,CG8664,CG10962,CG10300,CG11912,CG6067,CG13315,CG31463,Cyp316a1,lectin-28C,CG9903,AdoR,CG3841,CG10738,CG32137,Amyrel,CG32137,CG4734,CG30339,Fer1HCH,CG3091,CG34330,CG6830,CG6834,CG6891,dsx,CG32373,l(2)k09913,CDase,CG2772,CG4734,Cyp311a1,Argk,CG7953,CG7916,Bace,Eip74EF,CG15170,su(r),CG10962,CG6283,CG6277,…
84	transfac_pro-M03119	0.00845186	3.8188	M15		hiw,Cyp4d2,Men,CG11658,Sox14,glob1,CG5828,Oatp74D,CG31937,CG32373,Act87E,tal-3A,shd,Kdm4B,Fer1HCH,Fer2LCH,Adgf-A,CG13796,Mnt,dsx,tal-3A,CG6903,dsx,CDase,CG7631,Sodh-1,shd,CG32512,CG5009,shd,CG32276,alpha-Est2,Men,Kua,CG3902,hiw,CG30339,Argk,alpha-Est10,CG4362,CG7550,tal-3A,CG33129,JhI-26,CG42455,CG42455,Acox57D-p,dsx,CG11309,CG11151,emp,Kdm4B,l(2)k09913,CG10081,dsx,Gfat2,CG10962,CG32368,Cyp12a5,N…
85	homer-M00067	0.00840286	3.78339	M1	grn,srp,pnr,Sirt6	Ctr1B,CG13460,Oat,CG10960,CG7916,CG8997,CG32137,gb,Oatp74D,CG32373,smp-30,LysD,CG33966,CG34316,dsx,CG3902,CG7631,emp,Lsd-1,CG13315,CG11309,CG15170,Argk,Cat,CG33120,dsx,CG5867,CG7120,Got2,CG11241,CG5162,Rtnl1,CG9512,alpha-Est7,Oatp74D,Reg-2,yip2,Oat,Amy-p,Lsp1gamma,Cyp12d1-p,CG5002,emp,Pdi,CDase,CG6271,CG3270,Jon65Aiv,shd,CG10738,CG11912,CG6891,CG13460,Argk,CG30339,Aldh-III,CG32137,CG17928,shd,cib…
86	taipale-AWCAGCTGWT-TFAP4-DBD	0.00839666	3.77891	M15	crp	hiw,CG11658,Cyp4d2,tal-3A,Sox14,Kdm4B,CG13796,CG32512,Oatp74D,CG31937,glob1,hiw,CG6903,Mnt,CG5828,Fer1HCH,Fer2LCH,CG32373,Act87E,alpha-Est2,CG42455,CG5009,CG32276,shd,tal-3A,dsx,CDase,l(2)k09913,Men,CG13325,Mnt,Adgf-A,CG11151,CG42455,Kua
87	flyfactorsurvey-br_SOLEXA_10_FBgn0000210	0.00835448	3.74843	M8	br	Oatp74D,Lsp1beta,CG32407,CG33306,CG6295,emp,CG10300,Cyp12a5,Cyp4d1,shd,CG9672,emp,CG5973,Jon65Aiv,CG2772,CG11350,su(r),CG10425,CG7582,CG13067,CG32379,br,br,CG7631,Cyp4d8,CG3270,Adgf-A,CG6830,CG6834,br,CG5973,CG6283,CG6277,CG4630,PGRP-SC2,CG10943,CG10962,Eip74EF,Npc2c,Npc2d,CG10425,CG34112,CG5009,CG13325,Lsp1beta,Npc2c,Npc2d,CG6271,CG8353,CG11151,CG10738,Npc2f,CG7720,CG10962,CG8249,l(2)k09913,CG32…
88	stark-RSWGAGMRHRR	0.00832564	3.72759	M13	Trl,CG33260	Eip74EF,Eip74EF,tal-3A,tal-3A,Oatp74D,br,CG32373,Eip74EF,Mnt,Eip74EF,br,Mnt,CG33120,glob1,dsx,CG10962,CG7582,Oatp74D,Eip74EF,Eip74EF,CG13796,Kdm4B,Hsc70-3,Eip74EF,Eip74EF,Rtnl1,br,Mnt,CG11151,CG10962,br,Mnt,Argk,Fer1HCH,Mnt,qua,CG10962,Eip74EF,Mnt,CG7460,CG32373,hiw,dsx,br,Npc2f,Ctr1B,br,CG3091,Argk,Kdm4B,Mnt,CG5910,Mnt,CG33966,corn,Argk,CG32373,CG5455,Pdi,CG13325,Eip74EF,Eip74EF,dsx,Eip74EF,Rtnl…
89	homer-M00652	0.00831882	3.72266	M19	Top2	CG12115,Aldh-III,dsx,Aldh-III,Sox14,CG3091,cib,Sox14,CG32137,CG5455,Oatp74D,Eip74EF,br,br,Eip74EF,CG10962,Sox14,Argk,Eip74EF,Ac13E,Rtnl1,Argk,CG13315,CG9903,bmm,Oatp74D,CG10738,Eip74EF,corn,Eip74EF,hiw,CG6357,CG10960,pinta,br,br,br,Hph,CG10962,CG34112,cib,qua,Mnt,br,Oatp74D,CG1208,Mnt,br,Mnt,CG32373,br,br,emp,Sap-r,su(r),Cyp9b2,Sox14,CG34330,CG42494,Aldh-III,Ac13E,Argk,br,qua,su(r),CG8012,CG32137…
90	homer-M01790	0.00830766	3.7146	M1	grn	CG32137,Oat,CG7631,dsx,CG7916,CG8997,Ctr1B,Eip74EF,CG32054,Argk,Argk,LysD,Cyp316a1,CG33966,gb,Lsd-1,Pdi,Lsp1beta,CG6271,CG34330,CG15170,CG7970,emp,smp-30,Ero1L,Argk,CG30339,CG5867,CG3902,Argk,CG32373,hiw,CG5162,Lsp1gamma,CG17597,CG5002,CG13460,Amy-p,Takl1,br,Oatp74D,CG42825,CG32054,CG10960,Jon65Aiv,CG7120,CG13325,Oatp74D,Oatp74D,CG8012,yip2,CG34316,Ac13E,CG10910,CG10738,CG33120,CG32137,Bace,dsx,C…
91	jaspar-PB0021.1	0.00824036	3.66597	M1	grn,E2f	smp-30,CG33966,Argk,Oatp74D,Cyp12d1-p,Oat,Fer1HCH,Ctr1B,hiw,gb,CG5973,Sox14,CG33965,CG7631,Ero1L,CG11309,CG1637,Kua,CG32137,Jon65Aiv,CG13893,Pdi,CG5157,CG10738,CG31087,CG7120,br,Cyp9f2,CG6271,Fer1HCH,Fer2LCH,Lsp1beta,Argk,CG32407,CG10962,CG5321,Sap-r,CG10738,CG7916,CG8997,crq,Argk,CG33129,CaBP1,alpha-Est2,Cyp6d4,Oat,Ero1L,CG11737,CG11912,Got2,CG32137,CG7497,Oatp74D,Argk,CG11737,CG5455,CG5455,CG80…
92	jaspar-MA0097.1	0.00822733	3.65655	M6	Xbp1	CG13887,Pdi,Hsc70-3,Gp93,Lsp1beta,CG3841,Kdm4B,Aldh-III,Ero1L,CG9498,Gp93,Mnt,CG10814,Men,tal-3A,CG13887,CG4362,CaBP1,Gfat2,Bace,CG32373,Cnx99A,CG10738,CG3902,Eip74EF,l(2)efl,CG10962,Argk,Herp,br
93	yetfasco-641	0.0081774	3.62047	M5	ham	CG7631,Jon65Aiv,CG9672,CG10962,CG32137,smp-30,CG30339,CG5867,Argk,Oatp74D,Reg-2,CG13460,l(2)k09913,Cyp4d1,CG32054,shd,Argk,GstD9,GstD10,Pdi,LysD,CG33965,Oatp74D,Bace,CG10738,Eip74EF,CG6271,Kua,Cyp9f2,CG5162,dsx,CG11737,CG32373,CG17597,Herp,CG10738,CG7497,CG12115,Aldh-III,CG8814,Cyp12d1-p,CG32373,CG5973,CG4734,Ac13E,CG7120,Lerp,CG13460,Cyp6t1,CG33966,Argk,bmm,CG10943,Takl2,Amy-p,Oat,CG6283,CG6277,…
94	tiffin-TIFDMEM0000079	0.00816748	3.6133	M15	HLH54F	CG11658,hiw,tal-3A,Cyp4d2,Sox14,CG6903,CG13796,Kdm4B,glob1,CG31937,Oatp74D,CG42455,Fer1HCH,Fer2LCH,CG5009,Act87E,CG13325,CG11151,CDase,CG5828,CG32512,shd,CG32373,tal-3A,CG32276,alpha-Est2,Mnt,l(2)k09913,hiw,dsx,CG42455,Men,shd,Mnt,CG11309,Adgf-A,Lerp,Kua,alpha-Est10,CG10081
95	yetfasco-567	0.00816159	3.60905	M1		dsx,CG32137,CG32054,Sap-r,CG10960,CG10738,Ctr1B,CG5867,crq,LysD,Eip74EF,Argk,Lsd-1,CG15170,Oat,CG42825,CG32054,CG33966,CG34316,Lsp1beta,CG6891,CG31463,GstD9,GstD10,emp,CG33966,Cyp9b2,Cyp316a1,CG34330,CG7631,Takl1,CG5828,Amy-p,Cyp9f2,CG17906,Ac13E,CG7916,CG8997,Oatp74D,shd,CG4734,CG6271,CG7460,Argk,Sap-r,CG10962,su(r),CG32373,gb,CG11912,Lerp,CG9903,Men,CG7720,CG30339,CG11737,CG10910,CG31087,CG4362…
96	taipale-AWCAGCTGWT-TFAP4-full	0.00810049	3.5649	M15	crp	CG11658,hiw,tal-3A,Cyp4d2,Sox14,CG32512,CG6903,Kdm4B,CG13796,Mnt,glob1,CG31937,CG5828,CG42455,Oatp74D,CG32373,CDase,l(2)k09913,hiw,CG13325,CG5009,shd,Fer1HCH,Fer2LCH,dsx,tal-3A,CG32276,CG11151,Act87E,alpha-Est2
97	stark-STATAWAWR	0.00808095	3.55078	M12	Tbp	CG12115,corn,dsx,CG10962,CG13315,Aldh-III,Oatp74D,Mnt,Eip74EF,cib,br,Eip74EF,CG7916,CG8997,CG3091,CG10962,Takl2,CG6357,CG10738,CG32373,br,CG8012,Ac13E,Sox14,CG7497,Lerp,Ac13E,br,Eip74EF,CG32137,Eip74EF,CG34330,CG10960,Argk,CG11309,Aldh-III,CG32137,ScpX,CG5455,br,CG34330,cib,Argk,Oatp74D,CG9903,br,br,Hsc70-3,Argk,CG13315,Mnt,CG11737,Argk,br,PGRP-SC2,CG5162,Aldh-III,CG9664,Amyrel,CG32373,CG32373,CG…
98	transfac_pro-M00923	0.00803071	3.51448	M20	Adf1,CG33260,Trl	br,br,br,Eip74EF,Eip74EF,Mnt,CG10962,br,Oatp74D,Eip74EF,Argk,br,br,Eip74EF,Eip74EF,Eip74EF,Eip74EF,Mnt,Oatp74D,Eip74EF,br,CG10962,Eip74EF,dsx,CG10962,CG33120,emp,CG10962,Argk,Mnt
99	taipale-RRGGTCAAAGTCCRNN-HNF4A-full	0.00801614	3.50394	M9	Hnf4,Eip75B	ScpX,CG32373,yip2,l(2)k09913,CG7970,CG10814,Acox57D-p,Mnt,l(2)k09913,Cat,CG11151,CG5973,CG5455,emp,CG11162,tal-3A,CG10814,CG5009,CG13460,Mnt,Acox57D-p,br,CDase,Sap-r,br,shd,CG3902,Inos,CG10962,CG8814,CG11151,CG5973,CG13315,tal-3A,Oatp74D,Cyp318a1,Cyp311a1,CG10960,CG33129,Oatp74D,CG17636,Men,Mnt,CG7720,CG32137,Amy-p,CG11309,CG32512,Sox14,bmm,CG3662,CG5455,dsx,CG13325,Lsp1gamma,br,Rtnl1,Ac13E,Rtnl1…
100	yetfasco-1098	0.00801241	3.50125	M19		CG12115,Aldh-III,CG5455,CG3091,CG13315,CG10962,Sox14,dsx,Aldh-III,Eip74EF,br,CG9903,Ac13E,br,CG8012,CG32137,Mnt,CG6357,CG10738,Eip74EF,CG32137,Oatp74D,Argk,pinta,br,Eip74EF,Mnt,Sox14,CG10962,corn,cib,br,Argk,CG32373,br,Oatp74D,CG10962,hiw,Sap-r,br,Oatp74D,crq,CG34112,Aldh-III,CG8012,br,CG34330,Ac13E,Argk,tal-3A,Act87E,CG10300,br,br,Mnt,CG10960,Sox14,CG10814,CG1208,br,br,Rtnl1,CG33966,Kdm4B,su(r),…
101	taipale-NGGGGAWTCCCCN-NFKB1-DBD	0.00800125	3.49319	M21	Rel,shn	CG42362,LysB,LysC,Sap-r,Kdm4B,CG8353,Hph,CG11350,Cnx99A,Lsp1gamma,CG32373,CG1637,CG32368,tal-3A,Eip74EF,CG10910,Oatp74D,AdoR,CG7720,hiw,CG15773,CG15353,CG13325,CG32373,br,CG33120,CG17224,CG32373,br,CG32373,Eip74EF,Reg-2,dsx,CG7296,CG42825,CG32054,CG10962,CG32512,CG7720,Kua,Cat,Cyp304a1,CG17224,CG9498,NUCB1,CG7860,CG7720,CG7296,Rtnl1,Ac13E
102	yetfasco-1357	0.00799412	3.48803	M1		CG10960,Ctr1B,CG32137,CG3902,dsx,CG6891,CG31087,cib,CG30339,CG32137,Sap-r,crq,Jon65Aiv,Cyp316a1,CG31463,Cyp6d4,CG11912,LysD,lectin-28C,Ac13E,CG33965,CG10962,CG3091,CG11309,Oat,CG10738,CG32054,CG33966,CG6067,Amyrel,CG10962,br,CG13315,CG12115,CG34316,CG15170,Eip74EF,GstD9,GstD10,CG9903,Amy-p,CG15533,AdoR,Got2,Npc2a,CG7916,CG8997,CDase,gb,Cyp9b2,emp,CG32373,CG5867,CG32373,CG4362,Cyp311a1,CG10962,CG4…
103	elemento-CAAGTTCA	0.00794171	3.45016	M22		Eip74EF,CG10960,Eip74EF,Lsp1gamma,qua,Sap-r,Oatp74D,Eip74EF,Eip74EF,CG32373,shd,CG6891,Argk,br,Oatp74D,Men,Oatp74D,CG10962,CG10960,CG32137,Eip74EF,CG32373,dsx,CG32373,Argk,Argk,CG10960,Eip74EF,dsx,shd,CG13796,CG13796,CG8814,CG10962,Lerp,Men,CG32373,l(2)k09913,CG1208,Cyp9b2,Mnt,CG10960,CG5828,Sap-r,CG3902,qua,Herp,CG5910,Eip74EF,Oatp74D,Npc2c,Npc2d,LysB,LysC,CG17928,CG8012,Npc2a
104	transfac_public-M00013	0.00792744	3.43985	M14	Cf2	CG12115,dsx,CG10962,Eip74EF,CG3091,CG13315,Aldh-III,Mnt,corn,Sox14,CG32137,Aldh-III,br,CG10962,crq,CG6357,br,br,Oatp74D,Eip74EF,CG9903,Argk,CG7497,Ac13E,Mnt,Takl2,br,CG5157,Argk,CG10960,Ac13E,br,ScpX,Oatp74D,CG32137,CG32373,Eip74EF,CG10738,CG5455,Sap-r,CG8012,Hsc70-3,su(r),hiw,Aldh-III,cib,su(r),Amyrel,CG6891,Rtnl1,CG34112,Lerp,Mnt,Oatp74D,Lsp1alpha,CG1208,CG10962,Argk,Sox14,Sox14,br,Cyp9b2,Argk,…
105	transfac_public-M00359	0.00788774	3.41117	M6		Hsc70-3,Gp93,Aldh-III,CG13887,CG10814,Cnx99A,Herp,Amy-p,CaBP1,Kdm4B,Gfat2,CG13887,CG10962,CG32373,Fer1HCH,Fer2LCH,Ctr1B,CG3841,P58IPK,CG3662,Gp93,Hsc70-3,qua,CG10425,CG15170,Argk,Lsp1beta,CG9467,Fer1HCH,CG9498,CG32373,Pdi,Mnt,Lsp1beta,Kdm4B,CG7720,CG3902,Kdm4B,Men,Ero1L,CG11912,Kua,AdoR,Mnt
106	transfac_pro-M00723	0.00788526	3.40937	M13	Trl,CG33260	Eip74EF,Eip74EF,tal-3A,br,tal-3A,Oatp74D,Mnt,CG32373,Eip74EF,br,CG33120,Mnt,Eip74EF,CG7582,Oatp74D,dsx,Eip74EF,Eip74EF,glob1,Eip74EF,CG10962,Fer1HCH,CG13796,Hsc70-3,Mnt,Kdm4B,Eip74EF,CG10962,br,CG10962,CG11151,Mnt,br,Mnt,Eip74EF,Npc2f,dsx,Argk,br,Kdm4B,hiw,Mnt,Ctr1B,Kdm4B,CG7460,Rtnl1,CG32373,Mnt,CG5455,Men,CG10962,qua,Kdm4B,CG10962,Pdi,br,Eip74EF,Mnt,CG3091,cib,hiw,br,dsx,Act87E,LysB,LysC,CG5910…
107	taipale-NRGTCCAAAGTCCANY-HNF4A-DBD	0.00783037	3.36971	M9	Hnf4	yip2,l(2)k09913,Mnt,CG7970,Eip74EF,Eip74EF,CG10814,emp,Lsd-1,CG10814,Cyp316a1,tal-3A,CG11309,ScpX,Inos,CG32373,CG33129
108	factorbook-HSF1	0.00782944	3.36904	M23	Hsf	l(2)efl,Argk,Inos,Eip74EF,bmm,Rtnl1,Fer1HCH,Fer2LCH,CG5973,Cnx99A,CG9498,emp,Argk,CG10962,Hsc70-3,GstD9,GstD10,LysS,Eip74EF,CG7720,CG14572,br,Fer2LCH,br,Eip74EF
109	transfac_pro-M02932	0.00782603	3.36657	M14		CG12115,Eip74EF,CG3091,CG10962,Sox14,dsx,br,br,Ac13E,CG32137,Mnt,CG13315,br,Oatp74D,CG6357,CG34330,Aldh-III,br,CG5455,Hsc70-3,CG9903,Eip74EF,Eip74EF,Aldh-III,br,corn,br,Argk,Argk,bmm,Oatp74D,Takl2,CG5973,Lsp1alpha,CG32137,CG10738,Eip74EF,br,cib,Argk,Ac13E,CG10962,CG10962,br,Kdm4B,Argk,br,Sox14,cib,CG32373,Eip74EF,Rtnl1,CG10960,CG34112,Mnt,CG32137,Cnx99A,CG10300,CG7497,Oatp74D,ScpX,pinta,br,CG1208…
110	taipale-RRGTCCAAAGGTCAA-HNF4A-full	0.00781766	3.36052	M9	Hnf4,Eip75B	yip2,l(2)k09913,Argk,Mnt,CG7720,Lsd-1,CG11162,tal-3A,Cat,l(2)k09913,CG7970,CG11151,emp,CG17597,tal-3A,CG11309,br,ScpX,CG17597,Oatp74D,Men,Mnt
111	elemento-CTCTCTC	0.00780308	3.34999	M10		br,CG33120,Eip74EF,Mnt,Eip74EF,Eip74EF,CG32373,br,tal-3A,tal-3A,Oatp74D,Mnt,Eip74EF,Mnt,Mnt,Eip74EF,dsx,Hsc70-3,br,Mnt,CG3091,CG10962,Pdi,br,CG13796,Kdm4B,Mnt,Mnt,Eip74EF,hiw,dsx,Men,Rtnl1,Fer1HCH,CG10962,Rtnl1,CG7582,Kdm4B,Oatp74D,CG32373,Ero1L,glob1,br,CG10962,Eip74EF,Mnt,Argk
112	stark-GAGAGAG	0.00780308	3.34999	M10		br,CG33120,Eip74EF,Mnt,Eip74EF,Eip74EF,CG32373,br,tal-3A,tal-3A,Oatp74D,Mnt,Eip74EF,Mnt,Mnt,Eip74EF,dsx,Hsc70-3,br,Mnt,CG3091,CG10962,Pdi,br,CG13796,Kdm4B,Mnt,Mnt,Eip74EF,hiw,dsx,Men,Rtnl1,Fer1HCH,CG10962,Rtnl1,CG7582,Kdm4B,Oatp74D,CG32373,Ero1L,glob1,br,CG10962,Eip74EF,Mnt,Argk
113	factorbook-HNF4	0.00780277	3.34976	M9	Hnf4	yip2,ScpX,CG13324,l(2)k09913,CG32373,CG10814,CG7970,Aldh-III,Sap-r,CG11162,l(2)k09913,CG5455,CG11151,Acox57D-p,Amyrel,Cat,emp,Mnt,Mnt,Oatp74D,br,Nplp4,CG32373,Argk,CG5009,CG7720,Eip74EF,CG5973,CG8814,CG10962,CG32195,CG11151
114	transfac_public-M00012	0.00778912	3.3399	M14	Cf2	CG12115,dsx,Sox14,CG10962,CG3091,Eip74EF,CG13315,Mnt,CG32137,Aldh-III,corn,Aldh-III,CG10962,Ac13E,br,Argk,CG9903,Oatp74D,br,Eip74EF,br,crq,CG6357,Mnt,Oatp74D,Takl2,CG7497,br,br,su(r),Ac13E,CG5157,CG10960,Argk,CG32137,CG32373,CG10738,ScpX,Sap-r,Eip74EF,CG1208,CG5455,Rtnl1,Mnt,Argk,Sox14,hiw,CG8012,cib,Oatp74D,CG6891,Argk,Lsp1alpha,Amyrel,Sox14,CG32373,Hsc70-3,br,su(r),br,CG34112,br,Aldh-III,Cyp9b2…
115	elemento-CGCTGCA	0.00777052	3.32646	M24		br,br,Oatp74D,Eip74EF,AGO2,Eip74EF,dsx,br,br,CG32137,Eip74EF,Eip74EF,CG32373,Eip74EF,Eip74EF,Eip74EF,LysS,Eip74EF,Sodh-1
116	jaspar-MA0015.1	0.00774509	3.30808	M14	Cf2	CG12115,dsx,Sox14,CG3091,CG10962,Eip74EF,CG13315,Aldh-III,CG32137,corn,Mnt,Aldh-III,Argk,CG10962,br,CG6357,Ac13E,Eip74EF,br,Oatp74D,CG9903,br,br,crq,CG7497,Mnt,Takl2,Oatp74D,su(r),br,CG32373,CG10960,Argk,Ac13E,CG32137,CG5157,CG1208,Sap-r,Oatp74D,CG5455,CG8012,ScpX,Eip74EF,CG10738,Mnt,Hsc70-3,Rtnl1,Argk,Sox14,cib,hiw,CG6891,Argk,su(r),Sox14,Sox14,Eip74EF,Cyp9b2,br,Amyrel,CG10960,CG32373,br,Lsp1alp…
117	stark-KHGATAASR	0.00773733	3.30248	M1	srp,grn	Ctr1B,CG31087,Pdi,CG32137,CG7720,CG5867,LysD,Argk,CG10738,Oatp74D,CG10962,CG4362,CG7720,GstD9,GstD10,CG30339,CG5973,CG17928,cib,Lsp1beta,CG10960,Sap-r,Fer1HCH,Kua,CG34330,CG5455,emp,CG10738,Oat,CG4734,su(r),CG6762,Cyp9f2,CG7916,CG8997,Oatp74D,CaBP1,CG34316,CG10960,CG10910,CG31463,Bace,CG7120,shd,CG11912,CG32137,CG10467,CG33966,Ero1L,CG42825,CG32054,shd,CG33965,Amy-p,Lerp,Lerp,Oat,Oatp74D,CG32373,…
118	homer-M00131	0.00772834	3.29598	M25	cnc,maf-S	l(2)efl,tal-3A,CG34112,CG13893,CG32137,CG12115,Oatp74D,CG5973,br,Npc2f,CG32137,Sox14,br,Argk,CG10943,Sox14,CG32137,CG32137,CG17928,CG7720,Cyp316a1,CG7720,qua,Npc2c,emp,Argk,CG10960,shd,Eip74EF,Hph,Men,CG5157,CG32137,CG9498,CG9672,Cyp9b2,CG7720,Npc2f,alpha-Est10,CG5009,AdoR,br,Eip74EF,Sap-r,Aldh-III
119	transfac_pro-M01770	0.00772152	3.29105	M26	Xbp1	Gfat2,Ero1L,Hsc70-3,Pdi,CG13887,Gp93,CG10910,Fer1HCH,Fer2LCH,NUCB1,cib,Herp,Cnx99A,Cnx99A,CG14566,CG14572,CG5973,CG10962,CG32276,GstD2,Eip74EF,Eip74EF,qua,Oatp74D,P58IPK,Oatp74D,Gp93,dsx,LysB,LysC,CG7720,CG33129
120	swissregulon-XBP1.p3	0.00771531	3.28657	M26	Xbp1	Gfat2,Ero1L,Hsc70-3,Pdi,CG13887,Gp93,CG10910,Fer1HCH,Fer2LCH,NUCB1,cib,Herp,Cnx99A,Cnx99A,CG14566,CG14572,CG5973,CG10962,CG32276,GstD2,Eip74EF,Eip74EF,qua,Oatp74D,P58IPK,Oatp74D,Gp93,dsx,LysB,LysC,CG7720,CG33129
121	yetfasco-970	0.00771407	3.28567	M1	grn,E2f,ham	CG7631,smp-30,CG9672,Oatp74D,Jon65Aiv,CG32137,Oatp74D,Argk,CG30339,shd,CG13460,CG32373,hiw,Argk,CG3270,CG7916,CG8997,CG17597,Oat,CG13325,CG7497,CG7970,Ac13E,Lsp1beta,CG11737,CG5973,CG32407,CG8814,CG10962,Npc2c,Npc2d,l(2)k09913,dsx,CG5867,Oatp74D,Cyp6g1,CG5455,CG6271,Kua,CG10738,Pdi,Lsp1beta,CG6762,CG11151,LysD,CG10738,CG11737,CG32373,GstD9,GstD10,Cyp4d1,gb,Argk,CG5162,CG7120,CG6891,CG42825,CG3205…
122	encode-UW.Motif.0471	0.0076964	3.2729	M27		Mnt,Reg-2,br,br,CG32373,CG13325,CG10738,CG11737,emp,Cyp316a1,CG11658,br,CG32137,CG32373,Oatp74D,CG10814,Argk,Argk,CG9498,LysS,br,CG32373,Rtnl1,Mnt,Eip74EF,Oatp74D,CG33129,CG32373
123	transfac_pro-M01806	0.00768771	3.26662	M18	Xbp1	Hsc70-3,Ero1L,NUCB1,Mnt,CG13887,CG33129,Herp,dsx,Cnx99A,Hsc70-3,Pdi,CG10814,CG9498,P58IPK,Gp93,Oatp74D,Fer1HCH,Fer2LCH,CG10960,Gp93,CG32137,CG13325,Amyrel,CG10910,CG32373,P58IPK,GstD2,qua,Gfat2,br,Eip74EF,CG10962,AdoR,CG13315,Eip74EF,CG4362,CaBP1,CG11658
124	stark-VSGYYGCMGYCGYYGMMKKYG	0.00767686	3.25878	M20	CG33260,Trl,Adf1	br,br,Eip74EF,br,Mnt,Oatp74D,br,Argk,Eip74EF,CG10962,Eip74EF,Mnt,CG10962,br,Eip74EF,Eip74EF,br,br
125	hdpi-POLI	0.00763809	3.23077	M28	DNApol-iota	CG32373,hiw,Eip74EF,Eip74EF,CG5455,br,glob1,CG10962,CaBP1,tal-3A,CG32137,AdoR,Eip74EF,Cyp4d1,CG10960,br,tal-3A,Fer1HCH,Mnt,Eip74EF,Oatp74D,br,CG12115,corn,Fer1HCH,Fer2LCH,Pdi,emp,Act87E,Oatp74D,Oatp74D,Mnt,Mnt,br,Eip74EF,emp,Lerp,dsx,Fer2LCH,CG10300
126	jaspar-MA0037.1	0.00762786	3.22337	M11	grn	CG4734,Adgf-A,CG9672,Ctr1B,CG6295,CG32054,CG4734,CG8664,AdoR,CG11912,Lip3,Oatp74D,CG10300,br,CG1208,CG5321,Ac13E,Argk,Bace,CG3091,CG6067,Oatp74D,CG6830,CG6834,PGRP-SC2,CG6428,Fer1HCH,CG30339,CG7720,emp,CG34330,CG3841,CG10738,LysD,Argk,dsx,cib,Argk,AdoR,su(r),CG9498,CG13325,CG10962,Lsp1beta,br,CG10073,CDase,CG6283,CG6277,CG3191,CG3091,Eip74EF,Amyrel,Lsp1beta,CG10962,Jon65Aiv,CDase,CG4362,Kdm4B,CG1…
127	stark-RTATATRTRB	0.00761328	3.21284	M14	Cf2	CG12115,dsx,CG10962,Eip74EF,CG3091,Sox14,Aldh-III,CG13315,Mnt,CG32137,Ac13E,Aldh-III,br,corn,Mnt,Eip74EF,br,CG10962,Argk,CG6357,br,crq,Oatp74D,CG9903,Takl2,CG10960,CG7497,su(r),br,CG10738,br,CG32137,Argk,CG32373,Oatp74D,Sap-r,CG5455,Mnt,Eip74EF,CG1208,Ac13E,CG8012,Hsc70-3,ScpX,Oatp74D,Eip74EF,Argk,Sox14,Rtnl1,Argk,CG32373,Cyp9b2,Amyrel,CG5157,hiw,cib,CG34330,CG32373,Kdm4B,CG10960,Aldh-III,su(r),S…
128	yetfasco-2133	0.00761297	3.21262	M1	pnr,grn	Ctr1B,CG10960,gb,CG34316,CG33120,Sap-r,l(2)k09913,Eip74EF,CG32137,LysD,CG7631,br,cib,Jon65Aiv,br,Adgf-A,Oatp74D,CG11309,Oat,Ac13E,CG9672,CG30339,CG15533,CG5867,CG3902,CG33966,crq,CG15170,CG8249,Oatp74D,dsx,CG10738,CG32137,CG31087,Argk,CG32054,CG6283,CG6277,emp,CG7916,CG8997,CG8093,Argk,su(r),gb,Cyp12d1-p,Argk,CG17906,CG31463,Cyp6d4,Got2,CG4734,CG10962,CG6271,CG9512,CG30339,CG6762,CG4362,GstD9,Gst…
129	stark-GTATNWATA	0.00759095	3.19671	M14		CG12115,Aldh-III,Eip74EF,CG10962,CG3091,dsx,CG13315,corn,CG10962,CG32137,br,Sox14,Oatp74D,Mnt,CG10960,CG6357,Eip74EF,cib,CG32373,Eip74EF,CG5455,CG10738,br,CG9903,CG7497,CG6891,Aldh-III,br,br,Oatp74D,br,Sox14,CG7916,CG8997,Eip74EF,CG34330,CG32137,dsx,Ac13E,crq,AGO2,Act87E,Kdm4B,Argk,bmm,CG6891,Argk,CG5321,hiw,br,Hsc70-3,br,CG10960,Oatp74D,Cht9,CG8012,CG32373,emp,CG33965,Argk,CG5455,Rtnl1,Oatp74D,C…
130	yetfasco-1113	0.00757297	3.18371	M14		dsx,Eip74EF,CG12115,Aldh-III,br,CG3091,Argk,Oatp74D,CG10814,corn,CG5455,CG32373,Ac13E,CG10962,Mnt,Sox14,CG13315,CG9903,CG6357,br,Argk,Kdm4B,Eip74EF,br,br,Oatp74D,pinta,CG32373,CG32137,crq,CG10962,cib,CG32137,Aldh-III,Oatp74D
131	flyfactorsurvey-chinmo_SOLEXA_FBgn0086758	0.00756366	3.17698	M29	chinmo	Oatp74D,br,CG10960,Eip74EF,CG32195,CG1208,CG7720,CG32373,Oatp74D,Eip74EF,AdoR,CG32373,br,trp,Takl1,dsx,CG5910
132	yetfasco-1125	0.00755653	3.17183	M30		Aldh-III,CG12115,CG13315,dsx,CG3091,cib,Oatp74D,Aldh-III,Ac13E,Sox14,hiw,Argk,pinta,CG10962,emp,br,Eip74EF,CG5455,br,br,br,Rtnl1,Oatp74D,CG10962,Amy-p,CG32137,Eip74EF,Sox14,Eip74EF,CG10738,br,qua,CG10960,CG10738,Takl2,bmm,Hph,Ac13E,br,Kua,br,Eip74EF,CG9903,Amyrel,Sox14,br,br,Mnt,Cyp9b2,CG10960,Hph,CG8012,Sap-r,Mnt,Takl1,Cyp6d4,CG33120,CG32373,CG1208,CG11658,corn,ScpX,CG10962,Argk,Oatp74D,qua,CG94…
133	encode-UW.Motif.0053	0.00754599	3.16421	M10		CG33120,Mnt,br,Eip74EF,CG32373,Eip74EF,br,Mnt,Eip74EF,Eip74EF,br,Oatp74D,tal-3A,Mnt,tal-3A,Mnt,Mnt,CG3091,dsx,hiw,Kdm4B,Mnt,Eip74EF,CG10962,br,CG32373,CG10962,Kdm4B,Hsc70-3,Eip74EF,Mnt,br,Oatp74D,Men,Fer1HCH,Eip74EF,Mnt,Rtnl1,Eip74EF,hiw,Mnt,CG10962,CG10962,dsx,CG10814,glob1,Ero1L,Mnt,CG13796,CG7460,Rtnl1,Mnt,br,br,glob1,Pdi,br,cib,CG7582,crq
134	transfac_public-M00487	0.00754443	3.16309	M1	grn	CG15170,CG10960,CG13460,dsx,Lerp,CG17906,LysD,emp,Lsd-1,CG33120,gb,CG13315,Eip74EF,crq,CG4362,Oatp74D,Oatp74D,Ctr1B,CG34316,CG10738,CG32137,CG31075,CG11309,Oat,CG33966,CG30339,CG42825,Sap-r,Oat,gb,shd,Bace,CG10910,CG5828,CG5455,CG33120,CG31087,CG7460,CG42825,CG32054,CG31463,CG8249,CG4462,CG33129,Lsp2,Fer1HCH,Lsp1gamma,CG7720,CG34330,CG4734,Cyp9b2,CG15533,su(r),Cyp304a1,Eip74EF,CaBP1,CG5973,CG3237…
135	flyfactorsurvey-Cf2-PB_SOLEXA_FBgn0000286	0.00752273	3.1474	M14	Cf2	dsx,CG12115,Eip74EF,CG3091,CG32137,corn,CG10962,Sox14,Oatp74D,Aldh-III,CG10962,Aldh-III,Mnt,CG13315,Ac13E,Argk,crq,Argk,CG9903,br,Eip74EF,Oatp74D,br,su(r),CG32373,CG7497,Argk,Takl2,Oatp74D,CG6357,CG6891,br,Eip74EF,br,Oatp74D,CG32137,Sox14,CG8012,Ac13E,br,Hsc70-3,hiw,cib,Argk,Sap-r,ScpX,Mnt,Lsp1alpha,br,CG10738,Eip74EF,br,Kdm4B,CG34330,bmm,pinta,Sox14,CG10960,Sox14,Eip74EF,br,Argk,CG1208,br,Act42A…
136	taipale-TTCTAGAANNTTC-HSF1-full	0.00751404	3.14113	M23	Hsf	Argk,Inos,l(2)efl,Fer2LCH,Fer1HCH,Fer2LCH,emp,CG9498,br,br,Eip74EF,CG5973,bmm,Cnx99A,Oat,GstD2,CG32373,CG5867,Argk,LysB,LysC
137	transfac_public-M00252	0.00751032	3.13844	M3	Tbp,Taf1	CG7916,CG8997,CG5321,br,CG34330,CG42362,CG7299,CG13315,CG5910,Eip74EF,CG7916,CG8997,Oatp74D,Oat,CG11309,CG4734,Lsp1gamma,Argk,Kdm4B,CG11737,dsx,Amy-p,Oatp74D,PGRP-SC2,CG7720,CG14566,CG14572,br,CG6283,CG6277,Oat,Lsp1alpha,CG6283,CG17191,LysD,Lsp2,cib,CG32266,Tsf1,Lsp1beta,CG32512,Jon66Ci,Eip74EF,Amy-p,Jon65Aiv,trp,CG32373,Nplp4,CG15353,LysB,LysC,CG10814,br,CG10300,CG13315,CG7120,CG8299,CG32137,Eip…
138	jaspar-MA0108.1	0.0075097	3.13799	M3	Tbp,Taf1	CG7916,CG8997,CG5321,br,CG34330,CG42362,CG7299,CG13315,CG5910,CG7916,CG8997,Eip74EF,Oatp74D,Oat,CG4734,CG11309,Lsp1gamma,Argk,CG11737,Kdm4B,Amy-p,dsx,Oatp74D,CG7720,PGRP-SC2,CG14566,CG14572,CG6283,CG6277,br,Oat,Lsp1alpha,LysD,CG6283,CG17191,Lsp2,CG32266,cib,Tsf1,Lsp1beta,CG32512,Jon66Ci,Eip74EF,Jon65Aiv,trp,CG32373,Nplp4,CG15353,LysB,LysC,CG10300,Amy-p,br,CG10814,CG13315,CG7120,CG8299,Eip74EF,CG1…
139	elemento-AGAGAGAG	0.00748985	3.12365	M10		CG33120,br,Mnt,Eip74EF,CG32373,Eip74EF,br,br,Mnt,tal-3A,tal-3A,Eip74EF,Eip74EF,Oatp74D,Mnt,CG10962,Mnt,CG3091,Mnt,Eip74EF,Kdm4B,Mnt,dsx,br,Oatp74D,Hsc70-3,Eip74EF,Kdm4B,Eip74EF,Men,CG32373,hiw,CG10962,CG10962,Mnt,Mnt,Fer1HCH,dsx,Eip74EF,Rtnl1,hiw,br,CG7582,glob1,Rtnl1,Mnt,CG10962,Pdi,CG7460,crq,Mnt,CG10814
140	transfac_public-M00251	0.00746876	3.10841	M6	Xbp1,tgo	Hsc70-3,Ero1L,Gp93,Gfat2,CG10814,Herp,Argk,CG10910,Pdi,CG13887,CG32373,CG10814,Hsc70-3,Bace,NUCB1,qua,Gp93,CG32276,P58IPK,alpha-Est10,dsx,CG13325,Cyp316a1,CG33129,Pdi,Kdm4B,Oatp74D,CG10960,CG32373,l(2)efl,Fer1HCH,Fer2LCH,Mnt,CG5973,CG10962,CG42494,Cnx99A,Eip74EF,CG32137,CG5455,CG32373,CG32373,CG11658,Hph,P58IPK,Gp93,CG7720,Mnt,Oatp74D
141	homer-M00398	0.00746473	3.1055	M13	CG33260,Trl	br,Eip74EF,Eip74EF,Eip74EF,Oatp74D,tal-3A,Mnt,tal-3A,Eip74EF,br,Eip74EF,Mnt,CG32373,CG33120,dsx,Hsc70-3,Eip74EF,Kdm4B,br,Mnt,Mnt,CG11151,Fer1HCH,CG13796,br,CG32373,dsx,Mnt,br,CG7582,Eip74EF,Mnt,CG10962,CG10962,Rtnl1,Mnt,Oatp74D,Eip74EF,Mnt,qua,Kdm4B,Eip74EF,CG32137,hiw,corn,CG10962,CDase,glob1,Oatp74D,Pdi,Argk,Mnt,Eip74EF,CG32373,Mnt,glob1,CG3091,br,Men,cib,CG10962,CG7460,Eip74EF
142	tiffin-TIFDMEM0000034	0.00746039	3.10236	M19		CG12115,CG10962,CG13315,Aldh-III,CG3091,dsx,Mnt,Aldh-III,corn,Eip74EF,br,br,CG10962,CG9903,CG32137,crq,Sox14,CG6357,ScpX,br,Eip74EF,Argk,CG7497,br,Ac13E,Argk,CG10738,Oatp74D,Oatp74D,CG10960,Lsp1alpha,CG5157,Argk,Mnt,CG32137,Ac13E,Hsc70-3,su(r),Takl2,cib,pinta,Eip74EF,hiw,Amyrel,Aldh-III,br,Rtnl1,CG34112,CG32373,CG10962,Kdm4B,hiw,CG5455,Cyp9b2,br,CG8012,CG1208,Sox14,CG34330,bmm,Hsc70-3,br,Sap-r,CG…
143	homer-M00160	0.00741852	3.07211	M31		br,Oatp74D,Eip74EF,shd,Eip74EF,CG32137,CG5973,Mipp1,Mnt,CG7582,Hph,CG11309,Argk,Oatp74D
144	flyfactorsurvey-CrebA_SANGER_5_FBgn0004396	0.00739775	3.05709	M6	CrebA,Atf6,Xbp1,tgo,Atf3	CG13887,Argk,Lsp1beta,Pdi,Mnt,Argk,CG32137,Oatp74D,CG33129,Mnt,CG10910,CG10960,Fpps,CG10962,Oatp74D,l(2)efl,CG10962,Bace,Mnt,CG5973,Hph,CG4362,Oatp74D,CG7720,CG10962,Cyp316a1,Hph,tal-3A,CG10960,CG32512,tal-3A,br,CG3841,CG32276
145	transfac_public-M00128	0.00738596	3.04858	M1	grn,pnr	CG32137,CG3902,CG34316,CDase,CG32373,CG10960,CG15170,CG13315,CG33129,CG4734,Men,CG9512,CG13460,Argk,Lsd-1,smp-30,CG13325,CG9903,CG30339,Argk,CG10738,CG6283,CG6277,CG11241,CG7631,CG4462,LysD,CG10962,Argk,CG5455,Lsp1gamma,cib,CG5162,emp,Oat,Fer1HCH,PGRP-SC2,CG7120,shd,shd,Ero1L,Ac13E,CG8093,AdoR,Cyp304a1,CG30339,GstD9,GstD10,CG1139,CG6762,CG33120,CG10910,yip2,Oatp74D,CG33966,CG10738,Cat,su(r),br,Ad…
146	transfac_pro-M00936	0.00734813	3.02124	M6		CG10960,NUCB1,Argk,l(2)efl,CG12115,Pdi,Gp93,CG4362,Hsc70-3,CG5973,CG10962,Lsp1beta,Got2,Mnt,AdoR,Kdm4B,Mnt,CG32137,Ero1L,Oatp74D,Argk,CG13315
147	yetfasco-1448	0.00733603	3.0125	M14		Eip74EF,dsx,CG12115,CG13315,Mnt,CG3091,Lsp1alpha,CG10962,Aldh-III,CG32137,CG32373,CG10962,CG8012,Aldh-III,br,br,Eip74EF,Argk,CG9903,CG32373,pinta,Ac13E,hiw,corn,Kdm4B,CG32137,Eip74EF,CG6357,CG5455,br,Argk,Eip74EF,l(2)efl,cib,CG10960,CG5321,su(r),Cnx99A,tal-3A,CG34330,CG10962,Npc2c,Npc2d,CG5973,bmm,Argk,Takl2,CG10962,br,ScpX,Ac13E,Argk,CG33966,CG11658,Hsc70-3,CG1637,Oatp74D,CG3902,Argk,CG7497,dsx,…
148	tfdimers-MD00418	0.00731928	3.0004	M32	MTF-1,l(3)neo38,crol,CG7368,HLH106,Pur-alpha	crq,br,CG13325,Oat,br,br,CG13325,br,br,br,br,br,CG13325,br
149	homer-M00270	0.00731742	2.99905	M3		CG12115,dsx,Mnt,Oatp74D,Takl2,corn,br,Eip74EF,Argk,Eip74EF,Aldh-III,crq,CG10962,CG10738,Argk,pinta,br,Ac13E,CG9903,CG32373,CG13315,CG3091,CG32137,ScpX,CG10300,Argk,CG6357,CG7497,CG34330,CG32373,Eip74EF,Lsp1alpha,br,Aldh-III,CG32137,CG32373,Lerp,CG7720,br,Oatp74D,Npc2c,Npc2d,CG8299,CG10962,CG8012,Cnx99A,CG34330,Argk,Sox14,cib,br,Kdm4B,Oatp74D,br
150	swissregulon-FOXL1.p2	0.00730626	2.99098	M14	bin	CG12115,CG13315,CG10962,CG3091,dsx,br,Aldh-III,CG6357,corn,Mnt,Eip74EF,CG5455,CG32137,Argk,Aldh-III,br,Ac13E,CG9903,pinta,CG10738,Sox14,br,Argk,CG10962,Mnt,CG10960,Eip74EF,Oatp74D,Takl2,Hsc70-3,br,CG7497,br,Ac13E,crq,Oatp74D,Argk,CG32373,CG10962,CG32137,Eip74EF,CG32137,hiw,Argk,cib,CG10962,CG3270,Amyrel,Kdm4B,CG32373,Lerp,br,bmm,CG5157,Argk,hiw,Oatp74D,CG34112,Sox14,br,Act87E,CG10960,Aldh-III,Cyp…
151	homer-M00429	0.00730099	2.98717	M13	Trl,CG33260	br,Eip74EF,tal-3A,Mnt,Mnt,br,Eip74EF,Eip74EF,Oatp74D,Eip74EF,CG33120,CG32373,tal-3A,Eip74EF,Eip74EF,dsx,br,Mnt,Mnt,Fer1HCH,Pdi,Hsc70-3,Kdm4B,Mnt,Mnt,hiw,dsx,CG11151,CG10962,CG3091,Rtnl1,Eip74EF,Kdm4B,br,Mnt,Kdm4B,br,Kdm4B,Oatp74D,Mnt,Mnt,qua,br,Eip74EF,Eip74EF,Act87E,Eip74EF,Men,CG10962,CG32373,Hph,glob1,Mnt,CG10962,hiw,Oatp74D,Rtnl1,CG11658,br,CG13796,CG7582,CDase,LysB,LysC,CG10962,Npc2f,Mnt,CG1…
152	yetfasco-1611	0.00729695	2.98426	M5		CG7631,CG13460,CG30339,CG32373,Jon65Aiv,shd,CG10962,Pdi,CG32137,CG7916,CG8997,yip2,br,Ac13E,CG13315,CG10962,LysD,Rtnl1,CG9672,Oatp74D,Argk,CG4734,CG9512,CG13325,CaBP1,CDase,Gp93,Cnx99A,CG17597,LysB,LysC,Cat,Lsp1gamma,CG32373,trp,Cyp6g1,CG3270,Argk,shd,emp,CG10962,qua,CG34112,Oatp74D,CG11658,dsx,CG5910,CG17928,CG33012,CG2772,CG1208,Argk,CG5867,CG9903,l(2)k09913,Mnt,emp,CG7120,Aldh-III,Sap-r,Cyp318…
153	tiffin-TIFDMEM0000062	0.00725478	2.95378	M19		CG12115,Aldh-III,Sox14,dsx,Aldh-III,CG32137,Argk,CG3091,cib,CG13315,Eip74EF,Ac13E,br,Sox14,corn,CG5455,Amyrel,Sox14,CG10960,CG9903,Eip74EF,Rtnl1,br,Oatp74D,hiw,Oatp74D,CG10962,Sox14,Eip74EF,CG33966,Sap-r,br,Ac13E,crq,br,Argk,br,Oatp74D,CG10738,br,Mnt,pinta,Oatp74D,br,bmm,CG1208,Mnt,qua,CG34112,Cyp9b2,br,CG6357,Eip74EF,hiw,Eip74EF,Oatp74D,bmm,br,Argk,qua,br,CG32373,Sox14,br,dsx,Mnt,CG8012,Act42A,C…
154	transfac_public-M00483	0.00722997	2.93586	M6	Atf6	CG13887,Ero1L,Pdi,CG9498,Hsc70-3,Kdm4B,CG10960,CG11658,CG10960,l(2)efl,Gp93,Mnt,CG14566,CG14572,Eip74EF,Cnx99A,dsx,Lsp1beta,Oatp74D,Cyp4d1
155	jaspar-MA0033.1	0.007225	2.93227	M14	bin	CG12115,CG3091,CG10962,CG13315,dsx,Aldh-III,Eip74EF,Sox14,CG5455,br,br,corn,Mnt,CG6357,CG32137,Argk,Eip74EF,br,Ac13E,Eip74EF,Argk,Aldh-III,CG9903,Ac13E,CG10738,CG7497,su(r),Takl2,Oatp74D,pinta,CG10960,CG32137,hiw,br,Mnt,Argk,Oatp74D,br,br,CG6891,Argk,br,Amyrel,CG10962,CG10962,Argk,CG10960,CG32373,hiw,Eip74EF,Hsc70-3,CG32373,br,CG3270,CG42494,CG8012,Sox14,Sox14,CG34330,CG32373,crq,Kdm4B,Argk,Oatp7…
156	transfac_public-M00077	0.00722438	2.93182	M1	grn	CG9672,Adgf-A,Ctr1B,LysD,Jon65Aiv,Lsp1beta,CG6283,CG6277,CG10960,CG3091,Eip74EF,Argk,PGRP-SC2,CG30339,CG32373,CG7953,CG7916,CG33129,CG4734,Argk,CG11912,su(r),CG31087,br,CG32054,Cyp316a1,CG10814,CG15170,CG8664,CG1208,CG15533,dsx,CG13893,CG4734,CG31463,emp,CG32373,CG6067,cib,GstD9,GstD10,CG10962,Bace,CG32373,CG6428,Argk,Oatp74D,Lsp2,CG6891,CG7916,CG8997,CG4462,Cyp6d4,CG17906,CG7916,CG8997,CG1208,CG…
157	selexconsensus-Rel	0.00720268	2.91613	M21	Rel,dl	Oatp74D,Cnx99A,CG42362,CG42825,CG32054,CG7720,LysB,LysC,Sap-r,CG7720,Kdm4B,CG32373,Hph,CG8353,CG11350,CG10910,CG7296,AdoR,CG7720,br,Lsp1beta,Oatp74D,CG32373,CG7720,CG32368,CG1637,CG32373
158	transfac_public-M00350	0.00717011	2.8926	M1	grn	Ctr1B,CG32137,CG7631,CG30339,smp-30,Pdi,Adgf-A,Argk,gb,CG13659,Lsp1gamma,CG10962,LysD,su(r),Oatp74D,CG7916,CG8997,CG4734,CG5867,Oat,CG5455,CG33966,Argk,CG33965,Reg-2,Bace,CG11912,Argk,Fer1HCH,CG11658,CG42825,CG32054,tal-3A,GstD9,GstD10,CG10960,CG7460,CG32373,CG32054,Cat,yip2,Cyp12d1-p,CaBP1,CG13315,Jon65Aiv,Oatp74D,Argk,Pdi,Takl1,CG13796,shd,Lerp,CG4362,Oatp74D,emp,CG7120,CG1637,CG9903,CG6067,CG5…
159	elemento-CTTATCAG	0.00716794	2.89104	M16		CG13460,CG32373,Cat,Argk,CG11309,Oatp74D,CG31075,Oatp74D,CG33120,CG13315,CDase,Ac13E,CG15170,emp,Oatp74D,CG10962,CG10910,CG32137,CG10960,Lsd-1,shd,CG34316,emp,CG32373,CG33129,CG33120,CG6891,CG4734,CG11241,CG7631,CG10960,CG10814,Men,gb,CG13324,CG10960,Act42A,CG10738,CG5828,CG30339,CG13315,CG9512,Oat,dsx,CG17906,LysD,Kdm4B,Cyp4d8,CREG,CG33966,CG5867,PGRP-SC2,CG33012,CG42825,CG32054,Cyp304a1,CG10960…
160	stark-BMGYBGYYGYNGMVBV	0.00714282	2.87288	M20	Adf1	br,br,Eip74EF,br,dsx,Eip74EF,Eip74EF,br,CG10962,Eip74EF,Oatp74D,Kdm4B,CG10962,br,Eip74EF,Eip74EF,br,Eip74EF,Mnt,Mnt,Oatp74D,corn,br,CG6891,Eip74EF,Eip74EF,br
161	homer-M00064	0.00712918	2.86302	M33	EcR	Eip74EF,Mnt,tal-3A,br,tal-3A,CG32373,CG10943,Lsp1gamma,Oatp74D,Kdm4B,Hph,Ac13E,Sox14,br,Oatp74D,CG7497,trp,Argk,Lsp1gamma,Eip74EF,cib,CG32373,CG7720,Eip74EF,CG8012,Oatp74D,Sox14,Argk,CG10943,CG33129,CG6891,Eip74EF
162	transfac_pro-M02897	0.00706808	2.81888	M14	Optix	dsx,Oatp74D,Takl2,su(r),Argk,CG10962,CG6357,CG12115,Eip74EF,CG32137,Ac13E,Lsp1alpha,Aldh-III,CG32373,CG6891,CG3091,br,hiw,CG32137,Argk,Eip74EF
163	yetfasco-1998	0.00703118	2.79221	M13		br,Oatp74D,br,br,br,Cnx99A,Eip74EF,br,Eip74EF,br,Sox14,Eip74EF,br,Eip74EF,CG7497,Eip74EF,Eip74EF,br,Mnt,Argk,CG4362,dsx
164	yetfasco-1153	0.00701536	2.78078	M14		CG12115,dsx,Mnt,br,Aldh-III,CG10962,CG9903,CG32137,CG3091,CG10962,Eip74EF,CG13315,Hsc70-3,CG34112,Eip74EF,Aldh-III,br,CG6357,Mnt,Sox14,br,CG7497,Argk,Argk,Ac13E,crq,Oatp74D,corn,pinta,CG8012,CG10962,Oatp74D,cib,ScpX,Argk,Rtnl1,CG10962,br,CG32137,Ac13E,hiw,CG5157,CG32373,Aldh-III,Eip74EF,br,CG10738,Hsc70-3,CG10814,Mnt,br,Amyrel,Kdm4B,Sap-r,Argk,su(r),CG10960,CG34330,CG32137,CG42494,CG5321,br,cib,C…
165	tfdimers-MD00242	0.00700016	2.7698	M32	l(3)neo38,CG7368,crol,HLH106,da,MTF-1	br,CG13325,br,br,br,br,CG13325,br,br,br,br,br,Oat,br,Eip74EF,Argk,br,crq,Mnt,cib,AdoR,CaBP1,CG10943,LysB,LysC,corn,CG10962,Eip74EF,Eip74EF,AdoR,CG5867,br,br,Lsp1beta,br,Hsc70-3,CG7720,CG5455,CG13325,Eip74EF,br
166	transfac_public-M00347	0.00699644	2.76711	M1	grn,srp	Ctr1B,smp-30,Argk,Ero1L,Argk,shd,Cyp9f2,Oatp74D,shd,Fer1HCH,CG32137,Oat,CG7916,CG8997,CG5867,Reg-2,LysD,CG7120,CG32054,CG9903,alpha-Est2,CG10962,Rtnl1,CG7631,CG13659,CG13460,CG3902,Pdi,Oatp74D,CG10738,Eip74EF,yip2,gb,Eip74EF,Mnt,Oatp74D,Kua,CG34330,CG42825,CG32054,hiw,Jon65Aiv,Argk,GstD9,GstD10,gb,CG31087,CG4734,CG33966,trp,CG4462,CG5455,Cat,CG9672,CG32137,Oatp74D,Oat,CG30339,br,CaBP1,CG5002,CG11…
167	flyfactorsurvey-l_3_neo38_SANGER_2.5_FBgn0086910	0.00697287	2.75008	M32	l(3)neo38,CG7368,crol,MTF-1	br,br,Eip74EF,Eip74EF,br,Oat,crq,CG10814,CG10943,CG13325,br,br,br
168	swissregulon-NR5A1-2.p2	0.00695271	2.73551	M22	ftz-f1,ERR,Spargel	Eip74EF,Eip74EF,Got2,br,CG32373,Mnt,Argk,LysS,CG32137,CG5973,CG32373,CG10962,CG7582,Mnt,Lsp1gamma,Cyp9f2,Sox14,br,CG13325,Mnt,l(2)k09913,CG13893,Argk,Eip74EF,glob1
169	yetfasco-1501	0.00695085	2.73417	M14		CG13315,CG12115,dsx,Mnt,Eip74EF,Lsp1alpha,tal-3A,hiw,br,Argk,br,CG10962,CG10962,CG11658,CG10962,Kdm4B,CG32373,corn,CG8012,CG3091,Argk,Sox14,CG32373,CG32137,Npc2c,Npc2d,br,Ac13E,l(2)efl,CG5455,pinta,Eip74EF,Aldh-III,CG10300,CG9903,CG10960,CG5973,CG5321,Eip74EF,Aldh-III,Hsc70-3,cib,Hph,Eip74EF
170	transfac_pro-M01570	0.00695023	2.73372	M1	pnr,grn	dsx,CG31087,Oat,GstD9,GstD10,CG32137,LysD,Lerp,Eip74EF,CG7631,shd,CG1637,CG10960,CG7916,CG8997,CG13460,CG32407,Amy-p,corn,Eip74EF,CG15170,CG7720,CG13315,CG10738,gb,CG30339,CG8249,Oatp74D,su(r),CG33966,Sap-r,Cyp9b2,Cyp6d4,glob1,Men,Sap-r,CG9498,CG33120,Lsp1beta,CG5867,CG10960,CG30339,Oatp74D,br,Act42A,trp,CG11737,CG32054,CG6271,CG11309,Pdi,CG34316,Oat,CG7970,smp-30,Jon65Aiv,Got2,Lsp1beta,emp,l(2)k…
171	yetfasco-860	0.00695023	2.73372	M1	pnr,grn	dsx,CG31087,Oat,GstD9,GstD10,CG32137,LysD,Lerp,Eip74EF,CG7631,shd,CG1637,CG10960,CG7916,CG8997,CG13460,CG32407,Amy-p,corn,Eip74EF,CG15170,CG7720,CG13315,CG10738,gb,CG30339,CG8249,Oatp74D,su(r),CG33966,Sap-r,Cyp9b2,Cyp6d4,glob1,Men,Sap-r,CG9498,CG33120,Lsp1beta,CG5867,CG10960,CG30339,Oatp74D,br,Act42A,trp,CG11737,CG32054,CG6271,CG11309,Pdi,CG34316,Oat,CG7970,smp-30,Jon65Aiv,Got2,Lsp1beta,emp,l(2)k…
172	jaspar-PF0038.1	0.00691953	2.71153	M22	ERR,Spargel	Eip74EF,Eip74EF,Got2,CG32373,br,Mnt,LysS,Mnt,Argk,CG32137,CG7582,Lsp1gamma,Eip74EF,Cyp9f2,Sox14,Mnt,Mnt,Argk,l(2)k09913,CG10960,CG10962,CG32373,Sox14,CG5973,br,CG14566,CG14572,CG13325,CG10962,Inos,br,br,Argk,CG7631,Sap-r,br,Pdi,CG9512,Men,corn,CG1208,Eip74EF,CG13325,br,Eip74EF,emp,CG42514,Rtnl1,Oatp74D,CG13325,CG10962,CG5867,Eip74EF,CDase,br,Lerp,CG32373,br,AdoR,CG10962,CG6067,CG6357,Men,CG32137,…
173	homer-M00087	0.00691922	2.71131	M9	Hnf4,Eip75B,pho,phol,svp	yip2,CG10814,CG13324,Mnt,CG32373,l(2)k09913,Sap-r,CG7970,l(2)k09913,Eip74EF,Argk,Nplp4,ScpX,Cat,Aldh-III,emp,Acox57D-p,CG11151
174	transfac_public-M00538	0.00691612	2.70907	M6	Xbp1,Max	Hsc70-3,CG13325,Gp93,CG10814,Hsc70-3,CG10814,CaBP1,Ero1L,CG32137,CG8012,CG13887,CG32276,CG3191,CG3091,Gfat2,Npc2c,NUCB1,CG33129,alpha-Est10,CG3902,Mnt,Oatp74D,l(2)efl,Gp93,Gfat2,cib,br,Oatp74D,CG4362,P58IPK,Hsc70-3,Oatp74D,Eip74EF,CG10960,Kdm4B,Pdi,Men,Oatp74D,Lsp1beta,CG5973
175	transfac_pro-M00713	0.00691488	2.70817	M3		CG12115,dsx,br,CG13315,pinta,Mnt,CG9903,corn,Aldh-III,CG10962,Argk,Aldh-III,Takl2,CG32373,ScpX,Eip74EF,CG7720,CG32137,br,CG10962,Eip74EF,Sox14,Oatp74D,CG32137,CG3091,CG10738,cib,br,crq,Ac13E,Ac13E,Kdm4B,Argk,CG10300,Eip74EF,Mnt
176	transfac_pro-M00511	0.00691457	2.70795	M31	ERR,Hr4,eg,kni,knrl,Spargel	Eip74EF,Eip74EF,br,CG32373,Mnt,Eip74EF,CG32373,Men,Argk,br,Kdm4B,Oatp74D,Sox14,Cyp9f2,Lsp1gamma,Lsp1gamma,hiw,LysS,Eip74EF,Eip74EF,CG3841,Lerp,Got2,CG10960
177	yetfasco-959	0.00691054	2.70503	M30		Aldh-III,Sox14,CG13315,CG12115,pinta,CG34112,CG5455,dsx,Mnt,CG3091,Mnt,Aldh-III,CG8012,CG7460,Argk,br,CG32373,Kdm4B,br,Argk,CG9903,CG8012,br,Oatp74D,alpha-Est10,CG10960,Mnt,br,CG11309,Eip74EF,cib,Argk,Argk,Eip74EF,br,CG10962,Oatp74D,CG32137,CG6891,Sox14,Ac13E,Argk,br,Ac13E,CG42516,crq,br,Hsc70-3,Rtnl1,br,Hsc70-3,CG8665,br,AGO2,CG7720,tal-3A,Argk,Eip74EF,CG7497,Bace,ScpX,CaBP1,CG32137,CG9903,AdoR,…
178	transfac_pro-M02788	0.00690992	2.70459	M34	Rfx,CG9727	Ero1L,CG13887,Fer1HCH,CG13324,Argk,trp,CG5910,CG10943,CG5455,dsx,CG11658,Eip74EF,Oatp74D,CG32137,Lsp1beta,Oat,Argk,Men,GstD4,GstD3,CG32373,Rtnl1,bmm,CG7720
179	yetfasco-1256	0.00690402	2.70033	M35		br,br,br,br,br,Eip74EF,br,Oatp74D,br
180	yetfasco-1267	0.00685875	2.66761	M35		br,br,br,br,Oatp74D,br,br,br
181	yetfasco-988	0.00682122	2.64049	M14		CG12115,CG13315,CG10962,CG9903,Aldh-III,Argk,Eip74EF,dsx,br,CG6357,Mnt,Aldh-III,pinta,crq,br,corn,Ac13E,CG32137,Oatp74D,Sox14,CG3091,Ac13E,Kdm4B,br,Oatp74D,CG10960,CG10962,br,ScpX,Eip74EF,CG10962,Argk,CG32373,br,Aldh-III,CG32137,CG8012,Argk,CG5455,CG34112,CG10962,CG7497,CG1208,hiw,CG11658,Sox14,Hsc70-3,CG3270,Amyrel,Mnt,Oatp74D,hiw,Rtnl1,CG34330,CG33966,Eip74EF,CG3662
182	transfac_pro-M01589	0.00680913	2.63175	M22	ERR,Hr4,ftz-f1,Hr39	Mnt,CG32373,Men,Eip74EF,Cyp9f2,Sox14,Mnt,CG10962,CG7582,Lerp,Got2,l(2)k09913,Eip74EF,Argk,Eip74EF,Eip74EF,CG1208,br,Eip74EF,Oatp74D,br,CG10960,CG14566,CG14572,Sox14,CG3841,CG32373,AdoR,Lsp1gamma,CG11309
183	yetfasco-785	0.00680633	2.62974	M29		br,CG13315,CG13325,Eip74EF,Eip74EF,Adgf-A,br,br,Fer1HCH,Eip74EF,l(2)k09913,CG10814,AdoR,Oatp74D,br,CG6357,Eip74EF,Sox14,br,br,Sap-r,Oatp74D,CG13325,CG32373,br,CG10738,CG5910,Argk,CG7497,CG5455,Adgf-A,tal-3A,trp,CG10943
184	homer-M00011	0.00679083	2.61853	M25	cnc,maf-S	l(2)efl,tal-3A,CG13893,CG32137,CG34112,CG12115,Sox14,CG5973,Npc2f,br,Oatp74D,Sox14,Argk,CG17928,CG7720,CG32137,CG5157,CG32137,CG32137,Cyp316a1,Npc2c,AdoR,CG7720,Eip74EF,Sap-r
185	homer-M00223	0.00676974	2.60329	M10		CG33120,br,CG32373,br,Eip74EF,Mnt,Mnt,Mnt,br,CG3091,CG10962,Eip74EF,Mnt,CG32373,Mnt,Eip74EF,br,Mnt,CG10962,Eip74EF,CG10962,tal-3A,dsx,Rtnl1,br,br,Mnt,Mnt,CG10814,Eip74EF,cib,br,br,Eip74EF
186	transfac_pro-M00767	0.00676974	2.60329	M33		Eip74EF,qua,Eip74EF,Argk,Mnt,Eip74EF,br,CG32137,tal-3A,CG11309,Kdm4B,Oatp74D,br,Lsp1gamma,CG10960,Eip74EF,tal-3A,Men,Sox14,Bace,Mnt,br,Hph,CG32373
187	stark-RAGTKCAANG	0.00675547	2.59299	M17		CG32373,Eip74EF,Oatp74D,Eip74EF,trp,br,CG10960,Oatp74D,Eip74EF,Cyp316a1,tal-3A,CG32195,br,CG32137,Argk,CG10814,Cyp9b2,CG32373,CG7970,dsx,shd,CG5455,CG7720,l(2)k09913,Argk,Mnt,Inos,CG13887,br,CG10943,Mnt,CG10962,Eip74EF,Lsp1gamma,CG2772,CG32373,Men,CG7720,CG3902,CG32373,Eip74EF,Eip74EF,CG13325,shd,Eip74EF,CG11162,CG10943,Ac13E,Eip74EF,Eip74EF,CaBP1,Eip74EF,Eip74EF,shd,gb,CG5009,Lsp1beta,Mipp1,Kdm4…
188	homer-M00242	0.00675392	2.59187	M13		br,br,Oatp74D,Eip74EF,br,Eip74EF,Eip74EF,Eip74EF,Mnt,CG33120,Eip74EF,br,Eip74EF,CG32373,tal-3A,tal-3A,br
189	flyfactorsurvey-Cf2-PA_SOLEXA_FBgn0000286	0.0067471	2.58694	M14	Cf2	CG13315,CG6357,CG32137,Argk,Amyrel,alpha-Est7,Aldh-III,Argk,dsx,Mnt,CG7497,CG5455,crq,CG8665,br,Eip74EF,CG32373,CG5973,CG33120,tal-3A,CG32373,br,br,CG10962,CG10962,Rtnl1,CG3091,CG12115,Oatp74D
190	yetfasco-1465	0.006744	2.58469	M12		CG13315,CG12115,dsx,Mnt,CG10962,corn,Aldh-III,Oatp74D,CG3091,CG32137,CG6357,ScpX,Eip74EF,br,CG9903,Aldh-III,crq,CG7497,CG32373,Takl2,br,CG10962,br,Ac13E,Eip74EF,Argk,Lerp,CG32137,Aldh-III,CG5157,Argk,CG10962,br,Lsp1alpha,Hsc70-3,Mnt,Eip74EF,CG8012,Argk,Amyrel,Kdm4B,Oatp74D,CG32373,br,CG10960,CG10738,CG34112,Rtnl1,Argk,su(r),Sox14,CG10962,Eip74EF,CG10962,Eip74EF,br,CG5455,CG34330,su(r),CG5973,Tsf1…
191	yetfasco-556	0.00673842	2.58066	M12		CG13315,dsx,CG12115,Mnt,CG10962,corn,CG9903,Oatp74D,Eip74EF,CG6357,Aldh-III,CG3091,ScpX,Aldh-III,CG10738,CG10962,crq,Eip74EF,br,CG7497,CG10960,br,CG32137,Takl2,CG32373,CG32137,Ac13E,br,pinta,Lerp,CG5157,Argk,Aldh-III,CG32373,su(r),Argk,Amyrel,Sox14,tal-3A,Lsp1alpha,br,Hsc70-3,Argk,su(r),Kdm4B,br
192	flyfactorsurvey-BtbVII_SANGER_5_FBgn0012049	0.00673718	2.57976	M14	BtbVII	CG12115,dsx,Eip74EF,CG10962,Sox14,corn,Argk,CG13315,Aldh-III,Sox14,br,Sox14,br,Argk,CG32137,Oatp74D,Oatp74D,Eip74EF,Takl2,dsx,CG3091,CG10960,bmm,CG34112,Argk,br,Jon66Ci,Oatp74D,Ac13E,br,Oatp74D,CG8012,br,CG13324,CG7720,CG5455,br,hiw,CG8012,br,Oatp74D,cib,Adgf-A,Lerp,Rtnl1,Eip74EF,Ac13E,br,CG32373,CG9903,br,shd,Mnt,Gp93,Amyrel,CG7720,CG6357,CG34330,Aldh-III,lectin-28C,CG6891,CG32373,alpha-Est10,hi…
193	transfac_public-M00203	0.00673563	2.57864	M2	grn	Ctr1B,CG15170,CG6283,CG6277,Lerp,CG10960,CG9672,l(2)k09913,CG3902,Argk,gb,Oatp74D,CG33966,Oat,Lsd-1,gb,CG10738,CG32373,CDase,CG32137,CG6271,Oatp74D,br,smp-30,CG17906,CG10962,CG34316,emp,Oatp74D,CG13315,CG9903,CG4734,CG10738,CG6891,Cyp12d1-p,LysD,CG7916,CG8997,CG3091,Oat,CG7970,Ero1L,qua,CG32054,CG10910,su(r),CG7120,CG32137,CG34112,CG30339,CG1208,Jon65Aiv,shd,CG34316,CG13324,CG33120,CG5867,shd,Ado…
194	yetfasco-2056	0.00672942	2.57416	M12	Tbp	Mnt,CG12115,CG13315,CG9903,Aldh-III,corn,dsx,pinta,Oatp74D,br,CG10962,Eip74EF,CG6357,Lerp,Aldh-III,ScpX,CG10738,Eip74EF,Ac13E,br,cib,Npc2c,Npc2d,CG7497,CG10962,CG32137,CG32373,Argk,CG7916,CG8997,br,CG5455,Ac13E,CG3091,CG10962,crq,CG32373,Takl2,CG34330,Hsc70-3,CG32373,CG32373,Argk,CG32373,CG3662,Kdm4B,CG10300,CG10960,Argk,br,Eip74EF,Aldh-III,Oatp74D,CG10962,CG7120,CG5157,hiw,Lsp1alpha,br,br,dsx,CG…
195	yetfasco-1134	0.0067164	2.56475	M36		CG32373,CG32373,Aldh-III,CG8952,Cyp9b2,glob1,CG8664,Acox57D-p,CG34112,CG18179,CG18180,CG10943,CG33120,Kdm4B,dsx,CG1637,hiw,CG31087,su(r),CG3902,CG32137,CG7497,CG31937,Eip74EF,Cyp311a1,Aldh-III,CG6295,CG32373,CG10960,Argk,dsx,Cyp304a1,br,dsx,CG10960,CG33926,Men,Cyp6d4,Arc1,Eip74EF,CG10960,CG7631,CG7631,CG13315,CG7120,CG17597,Cyp6g1,Gfat2,Lerp,CG32373,CG10962,Mnt,CG9467,CG9498,Ac13E,CG11241,Eip74EF…
196	transfac_public-M00526	0.00671423	2.56318	M22	Hr39,Hr4	Eip74EF,shd,br,Eip74EF,CG32373,Sap-r,Oatp74D,CG3902,Oatp74D,CG6891,Oatp74D,Eip74EF,Eip74EF,dsx,CG10962,Lsp1gamma,CG13315,shd,CG10960,Eip74EF,Argk,CG5973,CG7582,shd,Npc2f,Eip74EF,Sox14,Men,CG13796,CG10960,CG10960,CG11852,Eip74EF,Men,CG42825,CG32137,Inos,shd,Lerp,CG1208,Sap-r,LysB,LysC,Cyp9b2,Oatp74D,Nplp4,CG15353,l(2)k09913,CG11309,Sap-r,CG8814,Inos,Eip74EF,CG10960,Bace,Argk,l(2)k09913,Mipp1,CG109…
197	homer-M00231	0.0067012	2.55377	M15	crp,amos	CG11658,hiw,Cyp4d2,Mnt,Kdm4B,hiw,tal-3A,Kdm4B,Sox14,Act87E,CG6903,CG32373,Oatp74D,Acox57D-p,shd,CG32512,CG5828,Mnt,CDase,CG42455,CG5009,Adgf-A,l(2)k09913,CG31937,CG13796,glob1,alpha-Est2,tal-3A,CG10081
198	transfac_public-M00171	0.00670058	2.55332	M20	Adf1,Trl,CG33260	br,Eip74EF,Eip74EF,CG10962,CG10962,Eip74EF,Eip74EF,br,br,br,dsx
199	homer-M00422	0.0066919	2.54705	M20	Mad	Eip74EF,br,Reg-2,br,br,Eip74EF,tal-3A,br,br,br,CG10962,Eip74EF,Oatp74D,Ac13E,dsx,Argk,CG7720,br,Eip74EF,Eip74EF,Eip74EF
200	transfac_public-M00346	0.00668756	2.54391	M1	grn	CG13460,CDase,Ctr1B,CG13325,CG3902,AdoR,CG32373,Oatp74D,Sap-r,CG7631,CG13659,Fer1HCH,CG42362,emp,CG5867,CG34316,Oat,CG5828,Cyp9f2,br,emp,CG32137,shd,Argk,cib,CG7460,dsx,CG13796,Reg-2,CG31075,Cat,Rtnl1,CG33120,Eip74EF,corn,emp,br,CG12115,shd,Got2,Argk,Oatp74D,gb,Npc2f,Dip-C,CG32137,CG7720,Oatp74D,CG32373,CG32137,CG5002,Mnt,CG11151,CG13460,CG10910,Ac13E,CG11309,CG1637,CG30339,Cyp311a1,Dip-C,CG10738…
201	flyfactorsurvey-Adf1_FlyReg_FBgn0000054	0.00668197	2.53987	M37	Adf1	br,Eip74EF,br,Eip74EF,su(r),Mnt,CG5910,br,cib,Eip74EF,Oatp74D,Eip74EF,CG32373,AdoR,Oat,br,CG32373,Sox14,Argk,CG7720,br,br,Oatp74D,Eip74EF,br,Eip74EF,Oatp74D,Eip74EF,br,Argk,CG10962,br,Mnt
202	homer-M00589	0.00668197	2.53987	M37	Adf1	br,Eip74EF,br,Eip74EF,su(r),Mnt,CG5910,br,cib,Eip74EF,Oatp74D,Eip74EF,CG32373,AdoR,Oat,br,CG32373,Sox14,Argk,CG7720,br,br,Oatp74D,Eip74EF,br,Eip74EF,Oatp74D,Eip74EF,br,Argk,CG10962,br,Mnt
203	transfac_pro-M01244	0.00668104	2.5392	M23	Hsf	Argk,br,Fer2LCH,l(2)efl,Inos,CG9498,Eip74EF,Fer1HCH,Fer2LCH,emp,Oat,Cnx99A,CG32266
204	selexconsensus-EcR_usp	0.00668073	2.53898	M33	EcR	Argk,Mnt,Oatp74D,Ac13E,CG32373,Eip74EF,Eip74EF,br,Kdm4B,br,br,Sox14,Eip74EF,Oatp74D,tal-3A,Sox14,cib,CG7720,CG6891,Mnt,Lsp1gamma,Eip74EF,Oatp74D,Eip74EF,Lsp1gamma,Eip74EF,CG10738,CG8012,Pdi,CG3841,tal-3A,tal-3A,Lsp1gamma,Cyp316a1,Cyp9b2,CG2772,Mnt,Eip74EF,Oatp74D,CG10300,CG32373,trp,LysD,CG7497,CG4734,CG13067,Argk,Cat,br,Lsp1gamma,CG5973,CG33129,CG11658,Eip74EF,br,Eip74EF,LysS,CG32137,Rtnl1,dsx,C…
205	homer-M00102	0.00667918	2.53786	M31	ftz-f1,Hr39,ERR,Spargel	Eip74EF,Eip74EF,CG5973,CG32373,CG32373,Mnt,Got2,Argk,CG10962,Cyp9f2,br,Eip74EF,Mnt,CG14566,CG14572,CG1208,br,CG10960,Npc2c,Npc2d,LysS,shd,l(2)k09913,AdoR,AdoR,Oatp74D,CG13325,br,CG32137,Sap-r,Argk,Lsp1gamma,Eip74EF,Oatp74D,CG10962,Amy-p,Eip74EF,Inos,Nplp4,CG15353,Lerp,Oatp74D,Eip74EF,CG13325
206	selexconsensus-dif_Rel	0.00664197	2.51097	M21	Rel,shn,dl	Cnx99A,CG7720,Oatp74D,CG7720,Lsp1beta,CG32373,LysB,LysC,Hph,CG8353,CG32373,Kdm4B,Reg-2,CG7296,Sap-r,CG32368,AdoR,CG32373,CG15353,CG15773,Argk,CG42362,CG3091,br,shd,AdoR
207	iDMMPMM-MAD	0.00663111	2.50312	M20	Mad	Eip74EF,br,br,CG10962,Eip74EF,br,tal-3A,Eip74EF,br,br,br,CG10962,Oatp74D,br,Eip74EF,tal-3A,CG7720,Eip74EF,Mnt,Argk,Lerp,Mnt,Eip74EF,Argk,Mnt,dsx,Act87E,emp,Eip74EF,Eip74EF,Reg-2

## Sheet: TF_clusters_D+E
; Name	Cluster D and E list of genes.txt
; Species and nomenclature	Drosophila melanogaster, FlyBase names
; Motif collection	10K (9713 PWMs)
; Minimum NEScore	2.5
; Rank threshold for visualization	5000
; ROC threshold for AUC calculation (%)	0.01
; Minimum identity between orthologous genes	0
; Maximum false discovery rate (FDR) on motif similarity	0.001
; Motif rankings database	136K regions (11 species)
; Number of valid nodes	480
; iRegulon version	iRegulon v1.3 (build: 2015-02-12)
; Overlap fraction	0.4
; Putative regulatory region	5kb upstream and full transcript
# Rank	Motif id	AUC	NES	ClusterCode	Transcription factor	Target genes
1	jaspar-PF0002.1	0.0203402	9.31256	M1	cyc,tai,Mio,emc,Atf3,tgo	CG5290,Nop60B,CG3808,CG1542,Uhg2,Bka,CG11180,CG5645,CG2972,CG6937,CG7637,CG13096,CG13097,bys,CG13097,CG7728,CG4554,CG3224,NHP2,CG11563,hoip,Mys45A,Ski6,CG8611,Nop56,CG18600,CG10211,CG10911,pit,CG15019,CG9004,mod,CG31886,CG3348,CG11030,CG18765,wcd,Uhg4,U3-55K,Uhg2,Bka,nyo,bic,CG7839,tal-AA,CG10211,shakB,CG9300,CG3335,CG9286,l(3)07882,CG9799,Uhg5,Nlp,CG10211,CG12325,chinmo,CG32344,RpI12,nop5,Fib,tn…
2	yetfasco-443	0.0192643	8.69259	M1	cyc,tai,Mio,emc,Atf3,tgo	CG5290,Nop60B,CG3808,CG1542,Uhg2,Bka,CG9004,CG5645,CG11180,CG2972,CG6937,CG3224,CG7637,CG13096,CG13097,CG7728,bys,CG4554,CG13097,CG18765,NHP2,Nop56,hoip,CG11563,Mys45A,mod,CG18600,CG10211,U3-55K,Ski6,CG8611,CG10911,CG15019,pit,CG3348,CG3335,CG11030,CG31886,wcd,Uhg4,Uhg2,Bka,chinmo,nyo,rdgBbeta,Uhg1,bic,tal-AA,RpI12,shakB,CG10211,CG7839,CG9286,l(3)07882,Nlp,CG9300,CG11089,Uhg5,CG9799,CG10211,CG925…
3	yetfasco-2051	0.019222	8.66822	M1	Met	CG5728,Dis3,CG8545,Nop60B,CG6712,CG11089,CG11899,pit,CG33253,nahoda,CG7182,CG6937,mod,CG15080,Rrp46,CG9004,CG1542,bic,Mys45A,CG6724,Osi19,Rtc1,Nop56,Uhg2,Bka,CG12325,mbm,Uhg2,Bka,CG11563,U3-55K,RpLP0-like,CG5033,Ski6,nop5,rdo,CG7246,tal-AA,CG9253,mnd,tnc,l(2)34Fd,La,ImpE1,Nlp,CG5645,CG8611,uif,NHP2,uif,CG5290,Sas10,CG10211,Rs1,CG4554,hoip,Nnp-1,CG9246,CG13096,CG13097,tnc,CG11123,CG13097,RpI12,CG7…
4	flyfactorsurvey-Blimp-1_SOLEXA_FBgn0035625	0.018939	8.50511	M2	Blimp-1,ken,Pur-alpha	ect,ImpL1,CG14107,Osi6,Osi19,CG15080,chinmo,CG6026,CG14257,CG9095,Ptr,CG6118,Osi7,CG8170,Cht7,Cht7,chinmo,Cht7,Osi17,CG6118,CG11089,CG8170,CG13272,pwn,CG9411,Osi19,CG10211,CG8170,nyo,CG5065,CG10657,Gld,CG7330,CG9095,obst-A,CG12009,CG15080,dyl,CG12009,CG2016,CG6118,nyo,haf,CG12017,dyl,CG9747,pip,CG6118,CG9095,CTPsyn,CG12723,Osi17,CG6118,CG14257,Osi9,CG10211,uif,Osi6,CG13272,pip,uif,Osi6,dyl,Osi14,…
5	homer-M00155	0.0182256	8.094	M2	Blimp-1,Pur-alpha	ect,chinmo,Osi6,CTPsyn,Osi6,dyl,CG15080,CG13272,CG15080,CG9095,Osi19,ImpL1,CG14107,CG6118,haf,Cht7,Osi7,CG10211,CG8170,pip,CG6118,CG7330,uif,dsx-c73A,CG6026,CG9095,CG6118,CG5065,Osi17,CG8170,CG9411,CG11089,Cht7,CG8170,Ptr,CG14257,CG6118,CG5065,CG9095,CG4702,Osi19,nahoda,CG9411,haf,Osi7,CG9747,nahoda,CG9095,Osi17,chinmo,obst-A,Osi14,CG10657,tnc,pip,Osi14,CG12009,CG14257,Osi7,Osi9,CG12017,nyo,dyl,C…
6	homer-M00525	0.0180139	7.97204	M2	Blimp-1,E2f	ect,chinmo,CG15080,ImpL1,CG14107,CG9411,CTPsyn,Cht7,Ptr,chinmo,CG8170,CG8170,CG8170,Osi19,CG6026,CG11089,Gld,Cht7,CG10211,CG10657,Osi7,CG14257,CG12009,CG14147,CG13272,CG5065,CG5065,CG13272,dyl,CG6118,dyl,CG10211,Osi6,CG10211,sas,CG6118,CG14257,CG11353,Osi9,CG12017,Osi7,mas,Osi6,Ccp84Ag,Osi18,CG6118,CG6118,Spn100A,CG9095,CG4998,Hsp23,CG12723,CG5290,Cda5,dyl,CG8170,Osi19,Osi14,CG10211,CG14257,CG733…
7	flyfactorsurvey-Blimp-1_NAR_FBgn0035625	0.0178645	7.88594	M2	Blimp-1	ImpL1,CG14107,ect,CTPsyn,CG15080,Osi7,dyl,chinmo,uif,CG6118,CG13272,CG14257,Cht7,CG6118,CG6026,Cht7,Osi19,CG9411,CG8170,CG11089,CG10211,CG10657,Osi6,CG9095,Osi17,Ptr,CG8170,CG5065,Cht7,CG6118,CG5065,Osi7,CG2016,dyl,chinmo,CG12017,CG8170,Osi6,Osi19,haf,CG14257,CG14257,CG10211,CG10211,CG9095,nyo,nyo,CG5065,pip,CG9095,Ccp84Ag,CG12009,Osi18,CG7330,nahoda,CG8170,obst-A,CG6118,CG9095,mas,nahoda,CG11905…
8	yetfasco-1390	0.0177301	7.80852	M1	tgo	mnd,CG15080,mod,Nop60B,CG33253,CG5728,Dis3,Mys45A,CG5290,U3-55K,CG11899,CG11089,nop5,CG12325,CG6712,CG9004,Uhg2,Bka,NHP2,CG8611,Osi19,CG1542,CG6937,CG11563,CBP,CG18600,bys,pit,Nop56,CG2972,CG13096,CG13097,CG8545,La,CG4554,Fib,CG13097,CG7246,CG3224,CG11030,Ski6,Rtc1,CG7839,nyo,Nnp-1,RpI12,l(1)G0020,Nlp,hoip,CG9253,l(3)07882,CG8745,CG12325,nahoda,CG11180,uif,shakB,CG5589,CG3335,CG8170,bic,wcd,mbm,N…
9	taipale-NRAAAGTGAAAGTGN-PRDM1-full	0.0177236	7.80473	M2	Blimp-1,Tsf2,Tsf1,Tsf3	ect,Osi7,chinmo,CG6118,CG6026,CG15080,CG11089,Ptr,Osi6,CG10657,ImpL1,CG14107,CG8170,CG8170,Osi19,chinmo,CG7330,Cht7,obst-A,CTPsyn,dyl,CG9095,CG9411,CG6118,CG6118,Osi19,nyo,haf,CG14257,haf,dyl,Cht7,CG14257,pip,Ccp84Ag,CG10598,CG9095,Cda5,Osi17,CG12017,Osi2,CG13731,CG5065,nyo,nahoda,Osi6,Osi17,CG12009,CG6118,CG6118,uif,CG6118,CG13272,CG10211,Osi14,CG9095,Osi14,CG14257,CG6118,RpI135,uif,Cda5,dyl,Osi…
10	stark-RAGTGAAAGT	0.0175711	7.71687	M2	Blimp-1	ect,Osi6,nahoda,dyl,Osi19,dyl,CG9095,Osi14,CG6118,CG9411,Osi6,CG6118,chinmo,CG12017,CG6026,Osi7,CG14257,CG7330,Osi14,Osi17,CG11089,Ptr,mas,uif,haf,dsx-c73A,Ccp84Ag,Cpr64Ab,CG9411,CG7330,haf,CG6118,CG9095,CG5065,CG6118,CG8170,CTPsyn,CG9095,CG13272,CG8170,CG6118,Osi7,CG8420,obst-A,Osi9,pip,CG4702,pip,nyo,ImpE1,CG9095,Osi6,Cht7,dyl,uif,chinmo,CG13272,nyo,tnc,CG4998,ImpL1,CG14107,CG14257,CG12009,naho…
11	factorbook-PRDM1	0.0172688	7.54266	M2	Blimp-1,Tsf2,Tsf1,Tsf3,Pur-alpha	ect,Osi6,chinmo,Osi7,CG8170,CG6118,ImpL1,CG14107,CG6118,Ptr,CG7330,CG6026,CG11089,dyl,CTPsyn,CG9095,CG6118,obst-A,pip,uif,dyl,CG9747,Osi6,haf,CG12017,CG9095,Ccp84Ag,CG6118,CG14257,Osi14,CG8170,CG9411,tnc,CG10211,CG13272,Osi19,CG8170,Osi19,CG15080,CG14257,Osi6,dyl,haf,Osi17,nahoda,CG15080,CG6118,dsx-c73A,tnc,Osi14,Cht7,Osi7,CG9095,CG6118,uif,ect,chinmo,uif,CG5065,CG13272,Cht7,Osi9,CG10657,sas,CG94…
12	taipale-NCGAAANYGAAACY-IRF7-DBD	0.0164877	7.09257	M3	Blimp-1	CG15080,CG9095,CG13272,CTPsyn,Cht7,ImpL1,CG14107,chinmo,Osi19,CG9411,CG10211,CG11353,ect,CG10211,CTPsyn,CG8170,CG6118,Cht7,CG13284,CG10211,CG2016,CG10211,CG4702,Gld,dyl,CG14147,Cht7,Osi7,Ptr,CG17672,mas,CG5065,Osi9,CG13033,CG8112,CG6026,CG4998,CG6118,CG12017,CG10657,dyl,CG15080,nahoda,CG14257,CG9630,CG4998,dyl,CG43244,CG10598,CG6118,CG12964,CG15080,CG9630,CG14257,CG6118,rdo,pwn,CG8170,nyo,rdo,dyl…
13	tfdimers-MD00105	0.0163653	7.02204	M4	Pur-alpha,Blimp-1,E2f,Myb	ect,dyl,CG6118,CG6118,chinmo,nyo,CG6118,CG13272,rdo,Osi7,CG11089,CG15080,Osi9,Osi6,CG9411,uif,CG10211,CG12017,CG8170,CG8170,CG15080,CG4702,pip,Osi9,CG13676,CG9095,dyl,CG14257,Osi6,Osi14,Ccp84Ag,CG12009,CG11905,tnc,Osi6,Muc91C,CG15615,obst-A,dyl,CG13272,CG9095,Osi14,Osi19,haf,CG9411,CG7330,Osi17,CG14257,mwh,CG12017,Osi17,CG14257,CG6026,Cht7,CG13676,CG9095,CTPsyn,CG5065,Cht7,uif,CG5065,CG12017,Osi1…
14	taipale-NACACGTGTN-CLOCK-DBD	0.0159063	6.75754	M1	Clk	Nop60B,Osi19,NHP2,Nlp,CG8611,bys,uif,CG9004,CG11089,Rs1,ImpE1,nop5,CG7637,tnc,CG6712,nyo,La,rdgBbeta,Uhg1,CG5645,CG15019,Fib,Nopp140,CG12325,nahoda,CG11180,mod,CG9286,Nnp-1,CG12325,CG14210,pit,CG11030,Mys45A,mnd,Rbm13,CG1542,CG4554,Nlp,CG3224,InR,CG11123,Uhg2,Bka,CG11563,l(2)k09022,Uhg5,CG12009,CG13096,CG13097,CG5290,Nle,InR,RpLP0-like,CG5550,CG14147,CG5033,mbm,Dbp73D,tnc,shakB,CG13097,haf,CG9799…
15	flyfactorsurvey-ken_SOLEXA_5_FBgn0011236	0.0158067	6.70015	M2	ken,Blimp-1	ect,CG9095,Osi6,nyo,CG6118,CG9747,CG9095,uif,dyl,CG8170,Osi6,pip,Osi9,CG10211,CG11089,ImpL1,CG14107,Osi14,Osi7,ect,pwn,nyo,nahoda,dyl,E23,chinmo,CG6026,CG12017,mas,CG7330,CG9411,CG6118,Osi6,CG14257,Osi9,CG12017,Osi7,CG2016,obst-A,CG10657,CG17672,sas,Osi19,CG12017,CG11409,Osi14,Osi7,CG6118,mas,CG8170,Myo10A,CG14257,CG14257,Nep2,ImpE1,tnc,Myo10A,CG10175,CG9411,CG11905,dyl,CG15080,nahoda,uif,CG8170,…
16	yetfasco-247	0.0157647	6.67592	M1		Picot,CG8545,CG15080,tnc,CG5290,CG5728,Dis3,CG11089,rdo,Nop60B,Mys45A,tal-AA,CG2260,tnc,CG6712,CG3808,CBP,CG11899,NHP2,nahoda,CG1542,Uhg2,Bka,rdo,bic,U3-55K,CG3108,CG3224,CG5645,CG13096,CG13097,CG2972,CG7637,CG6937,CG9004,CG13097,CG15019,CG4554,Nop56,CG11563,CG7728,CG11030,CG11180,bys,CG10211,tnc,CG12325,CG18600,mod,shakB,CG10911,hoip,CG8745,Uhg4,La,pit,CG11030,nyo,tal-AA,Rbm13,wcd,CG10211,CG9253…
17	elemento-ACACGTG	0.0155091	6.52864	M1	tai	nop5,CG11089,Nop60B,Rs1,bys,Fib,CG9004,La,NHP2,tnc,CG7637,CG3808,CG11123,CG5645,nahoda,Uhg2,Bka,CG9286,Nopp140,CG8611,uif,CG5290,Nlp,CG11180,ImpE1,CG11563,CG15019,CG5290,CG10211,l(2)k09022,CG2972,CG6712,CG1542,CG11030,CG12325,CG13096,CG13097,pit,Osi6,nyo,Mys45A,InR,Nlp,CG12009,CG18765,Osi19,Nnp-1,wcd,CG8064,CG13097,CG4554,hoip,rdgBbeta,Uhg1,Rbm13,CG5033,CG18600,InR,bic,RpLP0-like,uif,CG7839,mbm,C…
18	swissregulon-PRDM1.p3	0.0152021	6.35172	M2	Blimp-1,Tsf2,Tsf1,Tsf3	CG6118,Osi7,ect,chinmo,Osi6,CG6118,CG6026,Ptr,obst-A,CG6118,CG11089,ImpL1,CG14107,CG7330,pip,haf,CG10657,CG8170,CG5065,CG8170,Osi19,CG15080,chinmo,CG14257,dyl,nahoda,CG12017,Osi14,Cht7,Osi6,CG13731,Cda5,CTPsyn,Cht7,Osi17,CG9095,Osi19,CG14257,CG9095,dsx-c73A,CG9411,RpI135,mas,CG10598,CG9095,CG6118,Osi17,CG14257,Muc26B,CG9411,sas,CG15239,CG9747,CG6118,nyo,CG13731,CG9095,CG13272,Osi9,CG3108,CG11030,…
19	stark-WCACGTGC	0.0151861	6.34251	M1		CG11563,uif,CG1542,pit,CG13096,CG13097,CG4554,CG2972,Mys45A,CG11030,CG12009,CG13097,ImpE1,CG8611,CG7839,nop5,CG18600,nyo,CG12325,mas,Nlp,shakB,CG8745,bic,uif,l(3)07882,mbm,CG10211,Nnp-1,CG6712,tnc,hoip,Rbm13,CG3335,CG5033,CG5290,CG10175,RpLP0-like,CG5728,Dis3,l(1)G0020,disco-r,CG31886,CG11089,CG32344,Cda5,Dbp73D,CG12325,Surf6,shakB,CG3224,Picot,Ski6,l(2)34Fd,U3-55K,CG1785,CG5114,CG10903,sas,CG150…
20	jaspar-PF0085.1	0.0151349	6.313	M4	Blimp-1,E2f,Myb	ImpL1,CG14107,CTPsyn,dyl,CG15080,CG6118,nyo,CG13272,CG8170,nyo,dyl,tal-AA,CG14257,Osi7,CG10211,chinmo,chinmo,CG15080,CG10211,CG11089,pip,CG9095,CG6118,CG2016,CG11030,Cpr51A,CG17672,CG9411,CG10211,Ptr,pip,CG6026,CG6118,mas,CG12009,CG10657,Cht7,CG14257,Cht7,CG13731,obst-A,Osi17,CG8170,ImpE1,CG9630,ImpE1,Cht7,nahoda,Osi9,CG10211,Cda5,CG8112,CG9095,dsx-c73A,CG3108,serp,dsx-c73A,Osi19,CG5065,Osi7,CG12…
21	transfac_pro-M00799	0.0149056	6.18088	M1	Max,Mio,emc	CG5290,Nop60B,uif,mod,CG9004,CG11089,U3-55K,ect,CG8545,CG6937,Mys45A,Nop56,CG1542,nop5,CG7728,Uhg2,Bka,CG5728,Dis3,CG15080,CG3224,CG12009,CG4554,CG11030,CG11563,hoip,CG13097,CG2972,CG12325,CG9630,CG2260,InR,CG18600,CG13096,CG13097,Ski6,CG6712,pit,NHP2,CG9253,tal-AA,CG18765,tal-AA,Uhg5,RpI12,CG5645,bys,rdgBbeta,Uhg1,Rbm13,Uhg2,Bka,CG8170,CG7839,CG8611,bic,mnd,CG3335,CG9095,CG9300,nyo,CG11180,Rtc1,…
22	jaspar-MA0004.1	0.0148467	6.14691	M1	tgo,Met,Atf3,Mio	Picot,Nop60B,CG8545,mod,CG5290,CG15080,nop5,CG11089,Fib,CG5728,Dis3,CG9004,CG3808,CG2260,Mys45A,CG6712,U3-55K,NHP2,Nop56,CG1542,CG10211,CBP,Uhg2,Bka,Uhg2,Bka,CG12009,Rs1,tnc,CG3224,CG8745,CG5645,tal-AA,CG3108,CG13096,CG13097,CG6937,CG2972,bys,hoip,CG7728,CG18765,CG11180,CG7637,CG13097,CG15019,CG4554,CG18600,CG11563,CG11030,CG10211,CG12325,Nlp,Rbm13,CG10911,CG9253,uif,CG3348,Uhg4,pit,chinmo,nyo,Uh…
23	flyfactorsurvey-ken_SANGER_10_FBgn0011236	0.0148147	6.1285	M2	ken	ect,ImpE1,Osi6,CG6118,CG9095,Cht7,CG6118,nyo,Osi19,mas,CG8112,dyl,Nop60B,dsx-c73A,chinmo,Osi6,CG8170,CG4702,CG10211,haf,Nop60B,dyl,Osi7,CG9747,CG8170,pwn,nahoda,Myo10A,uif,Osi9,CG12964,Osi6,nyo,CG9411,CG7330,dsx-c73A,dyl,Osi14,CG9095,Osi7,CG8170,CG6118,E23,CG9095,obst-A,CG12017,chinmo,CG6026,nyo,CG14257,CG12964,CG10657,nyo,ImpL1,CG14107,Myo10A,sas,uif,CTPsyn,pip,CG4998,CG2016,nahoda,Osi7,CG12017,…
24	tfdimers-MD00208	0.0147595	6.09669	M5	Tsf2,Tsf1,Tsf3,Myb	dsx-c73A,ect,Cht7,CG4702,ect,CG10211,CG8170,Osi6,Osi6,CG6118,dyl,CG13272,serp,CG9411,CG6118,haf,CG6026,ImpL1,CG14107,haf,dyl,Osi7,Osi7,CG17672,CG6118,CG13627,uif,CG15080,Osi7,ImpE1,CG13272,Spn100A,mas,Osi14,chinmo,uif,Osi17,CG8170,Osi6,CG12009,Osi6,CG11089,dyl,CG7330,nyo,nahoda,CG6118,nyo,Osi14,CG17672,CG15080,CG5065,CG14257,RpI135,CG12964,Ptr,Ptr,CG9095,ect,dyl,mfas,Osi7,ImpE1,nyo,Osi17,CG12017,…
25	jaspar-MA0050.1	0.0146376	6.02643	M4	Blimp-1,E2f	CG10211,ImpL1,CG14107,CG9095,Cht7,CG10211,CG2016,dyl,nyo,CG15080,CTPsyn,Osi9,Cht7,CG13272,Cht7,Gld,CG15080,CG6118,nahoda,pwn,CG10211,mas,CG14257,dyl,nyo,rdo,CG13033,CG9411,CG6118,CG9095,CG6118,CG12009,CG6118,CG43244,chinmo,CG14257,ect,CG9630,dyl,rdo,rdo,Ptr,CG10657,CG8112,Osi7,dsx-c73A,rdo,uif,CG4702,haf,tal-AA,Osi17,CG17672,CG6026,chinmo,Cpr51A,chinmo,obst-A,CG11089,dyl,Cht7,CG13272,CG8170,Osi14…
26	homer-M00631	0.0145718	5.98853	M6	Hr46	CG4702,E23,mfas,Lcp65Ad,haf,CG13033,CG4998,CG8170,tnc,tnc,CG6118,pwn,dyl,CG9095,mwh,CG6026,nyo,haf,dyl,CG8112,CG14147,ImpL1,CG14107,pip,CG5065,uif,CG13627,chinmo,CG10175,CG7330,ImpE1,CG8170,CG15080,tnc,sas,CG2016,haf,pip,tal-AA,haf,tnc,nyo,E23,CG6118,rdo,CG6118,tnc,CG12017,sas,E23,nahoda,CG10211,CG15080,ImpE1,chinmo,rdo,CG11905,CG11030,CG8420,CG17047,CG16898,CG11030,CG9518,Cpr64Ad,nyo,CG13506,rdo…
27	transfac_public-M00064	0.0145462	5.97378	M1	Met,Mnt,Max,tgo	CG12325,CG6712,pit,Nop60B,CG6937,CG5728,Dis3,Uhg2,Bka,CG1542,CG9253,CG9630,mnd,CG7330,rdo,uif,Uhg2,Bka,nahoda,Ski6,CG11563,Sas10,CG5645,CG8545,mbm,CG9004,CG5290,mod,RpL24-like,Mys45A,CG4554,CG11089,U3-55K,tnc,CG7246,Ptr,nop5,Nnp-1,CG9286,Rtc1,CG9246,rdo,InR,CG18600,Osi19,RpI12,CG12009,RpLP0-like,Rs1,bys,CG10211,wcd,l(2)34Fd,CG11899,CG13096,CG13097,Surf6,CG31886,CG5033,CG2260,Cht7,CG6231,CG7839,CG…
28	flyfactorsurvey-tai_Clk_SANGER_5_FBgn0041092	0.0144236	5.90311	M1	tai,Clk	nyo,Rs1,CG11123,shakB,sas,uif,CG11030,CG8611,InR,CG12325,U3-55K,tnc,CG9004,CG5290,nop5,CG5645,Mys45A,CG2972,CG7637,nahoda,La,bys,CG9286,pit,CG12325,rdgBbeta,Uhg1,CG11563,ImpE1,CG15080,CG4554,sas,NHP2,Uhg2,Bka,Nnp-1,CG1542,Nopp140,Nlp,Nop60B,CG15019,Surf6,tal-AA,Fib,uif,Osi6,CG5033,l(1)G0020,mbm,CG6712,CG13097,hoip,rdo,bic,RpLP0-like,l(2)k09022,Rbm13,l(3)07882,CG13096,CG13097,Ski6,CG5065,Nle,chinm…
29	homer-M00095	0.0142153	5.78305	M4	Blimp-1,E2f,zfh1,Myb	CG9095,dyl,CG6118,CG10211,CG13272,ect,CTPsyn,CG9411,CG10211,nyo,Gld,Cht7,Osi7,Osi9,CG15080,CG9095,ImpL1,CG14107,CG14257,Cht7,CG10211,CG10657,CG13033,Ptr,obst-A,rdo,Cht7,rdo,Osi19,chinmo,chinmo,Cht7,CG6026,Osi17,CG6118,CG2016,serp,CG11089,pwn,Cpr49Ag,pwn,CG15080,CG9630,CG6118,CG4702,Picot,CG10211,CG10211,Osi6,dyl,CG6118,CG13284,Osi18,Osi14,Cht7,mas,CG8170,CG9747,CG15080,CG12017,CG12964,haf,CG9411,…
30	transfac_public-M00157	0.0141321	5.73513	M6	Hr46,Eip78C,eg,kni,knrl,Eip75B	mas,CG9095,E23,ImpL1,CG14107,Osi17,nyo,CG43244,E23,CG14147,CG6118,chinmo,tnc,CG15615,CG4702,chinmo,CG5065,CG6118,tal-AA,CG5789,chinmo,CG4702,CG13857,CG8420,Cda5,tnc,Cht7,dyl,Lcp65Ad,CG7330,Ptr,tal-AA,CG11030,tnc,CG14423,CG2016,ImpE1,uif,CG4998,Osi6,dyl,nahoda,dom,E23,ect,tnc,CG6026,pip,nyo,haf,CG4702,CG6118,Ptr,rdo,rdo,CG9095,CG6118,haf,haf,CG5065,CG9518,CG13506,E23,CG13627,CG12009,chinmo,CG17672…
31	elemento-CACGTGC	0.0141215	5.72904	M1	E(spl)mgamma-HLH,dpn,E(spl)m8-HLH,Her	CG15080,CG5290,U3-55K,CG1542,Mys45A,uif,CG5728,Dis3,CG7728,CG18600,CG4554,CG2972,CG6937,CG13096,CG13097,CG8170,CG13097,RpI12,CG3224,CG11563,Uhg2,Bka,mod,Rtc1,Ski6,CG12325,CG12009,pit,l(3)07882,Nop56,disco-r,CG11030,CG9300,CG3335,hoip,bic,CG5589,nop5,Rbm13,Nnp-1,shakB,CG12325,mbm,nyo,Nlp,CG3108,CG7839,l(1)G0020,mnd,tal-AA,CG10211,tal-AA,CG9095,mas,ect,uif,CG31886,CG8545,Nop60B,sas,CG8611,CG7246,CG…
32	homer-M01514	0.0140903	5.71103	M1	gce,Max,Mnt,Mio,emc,tgo	mod,CG5290,CG6937,U3-55K,Nop56,Uhg2,Bka,Nop60B,CG7728,tal-AA,CG9630,CG1542,tal-AA,CG8545,Mys45A,CBP,CG5728,Dis3,Uhg4,Uhg5,RpI12,Ski6,CG9253,CG4806,CG3224,CG2260,CG8170,CG13097,CG9004,Rtc1,CG2972,hoip,CG18600,CG13096,CG13097,CG8611,CG9300,shakB,pit,CG5589,CG11030,CG11563,mnd,rdgBbeta,Uhg1,CG5550,ect,CG4554,CG5065,CG3335,CG6724,CG15080,CG7246,CG12325,bic,mbm,Dbp73D,CG11180,l(3)07882,CG12325,CG7839,…
33	jaspar-PB0043.1	0.0140851	5.70805	M1	Max,Mnt,Mio,emc,tgo,HLH3B,nau,Hand,pnr,grn,CG34422	CG9630,Nop60B,pit,uif,CG5033,l(2)34Fd,Ptr,CG9253,mas,NHP2,CG12325,mnd,nop5,Rs1,RpL24-like,CG5645,Uhg5,nahoda,CG6937,mbm,CG11563,Nlp,Nopp140,Dbp73D,bic,CG8545,CG1542,CG13097,CG4554,Ski6,CG2260,InR,CG9004,Uhg2,Bka,U3-55K,CG12009,CG10211,Sas10,l(2)k09022,uif,CG7637,Nnp-1,pip,SpdS,CG5290,ImpE1,bys,CG5550,InR,rdo,CG7246,CG11030,CG9281,RpLP0-like,Rtc1,Sam-S,CG13096,CG13097,hoip,tnc,CG6231,CG4038,CG3348…
34	yetfasco-1389	0.0140006	5.65932	M1		Nop60B,CG8545,CG8745,CG15080,CG5290,mod,CG11089,mnd,CG5728,Dis3,Mys45A,CG33253,nop5,CG6712,U3-55K,CG12325,Fib,NHP2,CG9004,bys,CG1542,Uhg2,Bka,Picot,CG11899,tnc,Uhg2,Bka,CG13096,CG13097,La,CG2972,CG11563,CBP,Rs1,CG7728,CG5645,CG3224,CG8611,nahoda,Rbm13,pit,CG13097,tnc,tal-AA,RpLP0-like,CG4554,nyo,CG18600,CG15019,hoip,CG12009,CG3808,Osi19,CG7637,tnc,chinmo,l(3)07882,Dbp73D,sas,Nlp,CG11180,CG6937,wc…
35	transfac_pro-M01882	0.0139322	5.61993	M2	Blimp-1,E2f,Pur-alpha,Jra,kay,zfh1	Cht7,ImpL1,CG14107,CG15080,CG15080,CG9095,ect,dyl,CG10211,Cht7,pwn,CG2016,Cht7,Osi17,nyo,CG15239,CG12964,Osi6,CG6118,pip,CG8170,Osi7,CG9747,pip,CG9095,chinmo,CTPsyn,CG13272,CG10211,dyl,CG15080,haf,CG8170,chinmo,haf,dyl,Osi19,dsx-c73A,Gld,dyl,Ptr,CG9411,ect,tal-AA,CG13272,mas,CG6118,CG13676,obst-A,ect,CG12017,nyo,CG14257,CG43244,CG10211,CG17672,CG17672,CG9095,CG6118,CG14147,rdo,rdo,CG4702,CG13033,…
36	jaspar-MA0072.1	0.0138631	5.58013	M6	Eip75B,Hr46	mas,CG9095,ImpL1,CG14107,Osi17,E23,CG6118,nyo,CG14147,CG43244,E23,chinmo,tnc,CG15615,tal-AA,CG5065,CG6118,CG4702,Cda5,chinmo,tnc,CG8420,chinmo,CG13857,CG5789,Cht7,CG4702,CG7330,Lcp65Ad,dyl,CG14423,Ptr,tnc,CG11030,CG2016,tal-AA,uif,ImpE1,CG4998,E23,ect,Osi6,haf,nahoda,dyl,dom,CG6026,tnc,Ptr,nyo,pip,CG9095,CG6118,CG4702,rdo,CG13506,haf,CG6118,CG9518,rdo,CG5065,CG13627,CG12009,Cpr64Ad,CG10175,chinmo…
37	stark-AWNTGGGTCA	0.0138178	5.55401	M6	Hr46,Eip75B,eg,Eip78C,kni,knrl	nyo,E23,tnc,CG9095,CG4702,CG6118,dyl,CG6026,CG14147,haf,CG7330,Lcp65Ad,haf,ImpL1,CG14107,E23,CG9095,uif,rdo,CG2016,Osi6,dyl,CG4998,CG4702,Osi17,tnc,CG8170,tnc,CG15615,mfas,E23,Ptr,CG13857,CG5065,CG11030,CG6118,tal-AA,CG8112,chinmo,ImpE1,tnc,CG5065,Cpr64Ad,Spn100A,pip,CG8420,CG6118,chinmo,l(2)k01209,Cda5,CG13506,Myo10A,rdo,CG4702,nahoda,CG14423,nyo,CG10175,mas,haf,haf,haf,tal-AA,pip,Osi14,chinmo,r…
38	homer-M00265	0.0137069	5.49012	M1	Mio,emc	nop5,InR,uif,CG5728,Dis3,CG9004,Nlp,CG13506,mnd,CG9253,tal-AA,RpL24-like,tal-AA,uif,Rtc1,CG5290,nyo,hoip,CG11089,CG7637,pit,CG9799,bic,Nop60B,CG5645,CG6724,CG9630,RpLP0-like,Mys45A,Ski6,U3-55K,RpI12,Picot,Uhg5,Nopp140,mbm,rdo,CG13096,CG13097,bys,CG12325,Nopp140,Uhg2,Bka,CG8611,Nop56,CG3224,l(2)34Fd,Nle,CG11123,nahoda,ect,CG12325,CG1542,CG15019,NHP2,CG11563,l(2)k09022,CG15080,CBP,CG5550,ImpE1,CG13…
39	homer-M00192	0.0136825	5.47604	M3		Osi6,CG15080,ImpE1,CTPsyn,haf,CG10211,serp,ImpL1,CG14107,CG10211,uif,CG14257,CG13857,CG13676,Osi17,Osi6,CG12964,CG5065,Osi14,CG11353,CG8170,CG17672,CG13506,mas,CG12017,nyo,dyl,CG9095,chinmo,Cpr65Ea,CG5065,CG9095,Cht7,nyo,ect,CG9411,CG13705,Myo10A,chinmo,CG8611,CG11384,CG8170,chinmo,AcCoAS,haf,CG4702,CG12017,nyo,Cda5,CG15239,uif,Muc26B,CG17672,Hr4,CG8745,Osi9,CG8112,Osi7,CG10175,CG11089,pip,CG1508…
40	taipale-NNCACGTGNN-MAX-DBD	0.0136686	5.46805	M1	Max,Met,tai,tgo,Mio,emc	Nop60B,CG8611,CG9630,Osi19,mod,uif,U3-55K,Uhg5,ImpE1,CG12325,pit,CG5550,Uhg4,Nlp,mnd,nyo,Uhg2,Bka,CG9004,nop5,tal-AA,Nop56,CG11563,CG5065,CG5645,Nopp140,CG12325,CG9253,mas,NHP2,bys,Fib,CG10211,CG6712,CG4554,CG1542,mbm,Ski6,Mys45A,Rs1,rdgBbeta,Uhg1,bic,CG5033,CG10565,Nle,Nnp-1,CG13096,CG13097,CG3224,RpLP0-like,CG6937,rdo,tal-AA,hoip,haf,CG7637,l(2)34Fd,RpI12,CG15019,Uhg2,Bka,CG12009,Sas10,CG13097,…
41	stark-AAAGTGANA	0.0135347	5.39089	M4		CG11905,CG2016,dsx-c73A,CG6118,CG15080,CG15080,Osi17,Osi9,ect,CG13272,Osi6,CG5065,chinmo,dyl,CG9095,pip,shakB,tnc,nyo,pwn,CG6118,dyl,CG10211,Cht7,CG12017,CG9095,CG8170,nahoda,rdo,CG13272,CG9630,CG11089,Osi7,chinmo,Cht7,CG15239,ect,Osi17,CTPsyn,rdo,CG4702,CG8170,CG5065,CG5065,Osi14,CG6118,CG32793,CG14257,obst-A,serp,CG13033,nahoda,CG11030,CG6118,nyo,dyl,Osi2,Cht7,mas,Osi6,CG6026,rdo,CG6026,dsx-c73…
42	swissregulon-RORA.p2	0.0132867	5.24795	M6	Hr46,Eip78C,eg,kni,knrl,Eip75B	mas,CG9095,Osi17,tnc,CG4702,ImpL1,CG14107,E23,CG6118,chinmo,CG7330,tnc,CG43244,E23,tal-AA,Cda5,ImpE1,dyl,CG13857,nahoda,chinmo,CG5789,CG5065,CG6118,CG4702,dyl,Lcp65Ad,uif,CG14423,nyo,CG6118,CG14147,CG4702,chinmo,tnc,nyo,Cht7,CG6026,ect,CG8420,CG9518,Ptr,haf,chinmo,chinmo,Osi6,haf,CG11030,dom,tnc,rdo,CG9095,CG2016,CG15615,CG4998,CG12009,CG13506,E23,E23,tal-AA,CG8112,pip,CG5065,CG5065,rdo,SP1029,CG…
43	transfac_pro-M01881	0.013196	5.1957	M4	Blimp-1,Jra,kay,E2f,zfh1,Pur-alpha,Myb	CG9095,CG15080,CG9095,Cht7,chinmo,Osi6,ect,CG13272,pwn,CG15080,rdo,CG10211,CG4702,ImpL1,CG14107,CG6118,Osi17,dsx-c73A,Cht7,CG15239,CTPsyn,Osi6,dyl,Osi9,haf,ect,CG9095,CG2016,dyl,CG6118,rdo,CG17672,pip,CG6026,CG9747,CG43244,Osi7,nyo,CG6118,pwn,CG12964,Osi19,CG12017,Osi6,CG15080,tnc,CG8170,CG6118,obst-A,CG6026,CG8170,haf,Gld,CG5065,CG13272,ImpE1,CG14257,CG9411,pip,uif,Cht7,CG5065,CG17672,InR,CG9095…
44	tfdimers-MD00007	0.0131082	5.14507	M4	E2f,Myb,zfh1,Jra,kay	CG15080,CTPsyn,CG10211,CG9095,CG15080,CG6118,pwn,CG14147,Osi9,CG13272,CG15080,CG14257,CG4702,Cht7,ect,dyl,Cht7,CG13033,CG8170,Osi7,dsx-c73A,Osi6,RpI135,CG8170,CG12017,CG13272,CG13272,nyo,dyl,Osi14,CTPsyn,CG10211,CG13731,CG13627,dyl,Osi17,Cda5,CG12723,haf,CG43244,rdo,dyl,CG10657,CG10211,CG9799,CG9630,CG17672,Cht7,ImpL1,CG14107,CG10211,Gld,CG5290,Lcp65Ad,CG8170,mas,CG14120,nahoda,nyo,Cpr49Ag,uif,ec…
45	jaspar-MA0104.1	0.0130295	5.09972	M1	tai,cyc,HLH106,E(spl)m8-HLH,Mio,emc,Atf3,tgo	Nop60B,mod,nop5,CG5290,Fib,Uhg2,Bka,CG3808,CG10211,CG9004,Rs1,U3-55K,uif,CG1542,CG2972,CG13096,CG13097,CG11089,Nop56,Uhg2,Bka,CG12325,CG18765,mnd,CG5645,bys,CG6937,hoip,ect,CG18600,CG3224,CG7728,CG7637,CG13097,CG11563,CG11180,CG4554,NHP2,CG10211,CG3348,Mys45A,CG8745,InR,CG15019,CG10911,CG11030,pit,Uhg4,Uhg5,CG10211,CG12009,tal-AA,nyo,Nopp140,disco-r,rdgBbeta,Uhg1,Nlp,wcd,CG3335,bic,CG31886,InR,CG…
46	factorbook-STAT2	0.0129999	5.08267	M4	zfh1	ect,dyl,CG9095,CG15080,Osi7,CG9747,CG10211,mas,ImpL1,CG14107,CTPsyn,CG9411,Cht7,Cht7,CG15080,nyo,CG9095,dyl,CG6118,uif,Osi6,CG10211,Cht7,CG13272,Gld,CG13033,chinmo,CG10211,pip,pwn,obst-A,serp,Ptr,dyl,CG8170,serp,Osi19,CG15239,CG10211,CG6118,Cpr49Ag,chinmo,CG11030,Cht7,CG17672,Osi14,dyl,rdo,CG13857,dsx-c73A,CG10211,Osi9,dyl,CG8611,Picot,rdo,CG8611,CG43244,CG6118,CG10598,Osi14,Osi7,CG6118,CG9630,CG…
47	swissregulon-IRF1-2-7.p3	0.0129118	5.0319	M4	Blimp-1,Myb,E2f,Pur-alpha	CG15080,CG10211,ect,ImpL1,CG14107,dyl,CG9095,CG10211,Cht7,uif,Cht7,Osi7,CG9411,CG2016,dyl,mas,CG13272,Osi19,pwn,chinmo,CG15080,CTPsyn,CG13033,CG8170,CG8170,CG6118,rdo,CG10211,CG14257,Cht7,CG43244,CG10211,CG15080,haf,rdo,CG14257,CG11353,chinmo,obst-A,nyo,Osi9,CG10657,CG12964,CG9095,CG12009,CG11089,CG6118,CG10598,CG9630,CG9095,CG10211,CG6026,CG15239,CG6118,Osi6,Cpr51A,CG9747,CG4998,nyo,Osi6,CG4702,…
48	flyfactorsurvey-dm_Max_SANGER_10_FBgn0017578	0.0128852	5.01661	M1	Max,Mnt,Met,tgo,Mio,emc	CG9630,CG5550,Osi19,Nop56,Uhg4,CBP,Nop60B,mod,tal-AA,CG12325,CG12009,Nopp140,uif,Uhg5,Uhg2,Bka,rdo,U3-55K,CG5065,mnd,CG10565,CG6937,rdo,Sam-S,InR,tal-AA,sas,shakB,CG12325,CG10211,pit,Mys45A,CG4554,CG9253,SpdS,CG1542,mbm,CG11089,CG5290,mod,Nnp-1,CG9004,CG11563,CG2260,hoip,mas,CG5033,bic,CG8545,CG9281,RpLP0-like,CG10175,CG15080,CG13097,CG9630,l(2)34Fd,CG4806,nop5,CG14147,NHP2,CG13506,CG12009,nyo,CG…
49	taipale-NNCACGTGNN-MNT-DBD	0.0127969	4.96571	M1	Mnt,Max,tgo,Mio,emc	CG8611,CG5728,Dis3,Mys45A,Nop60B,ImpE1,CG15080,CG6712,nyo,Nop56,Uhg2,Bka,uif,CG8745,tal-AA,CG12325,CG12325,CG6937,U3-55K,CG9630,CG11563,Uhg5,CG5065,NHP2,tal-AA,CG3224,rdgBbeta,Uhg1,Nlp,Uhg4,CG2260,CG11089,CG10211,CG4554,bys,mnd,pit,CG13096,CG13097,mas,CG9004,Ski6,shakB,sas,CG9253,CG1542,CBP,RpI12,CG8545,Nle,Nlp,nop5,CG11030,Nnp-1,CG5550,mod,Picot,Rtc1,mbm,CG8170,haf,Sas10,Rbm13,CG18600,CG10565,ec…
50	transfac_public-M00063	0.0127873	4.96016	M4		nyo,CG9095,ImpL1,CG14107,Cht7,pip,CG6118,CG11905,CG6118,Osi7,pwn,dyl,CG9747,CG14257,CG6026,nahoda,chinmo,CG15080,chinmo,CG12009,CG11089,CG13272,Osi6,CG9630,Cpr51A,rdo,Ptr,CG2016,CG9095,CG5065,Osi18,CG2663,ect,Osi17,CG11030,CG11089,CG15239,obst-A,CG6118,RpI135,CG8170,CG10211,chinmo,CTPsyn,CG13678,CG13674,CG15080,dyl,CG8611,CG8745,dyl,CG9095,CG9095,CG10211,CG14257,Cht7,sas,ect,Cht7,Cht7,Osi19,CG713…
51	flyfactorsurvey-Clk_cyc_SANGER_5_FBgn0023094	0.0127781	4.95488	M1	cyc,Met	CG5290,CG9630,Uhg4,Uhg2,Bka,Nop60B,mod,CG18765,Nop56,U3-55K,tnc,CBP,CG6937,nop5,CG8064,CG8545,Uhg5,CG3808,CG10211,CG5550,CG9004,CG9630,Mys45A,CG11030,CG1542,CG11089,CG2972,CG8611,bys,Nlp,tal-AA,CG12009,pit,ect,CG11563,InR,CG13097,Fib,CG9253,shakB,CG10211,CG13096,CG13097,rdo,Dbp73D,CG12325,nyo,CG5065,Nnp-1,CG14147,CG7137,CG18600,CG7839,hoip,eIF6,bic,Spn100A,CG5645,Uhg2,Bka,ImpE1,CG10911,uif,tal-AA…
52	jaspar-MA0051.1	0.0127436	4.93498	M4	Blimp-1	ImpL1,CG14107,Cht7,CG15080,Osi7,CG9095,CG10211,Cht7,CG13272,CG10657,pip,CG8170,CG2016,nyo,Osi19,CG6118,CG9747,CG10211,uif,CG10211,chinmo,haf,CG8170,pwn,CG15080,CTPsyn,CG9095,Osi9,CG17672,rdo,CG15080,dyl,CG10598,Osi18,CG11905,dyl,CG9411,CTPsyn,CG13033,Osi6,dyl,CG10211,CG13676,obst-A,CG11089,dyl,CG43244,nyo,CG6118,rdo,CG14120,CG6118,rdo,Cda5,Gld,CG9095,Osi19,CG12964,CG14257,CG9630,Cht7,tnc,CG14257,…
53	yetfasco-1388	0.0127335	4.92916	M1		CG15080,Fib,U3-55K,Uhg2,Bka,nop5,CG5728,Dis3,CG8545,CG11089,tnc,CG1542,CG11899,mnd,La,Mys45A,CG33253,nahoda,CG9004,CG6712,CG6937,sas,CG13096,CG13097,CG5290,CG5645,Nlp,nyo,CG18600,pit,l(1)G0020,CBP,CG7246,CG7637,CG11030,Uhg2,Bka,CG11123,CG9286,Rtc1,CG5290,Ski6,bic,CG2972,CG7839,wcd,mod,CG12325,CG8611,Surf6,CG11563,l(3)07882,uif,l(2)k09022,InR,tnc,shakB,CG31886,tal-AA,chinmo,CG5589,InR,ect,CG13097,…
54	transfac_public-M00062	0.0127286	4.92632	M4		nyo,ImpL1,CG14107,Cht7,CG2016,CG13272,CG6026,CG15080,CG6118,CG11905,CG9095,dyl,pwn,CG9747,Osi9,pip,CG14257,CG6118,Ptr,CG5065,CG10211,CG5065,CG10211,CG10211,CG6118,chinmo,rdo,Gld,Cht7,CG17672,CG11089,CG2663,nahoda,CG9630,Cpr51A,rdo,CG9095,CG12009,CG8745,Cht7,CG11089,CG8611,Osi7,Osi6,dyl,CG13272,nyo,serp,CTPsyn,Osi17,CG15239,Cht7,CG9095,ImpE1,tal-AA,sas,chinmo,chinmo,CG11030,ect,nahoda,rdo,ect,CG71…
55	flyfactorsurvey-Met_SANGER_5_FBgn0002723	0.0126557	4.88436	M1	Met,tai,cyc,Max,tgo	mnd,CG8545,Nop60B,CG5290,CBP,CG11089,CG5728,Dis3,mod,Uhg2,Bka,tal-AA,nahoda,sas,U3-55K,CG6712,CG9004,NHP2,Fib,CG12325,Nop56,tnc,bys,haf,nop5,tnc,CG15080,CG6937,Mys45A,CG7637,Uhg2,Bka,CG3808,CG11899,CG12009,La,InR,rdgBbeta,Uhg1,CG11030,rdo,rdo,Uhg5,CG2260,CG5645,CG1542,CG9630,CG11180,Nopp140,CG5550,CG3224,hoip,CG5290,CG11563,CG11123,CG9286,CG2972,rdo,Nopp140,Nlp,CG8611,CG13096,CG13097,CG15019,CG87…
56	transfac_pro-M01138	0.0126529	4.88273	M6	Hr46,Eip78C,eg,kni,knrl,Eip75B	haf,CG8112,dyl,nyo,CG11030,mas,E23,CG6118,CG32548,CG9095,ImpL1,CG14107,Osi17,Lcp65Ad,Osi6,tnc,tal-AA,CG6118,CG14147,CG5065,CG15615,chinmo,chinmo,E23,chinmo,Cda5,CG4702,CG13857,ImpE1,l(2)k01209,CG4702,rdo,tnc,CG4998,ImpE1,CG6026,dyl,pip,tnc,CG8420,Osi14,uif,CG7330,nyo,CG9095,CG2016,dom,haf,tnc,nahoda,CG6118,mfas,haf,Cpr64Ad,CG6118,haf,CG43244,Cht7,CG4702,ect,shakB,Nep2,ImpE1,CG9518,CG10175,dsx-c73…
57	yetfasco-1551	0.0125296	4.81167	M1	gce,tgo,Mio,emc	mod,CG5290,CG15080,CG8545,CG5728,Dis3,Mys45A,U3-55K,CG6937,Picot,Nop56,Uhg2,Bka,CG1542,CG7728,tal-AA,RpI12,tal-AA,CG9630,Uhg5,CG3224,Ski6,Uhg4,CG3108,Nop60B,CG13097,CBP,CG8170,CG13096,CG13097,CG8745,Rtc1,CG5589,CG7246,CG2972,CG4806,CG9300,CG11563,CG9253,CG18600,pit,CG10211,shakB,CG11030,CG12325,CG4554,CG3335,CG6712,Rbm13,bic,CG5065,sas,mas,CG7839,l(3)07882,Nlp,CG8611,CG12325,CG11417,CG2260,nop5,h…
58	transfac_pro-M00772	0.0125014	4.79542	M4	Blimp-1,zfh1,Myb,Jra,kay,Tsf2,E2f,Tsf3,Tsf1	CG9095,CG15080,CG12964,ImpL1,CG14107,ect,CG10211,Cht7,CG15080,dsx-c73A,Cht7,CG6118,nyo,dsx-c73A,dyl,CG9747,chinmo,CG9095,haf,dyl,Cht7,Gld,haf,CG2016,obst-A,CG14147,Osi14,Osi17,CG15080,CG13272,Osi6,CG13033,rdo,CTPsyn,CG10211,CG6118,tal-AA,CG4702,pip,CG5065,CG17672,CG9411,Osi6,CG43244,CG8170,dyl,dyl,ect,CG6026,CG10211,CG7330,pip,CG11030,Osi9,CG9095
59	flyfactorsurvey-Max_Mnt_SANGER_5_FBgn0023215	0.0124723	4.77864	M1	Mnt,Max,Mio,emc	mod,CG5290,Nop60B,CG6937,CG9630,U3-55K,Nop56,Uhg4,Uhg2,Bka,CBP,tal-AA,Uhg5,CG8545,rdo,CG5550,tal-AA,CG4806,Fib,CG12009,CG9004,nop5,CG14147,InR,CG9253,Osi19,rdo,Nopp140,Uhg2,Bka,CG6724,NHP2,CG13506,CG7637,Spn100A,mnd,hoip,Rs1,ect,CG5065,eIF6,CG3808,CG5645,InR,rdgBbeta,Uhg1,La,CG11123,tnc,Mys45A,SpdS,bys,CG18765,Nlp,nahoda,CG9286,CG11180,CG8611,CG11089,CG2972,CG1542,CG15019,Nopp140,CG12325,CG9095,C…
60	flyfactorsurvey-Blimp-1_SANGER_5_FBgn0035625	0.0124041	4.73938	M2	Blimp-1	dyl,ect,Cht7,ImpL1,CG14107,CG15080,CTPsyn,CG14257,uif,dyl,CG9747,Cht7,chinmo,CG13272,Osi7,CG10211,CG15080,CG9095,Cht7,Osi14,CG6118,Cpr51A,Osi18,CG14257,CG10657,CG12009,CG9095,CG15080,CG2016,Osi19,rdo,CG6118,CG11089,CG8170,CG13272,chinmo,mas,CG6118,CG7330,CG10211,Osi17,nyo,CG6026,CG8170,Ptr,CG12017,CG14147,Osi6,CG43244,Osi19,CG9095,CG9095,CG17672,dyl,CG14095,CG9411,Cpr64Ad,dyl,rdo,tal-AA,Osi17,CG9…
61	transfac_pro-M03125	0.0122961	4.67711	M1	Max,Mnt,Met,Mio,emc,tgo	CBP,CG9630,tnc,NHP2,Nop60B,Uhg5,Nlp,Sam-S,nahoda,uif,Nopp140,CG5550,CG12009,Osi19,CG9253,tal-AA,mnd,InR,bys,CG14147,tal-AA,CG9004,CG8611,rdo,SpdS,l(2)k09022,CG9300,CG5645,mod,CG11180,CG5033,CG7637,CG5290,nop5,RpL24-like,CG11089,hoip,ImpE1,Uhg2,Bka,mbm,CG12325,Rs1,CG9799,CG13097,CG4554,pit,Spn100A,ect,Dbp73D,bic,CG8545,CG11123,l(2)k01209,Uhg4,Nle,CG11563,Nopp140,CG13096,CG13097,rdo,CG5065,U3-55K,l…
62	transfac_pro-M00699	0.012286	4.67129	M4	Myb,zfh1	CG9095,ImpL1,CG14107,CG6118,dsx-c73A,CG15080,ect,CG10211,CG12964,obst-A,Osi6,CG9095,haf,Cht7,Osi7,rdo,tnc,nyo,dsx-c73A,verm,Cht7,CG13272,CG10211,CG9411,Cht7,CG15080,CG13033,CTPsyn,haf,CG11030,Gld,CG9747,CG13676,CG4702,CG12964,CG6118,Osi7,pwn,CG15080,chinmo,Osi6,CG5065,disco-r,CG11030,chinmo,CG43244,Osi9,CG2016,CG17672,CG14147,CG6118,CG6118,dyl,CG13272,dyl,ImpE1,Obp56a,CG12017,CG9411,Osi14,CG14257…
63	transfac_pro-M00972	0.012286	4.67129	M4	Blimp-1,Myb,zfh1,E2f,Jra,kay,Pur-alpha	CG9095,Cht7,CG15080,CG13272,dyl,Cht7,CG10211,ect,pwn,CTPsyn,CG2016,ImpL1,CG14107,Cht7,chinmo,CG15080,dsx-c73A,CG9095,CG6118,pip,Osi17,rdo,CG15080,nyo,CG15239,Gld,nyo,CG4702,rdo,CG12964,ImpE1,tal-AA,Osi9,CG8170,dyl,CG5065,Osi6,CG14257,Ptr,CG13272,Osi6,obst-A,CG6026,Osi7,CG9095,CG9630,CG6118,dyl,nahoda,CG11089,CG9747,pip,CG9095,CG12964,Osi6,CG17672,CG14257,CG14120,dyl,CG6118,shakB,rdo,dyl,CG8170,Pi…
64	transfac_public-M00055	0.0121606	4.59901	M1	Max,Mnt,tgo,HLH3B,Hand,ase,l(1)sc,CG34422	Osi19,Nop60B,nop5,mod,CG6937,U3-55K,Uhg2,Bka,sas,tal-AA,CG5290,bys,CG12325,Uhg2,Bka,CG1542,Ski6,CG18600,pit,Nlp,CG4554,CG9253,CG8611,rdo,CG9630,CG18765,CG5550,ect,nyo,CG11563,tnc,CG13096,CG13097,CG8545,InR,CG5645,CG31886,Rs1,ImpE1,CG6712,CG2972,CG4806,Nnp-1,CG11030,Surf6,wcd,CG5550,CG5728,Dis3,shakB,rdgBbeta,Uhg1,CG9004,Fib,CG7839,Uhg5,CG9286,Rtc1,Spn100A,CG12009,Mys45A,CG7246,mbm,CBP,mas,CG10911…
65	taipale-NCGAAACCGAAACY-IRF8-DBD	0.0120591	4.54053	M3		CG10211,CG9411,dyl,CG9095,Cht7,CG13272,CG10211,CG15080,CG6118,CG10211,Osi19,CG13033,Osi9,chinmo,CTPsyn,ImpL1,CG14107,ect,Gld,CG13284,rdo,CG10211,Osi17,CG15080,CTPsyn,CG10211,CG10657,serp,CG12964,CG14257,Cht7,CG11353,mas,CG8170,CG11030,CG9630,Cpr49Ag,Osi14,CG8112,nyo,Cht7,CG9630,Osi14,chinmo,CG17672,CG14147,Cht7,CG4702,Ptr,nyo,CG9095,nyo,Osi7,CG6026,CG10598,dyl,CG8170,disco-r,ect,CG43244,Gld,Osi17…
66	yetfasco-359	0.0120506	4.53566	M1	gce,Mio,emc,tgo	mod,CG5290,Uhg2,Bka,Nop60B,U3-55K,CG6937,CG5728,Dis3,Nop56,Mys45A,mnd,CG15080,CG8545,rdo,CG9630,CG11089,CG1542,CG7728,CG2260,tal-AA,CG3224,tal-AA,CG12325,nop5,Uhg5,CG6712,CG9004,CG13096,CG13097,CG4554,Uhg4,CG9253,Nopp140,Ski6,ect,CG3108,CG13097,CG11030,hoip,CBP,CG2972,RpI12,CG18600,CG8170,CG4806,CG11563,pit,Rtc1,CG9095,CG9300,CG7246,CG12009,CG5589,CG10211,CG3335,CG11417,sas,disco-r,bic,CG8611,sha…
67	hdpi-USF1	0.0120396	4.52929	M1	Usf	Nop60B,CG9004,CG5290,mod,CG11089,Uhg2,Bka,nop5,Fib,CG3808,Nop56,CG10211,CG11180,Nlp,Picot,CG2972,CG1542,CG7728,U3-55K,CG18765,CG13096,CG13097,uif,Uhg2,Bka,Rs1,CG8545,CG4554,dsx-c73A,CG12009,NHP2,CG5645,CG12009,CG11563,CG6937,InR,CG7637,CG3224,rdgBbeta,Uhg1,Mys45A,CG11030,bys,CG15019,ect,CG3348,hoip,CG18600,CG5728,Dis3,CG12325,CG13097,rdo,sas,CG8745,CG15080,CG10211,CG9286,Rbm13,CG10911,tal-AA,CG31…
68	homer-M01788	0.0119303	4.46635	M1	Max,gce,Mnt,Mio,emc,tgo	mod,CG5290,Nop60B,CG6937,U3-55K,Nop56,CG9630,Uhg2,Bka,Uhg4,CBP,CG8545,tal-AA,Uhg5,tal-AA,nop5,CG4806,CG5550,CG9253,Fib,CG12009,CG7728,CG14147,CG9004,InR,CG1542,CG5065,Osi19,CG13506,hoip,CG3224,CG6724,mnd,Mys45A,Nopp140,rdo,CG2972,CG8611,CG13097,CG18600,CG11030,CG13096,CG13097,rdgBbeta,Uhg1,eIF6,CG11563,Ptr,Ski6,pit,CG3808,RpI12,CG4554,CG18765,Spn100A,Dbp73D,SpdS,CG9095,nyo,CG3335,Nlp,bic,rdo,Uhg2…
69	taipale-NCGAAACCGAAACT-IRF8-full	0.0118448	4.41708	M3		CG9411,CG10211,CG13272,CG9095,Cht7,CG10211,CG15080,CG10211,Osi19,Osi9,CTPsyn,CG10657,CG10211,Osi17,CG13284,CG6118,CG11353,Cht7,CG8170,chinmo,CG15080,rdo,dyl,nyo,CG17672,CG11030,CG14257,nyo,Osi7,Gld,Cpr49Ag,CTPsyn,ect,CG5065,serp,CG10211,CG13033,disco-r,CG8112,ImpL1,CG14107,CG4998,CG10598,CG8170,CG12017,mas,Osi14,CG6118,CG6026,Cht7,Cht7,ect,CG9630,Gld,CG9411,rdo,Osi14,dyl,CG6118,CG43244,CG12964,CG…
70	homer-M00094	0.0118338	4.41071	M2		CG9095,ImpL1,CG14107,CG10211,CG2016,pip,ect,CG9095,CG12964,CG6118,CG12017,Osi7,E23,CG9630,CG15080,nyo,uif,rdo,Gld,CG11030,CG11905,ect,CG6118,disco-r,rdo,CG15080,ImpE1,CG10211,chinmo,Cht7,CG9095,Osi9,uif,Osi14,CG9411,mas,CG7137,Cht7,CG12964,CG6073,CG13284,CG32548,CG10211,nyo,nahoda,CG6026,dyl,pwn,CTPsyn,haf,CG9411,shakB,Mur89F,Cht7,CG11409,CG6118,tnc,RpI1,Cpr64Ad,InR,Osi9,dyl,Ccp84Ag,haf,chinmo,CG…
71	homer-M00016	0.0116842	4.32449	M1	Mnt,gce,tgo,Mio,emc	nop5,mod,Nop60B,Fib,U3-55K,CG5290,Osi19,tal-AA,CG9630,Uhg5,Uhg4,CG5728,Dis3,CG5550,CG6937,Rs1,Nop56,CBP,Uhg2,Bka,CG9253,CG8611,Mys45A,CG1542,CG9004,nyo,CG5065,CG2260,CG13096,CG13097,tal-AA,CG11089,CG3224,CG8545,pit,hoip,CG15080,CG12009,CG18765,Nopp140,rdgBbeta,Uhg1,Ski6,CG11563,RpI12,CG12325,CG14147,Nlp,CG12325,mnd,CG13506,Uhg2,Bka,CG5645,CG4554,rdo,CG11030,Rtc1,InR,rdo,CG6712,ect,mbm,Spn100A,Imp…
72	hdpi-USF2	0.0116489	4.30418	M1	Usf	mod,nop5,Nop60B,Fib,Rs1,Picot,CG9004,CG10211,CG12009,CG5290,U3-55K,CG11089,CG15080,CG8545,Nop56,mnd,CG3808,Osi19,CG5728,Dis3,CG6712,NHP2,CG1542,CG13096,CG13097,CG7728,CG11563,Mys45A,CG18600,CG7637,Uhg2,Bka,Uhg2,Bka,CG11180,CG7182,chinmo,CG2260,CG6937,CG3108,Nlp,CG2972,CG18765,CBP,dsx-c73A,CG33253,Uhg5,CG5645,hoip,CG9286,bys,CG3224,CG15019,CG8064,CG13097,CG4554,CG9799,CG9253,CG10211,Rbm13,CG8745,w…
73	yetfasco-646	0.0116045	4.2786	M1	Usf,Mio,emc,tgo	mod,Nop60B,CG5290,nop5,Uhg2,Bka,U3-55K,Fib,CG6937,Nop56,rdo,CG9630,Uhg4,Uhg5,CBP,tal-AA,tal-AA,CG8545,CG9004,CG3808,CG5550,CG7728,CG1542,CG12009,CG9253,rdgBbeta,Uhg1,mnd,CG4806,Rs1,CG18765,CG3348,bys,CG3224,CG2972,hoip,CG13096,CG13097,CG6724,Uhg2,Bka,Mys45A,Osi19,CG8611,CG5645,InR,CG5065,Nopp140,CG11030,CG11180,CG18600,CG13097,Spn100A,CG12325,CG11563,CG14147,CG10911,CG10211,Ski6,pit,Nlp,CG4554,CG…
74	flyfactorsurvey-Eip75B_SANGER_5_FBgn0000568	0.011531	4.23623	M6	Eip75B,Hr46,eg,knrl,kni	haf,E23,dom,CG6118,CG4702,nyo,CG8112,CG14147,haf,CG8420,CG13627,CG15615,CG4998,CG2016,CG9095,CG11030,tnc,CG6118,shakB,CG6118,chinmo,CG5065,uif,CG5789,ect,rdo,tnc,dyl,Ptr,mas,CG32548,tnc,Osi6,Lcp65Ad,CG8170,haf,CG6026,ImpE1,dyl,CG7330,tnc,ImpL1,CG14107,CG10175,mfas,CG4702,CG32793,CG43244,Myo10A,dsx-c73A,CG5065,rdo,CG13506,E23,Cda5,CG5065,tal-AA,CG13857,tal-AA,Myo10A,Ptr,Cpr64Ad,Osi14,haf,CG10657,t…
75	homer-M00234	0.0114969	4.2166	M7	Tbp,Taf1	tnc,CG11384,Obp56a,Ccp84Ag,CG3108,Muc91C,Hsp26,Rtc1,CG14423,CG15212,ImpL1,CG14107,CG10621,CG4702,CG17047,zye,Osi18,mwh,mwh,Cpr64Ad,Lcp65Ag2,Ccp84Ae,ImpL1,Cpr49Ag,CG9286,Lcp65Ad,ImpE1,CG30458,CG13069,CG13051,Cda5,CG13059,CG13272,CG16898,CG13678,CG13674,CG13678,CG13674,CG6118,Osi19,Jon99Fi,Rm62,CG16898,PGRP-SC1a,vanin-like,nop5,Cpr51A,InR,CG31626,Ccp84Ae,CG15253,CG13175,CG2201
76	transfac_pro-M02250	0.0114878	4.21132	M1	tgo	mod,nop5,Uhg2,Bka,CG6937,Nop60B,Fib,Nop56,tal-AA,CG5728,Dis3,mnd,CG8545,sas,U3-55K,Osi19,tal-AA,CG5065,rdo,CG13506,CG9630,CBP,CG11905,CG9300,CG9253,CG1671,CG9095,Uhg5,InR,Rrp40,pit,InR,rdgBbeta,Uhg1,Mys45A,nyo,CG12325,CG11030,CTPsyn,CG15080,CG6724,CG5550,CG4806,Nopp140,CG5290,CG14147,CG8611,CG12325,CG9004,Osi17,CG1542,Rtc1,bic,rdo,mbm,CG33253,CG4364,CG9095,Nnp-1,Spn100A,shakB,Ski6,CG11030,Rpb5,ec…
77	elemento-TGACCCA	0.0114432	4.1856	M8		haf,rdo,CG6118,E23,CG8112,uif,CG13627,mas,CG6026,CG4702,CG4998,CG15615,Cpr64Ad,tnc,haf,tnc,haf,CG9095,Lcp65Ad,tnc,dyl,CG13857,CG6118,CG2016,tnc,CG9095,CG14147,Myo10A,ImpE1,rdo,Spn100A,chinmo,CG15615,nyo,Myo10A,pwn,CG5065,CG11030,CG12964,Ptr,CG10175,Osi6,ImpE1,CG4702,CG4702,vig,tal-AA,nyo,dyl,E23,CG32548,CG10175,CG8170,tnc,E23,l(2)k01209,Osi17,CG5065,rdo,tnc,Cda5,CG10657,nahoda,mfas,CG13506,ImpL1,…
78	homer-M00840	0.0114204	4.17247	M1	tgo	pit,Rtc1,CG1542,CG15080,mas,CG8170,nop5,uif,Nlp,U3-55K,CG2260,Ski6,CG4554,CG12325,chinmo,mbm,CG5728,Dis3,Sas10,CG13097,CG11030,CG7246,Uhg2,Bka,RpL24-like,Nnp-1,CG13678,CG13674,Mys45A,RpLP0-like,ImpE1,CG9253,Surf6,CG8611,Nop60B,CG5589,bic,CG10211,CG12325,nyo,CG13096,CG13097,CG8112,uif,CG11563,CG13857,CG18600,RpI12,CG6712,l(1)G0020,mnd,CG8545,CG6937,CG2972,l(2)34Fd,CG15561,hoip,CG11089,CG11417,Dbp7…
79	taipale-AWCGAAACCGAAACY-IRF9-full	0.011372	4.14459	M3		CG10211,CG9411,CG13272,Cht7,CG9095,Osi19,CG10211,CG11353,dyl,ect,chinmo,CTPsyn,CG10211,Osi9,CG6118,CG8170,CG15080,Osi7,rdo,CG11030,ImpL1,CG14107,serp,CG9095,CG13033,CG17672,Gld,Osi14,CG4702,CG10211,CG9630,Osi14,CG9630,Cht7,Osi17,CG4998,CG15080,CG12964,nahoda,CTPsyn,CG5065,CG10598,chinmo,Cpr49Ag,CG6118,chinmo,mas,CG13284,neo,CG10657,disco-r,Cpr49Ag,CG4702,CG14147,CG8112,Cht7,ImpE1,CG2663,ect,haf,C…
80	swissregulon-TBP.p2	0.0112985	4.10222	M7	Tbp,Taf1	Rpb5,CG11384,Muc91C,Hsp26,Cpr49Ag,CG13272,CG15212,Ccp84Ag,CG3108,Cpr64Ad,CG31626,Hsp70Bb,CG17047,Lcp65Ad,CTPsyn,Obp56a,Hsp70Ab,ImpL1,CG14107,Hsp23,mwh,CG13506,CG4702,CG12134,CG9286,ImpL1,CG11905,CG11030,CG13059,dsx-c73A,Cda5,mwh,CG14423,NAAT1,Hsp70Ab,ImpE1,CG13678,CG13674,Lcp65Ag2,tnc,CG10621,Rtc1,tnc,CG33253,CG4998,CG16898,CG13857,CG30458,vanin-like,CG13069,CG13051,Cpr51A,CG6118,CG8611,CG13678,C…
81	hdpi-SOX14	0.0112954	4.10046	M4	Sox21b,Sox21a,D	CG9095,pip,CG9095,dsx-c73A,Cht7,Osi17,chinmo,CG11089,RpI135,CG13272,Osi6,CG2016,Cht7,CG13272,CG6118,CG5065,nahoda,CG12009,CG15080,ect,CG10211,ImpL1,CG14107,CG13284,CG4116,tal-AA,rdo,CG33263,dyl,haf,chinmo,dsx-c73A,ect,dyl,CG15080,Osi7,CG13272,CG5065,CG10211,chinmo,CG12964,Cht7,CG10211,CG15080,pip,CG9095,CTPsyn,CG6118,Gld
82	tfdimers-MD00438	0.0112813	4.09233	M4	E2f	CG12009,CG15080,CG13272,Osi9,CG5065,CG6118,CG10211,pip,CG13676,CG4116,CG15239,CG11409,CG15080,CG12964,Osi6,CG13272,CG13627,CG6118,CG4702,CG9095,Cht7,CG11905,CG6026,Osi9,dyl,chinmo,CG5290,pwn,pwn,mwh,dsx-c73A,CG6026,Myo10A,dyl,CG13627,uif,ect,CG10211,uif,sas,uif,Spn100A,Osi17,nyo,CG12017,Muc91C,dyl,haf,Osi17,mwh,chinmo,pip,chinmo,Muc26B,CG6118,Obp56a,rdo,CG12964,CG9630,CG14120,CG11905,Osi2,CG10911…
83	factorbook-MYC	0.0112418	4.06959	M1	gce,Mnt,Max,tgo,Mio,emc	Nop60B,CG12325,CBP,U3-55K,CG5550,pit,CG9630,CG8545,CG9253,nop5,tal-AA,sas,CG2972,Uhg2,Bka,bic,mnd,Uhg5,CG6937,CG8611,rdo,tal-AA,CG5065,rdo,InR,Dbp73D,ImpE1,uif,Nopp140,CG13506,chinmo,Osi19,ect,CG1542,CG10565,Rs1,shakB,nyo,CG11030,CG13097,RpL24-like,l(2)34Fd,nahoda,RpI1,Surf6,CG11563,CG5033,CTPsyn,shakB,RpLP0-like,Ptr,CG12009,Ski6,rdo,SpdS,rdo,CG9004,CG9095,Osi14,CG9300,CG5290,CG9281,Rtc1,CG11030,…
84	transfac_pro-M01066	0.0111895	4.03941	M2	Blimp-1,Pur-alpha,E2f,Myb	ect,CG6118,CG8170,pip,dyl,Osi7,Osi6,Osi19,CG9095,CG15080,Osi14,haf,CG8170,uif,CG12017,obst-A,Ccp84Ag,CG7330,pwn,dyl,CG6118,CG15080,CG14257,CG12964,CG11089,CG13731,nyo,CG9411,Cht7,CG15080,CG14257,chinmo,haf,dyl,CG4702,CG9095,dyl,Osi7,Myo10A,CG17672,sas,CG6118,tal-AA,CG9095,Osi6,serp,CG17672,CG10211,CG12964,Ptr,Osi6,Osi6,ImpE1,nahoda,CG13272,shakB,rdo,CG12723,dyl,CTPsyn,CG9095,dyl,CG3108,CG12964,Ch…
85	stark-WCYGGTTT	0.0110708	3.97105	M9	grh	verm,pip,CG13705,uif,Ptr,mas,pip,serp,CG11030,serp,neo,CG4998,CG10211,Cht7,CG4998,CG15080,CG10211,obst-A,CG13059,haf,sas,CG17672,CG12964,nahoda,InR,CG10211,dyl,Lcp65Ad,Nlp,CG16704,Osi2,CG11905,CG17672,Osi14,CG13284,CG8170,CG31886,sas,chinmo,CBP,tnc,Skeletor,ect,tnc,Cpr64Ad,Gld,tnc,ImpL1,CG14107,obst-A,uif,Myo10A,haf,Cda5,verm,sas,tnc,nahoda,nyo,CG13284,disco-r,CG12017,CG11384,CG6724,CG8420,CG6231…
86	transfac_pro-M01116	0.011013	3.93775	M1	cyc,Max,Met,tgo	nop5,CG5290,mod,CG9630,Nop56,Uhg2,Bka,CG11089,CG5550,U3-55K,Nop60B,CBP,CG12009,Uhg4,rdo,CG18765,Uhg5,CG6937,CG10211,CG8545,mnd,CG9004,InR,tnc,Mys45A,Osi19,Fib,CG1542,CG11030,CG12325,CG13096,CG13097,CG13097,CG2972,CG8611,CG9253,CG11563,CG6712,pit,CG4554,CG8064,CG14147,sas,CG5728,Dis3,CG3808,Nlp,shakB,CG18600,nyo,Spn100A,CG7839,tal-AA,ect,NHP2,CG10211,CG12009,CG9630,SpdS,CG11180,CG3224,ImpE1,hoip,N…
87	jaspar-MA0357.1	0.0108098	3.82066	M1	E(spl)mgamma-HLH,E(spl)m8-HLH,dpn,E(spl)m5-HLH,E(spl)m7-HLH,tgo	mnd,U3-55K,mod,CG6937,CG5728,Dis3,CG5290,Nop56,Mys45A,CG15080,Uhg2,Bka,CG8170,tal-AA,CG8545,Rtc1,RpI12,CG5589,Nop60B,tal-AA,CG7246,CG4806,CG9253,CG9630,CG2260,CBP,CG13678,CG13674,rdo,CG6724,CG1542,nop5,CG5065,CG11563,CG18600,CG3224,Ski6,CG6712,CG6073,pit,CG12325,rdgBbeta,Uhg1,CG11030,CG12325,CG4554,CG2972,CG13096,CG13097,CG13097,CG9300,sas,Nnp-1,nyo,Nlp,chinmo,mbm,shakB,CG3335,l(3)07882,CG9095,CG…
88	jaspar-CN0139.1	0.0107774	3.80198	M6	eg	ImpE1,Skeletor,CG7330,chinmo,CG6118,CG6118,dyl,chinmo,nyo,Cda5,dyl,CG43244,E23,CG6118,haf,CG14147,tnc,haf,CG5065,nahoda,chinmo,CG6026,CG16898,Osi6,CG8420,pip,CG17672,CG9095,l(2)k01209,CG15239,CG16898,tal-AA,CG4702,Spn100A,CG7330,ect,CG12964,CG12964,rdo,vanin-like,CG31886,mas,Osi17,CG9630,ImpL1,CG14107,CG13857,CG13059,Osi17,CG8420,CG5789,CG8112,ect,Cht7,CG14147,Osi14,nyo,r-l,CG10211,ImpE1,E23,chin…
89	transfac_pro-M01699	0.0106828	3.74742	M1	Met,HLH106,Mio,tgo	Nop60B,mnd,Picot,mod,CG5290,CG8745,CG13096,CG13097,nop5,Uhg2,Bka,CG10211,CG9004,CG8545,CG11089,Fib,CG3808,CG15080,CG12009,U3-55K,CG1542,uif,CG6712,NHP2,CG5728,Dis3,Nop56,CG12325,Mys45A,CG2972,Rs1,sas,Uhg2,Bka,disco-r,CG12009,CG7728,CG2260,CG18765,bys,InR,CG6937,CG11563,hoip,ect,CG3224,Osi19,CG5645,CG10211,CG3348,CG15019,CBP,CG18600,CG13097,CG4554,CG7637,Fib,CG3108,CG11180,CG10211,Rbm13,rdgBbeta,U…
90	transfac_pro-M01564	0.0106774	3.74431	M1	gce,Max,tgo,HLH3B,pnr,grn,CG34422,Mio,emc,Nf1	mnd,CG2260,CG15080,Rtc1,U3-55K,InR,CBP,Mys45A,nop5,Uhg2,Bka,tal-AA,CG8545,CG9253,Uhg5,chinmo,CG12325,Nop60B,RpL24-like,ImpE1,CG9004,CG11030,Ski6,Nlp,rdo,CG12325,CG13097,CG8170,bic,CG8611,Osi14,CG8112,pit,Dbp73D,CG5065,tal-AA,CG9630,CG7246,ect,CG1542,CG13678,CG13674,hoip,CG7084,CG6712,nyo,CG13506,uif,uif,l(1)G0020,CG6231,mbm,RpLP0-like,Sam-S,CG5290,CG11030,CG11905,Nnp-1,Sas10,CG4702,CG11563,Ptr,CG…
91	yetfasco-827	0.0106774	3.74431	M1	Max,gce,tgo,HLH3B,pnr,grn,CG34422,Mio,emc,Nf1	mnd,CG2260,CG15080,Rtc1,U3-55K,InR,CBP,Mys45A,nop5,Uhg2,Bka,tal-AA,CG8545,CG9253,Uhg5,chinmo,CG12325,Nop60B,RpL24-like,ImpE1,CG9004,CG11030,Ski6,Nlp,rdo,CG12325,CG13097,CG8170,bic,CG8611,Osi14,CG8112,pit,Dbp73D,CG5065,tal-AA,CG9630,CG7246,ect,CG1542,CG13678,CG13674,hoip,CG7084,CG6712,nyo,CG13506,uif,uif,l(1)G0020,CG6231,mbm,RpLP0-like,Sam-S,CG5290,CG11030,CG11905,Nnp-1,Sas10,CG4702,CG11563,Ptr,CG…
92	homer-M00021	0.0106015	3.70059	M1	Max,Mnt,gce,tgo,Mio,emc,HLH3B,nau,ase,l(1)sc,CG34422	mnd,U3-55K,CG6937,CG9630,tal-AA,tal-AA,CBP,Uhg2,Bka,CG8545,CG5290,Nop60B,mod,CG8611,CG9253,Uhg5,CG5065,pit,Nop56,Rtc1,rdgBbeta,Uhg1,Nlp,CG5550,CG2260,sas,CG15080,Ski6,nop5,CG1542,uif,CG11030,nyo,CG11563,CG12325,CG8170,rdo,RpI12,CG7246,CG4806,CG10565,Nopp140,CG13097,Spn100A,Mys45A,CG13506,ImpE1,Nnp-1,bic,CG2972,mbm,CG6724,CG4554,shakB,CG13096,CG13097,CG12325,ect,CG9004,CG5033,Osi19,hoip,Osi14,CG67…
93	elemento-AACCGGTT	0.0105829	3.68989	M9	grh,gem	CBP,neo,sas,CG6118,verm,CG13059,CG13705,CG8420,tnc,nahoda,Ptr,dyl,serp,CG11030,uif,ImpE1,sas,CG13284,Cpr65Av,CG4998,CG10598,Myo10A,tty,Osi17,ImpL1,CG14107,CG6231,Osi2,Hsp23,CG4702,CG13676,dsx-c73A,serp,CG13284,Osi7,CG13731,Lcp65Ad,CG10598,CG10211,CG6409,CG13731,Lcp65Ad,CG15080,mas,CG32425,E23,CG13676,Picot,CG13676,Skeletor,Spn100A,Cht7,pwn,RpI12,nahoda,CG16898,Skeletor,chinmo,CG17672,verm,CG2663,…
94	transfac_public-M00028	0.0105071	3.64617	M10	Hsf	chinmo,RpI135,ect,mas,tnc,Hsp70Ab,CG5065,CG4702,mas,CG5065,Osi6,Hsp26,CG6118,ImpL1,CG14107,Hsp70Ab,mas,CG6118,dyl,shakB,CG2016,CG15239,haf,CG17672,Obp56a,haf,CG5033,CG15080,Spn100A,Hsp70Bb,CG9095,ImpE1,CG13676,rdo,dyl,E23,InR,CG6118,sas,nyo,CG6118,uif,rdo,CG6118,CG3355,chinmo,CG5065,mwh,ImpE1,E23,vig,CG9630,nyo,mwh,chinmo,nyo,ImpE1,dyl,ImpE1,nyo,CG13272,uif,chinmo,InR
95	stark-YRAAMGTGM	0.0105031	3.64387	M11		CG15080,tnc,Mur89F,CG14120,CG6118,Osi6,CG14257,Muc91C,CG15080,CG10211,nahoda,CG8170,CG13272,E23,pwn,dyl,Osi9,CG9095,Cpr64Ad,nyo,haf,ect,CG13627,Cht7,CG2016,CG9630,CG11905,CG8170,rdo,CG8170,CG6118,Picot,CG8112,pip,Gld,Cht7,dyl,CG9630,rdo,Cda5,CG4998,CG12325,CG6026,CG9095,CG6118,CG12964,Cht7,CG12964,CG17672,Osi7,uif,ect,mas,CG13272,Osi17,CG14147,CG2663,CG8170,sas,CG15080,Ptr,dyl,CG9281,CG12017,CG13…
96	yetfasco-1408	0.010484	3.6329	M12	vri,gt,CG7786	CG9095,nyo,Osi6,CG10211,E23,CG13676,CG4364,CG10175,CG3756,ect,dbe,nyo,dsx-c73A,bsf,Cht7,CG10211,CG6409,sug,CG8170,CG6118,ImpE1,CG9747,CG15080,CG9095,CG15740,CG6118,CG3355,CG4998,CG8170,Osi14,tal-AA,chinmo,Muc91C,Gld,uif,nyo,CG12964,CG8112,CG5065,CG9411,dyl,pip,Cda5,CG13506,CG13731,CG8170,tnc,CG32425,Osi17,AcCoAS,tnc,CG14147,haf,Cpr51A,tal-AA,CG9095,CG7330,CG13033,CG13731,CG5065,rdo,verm,CG10657,m…
97	homer-M00107	0.0104709	3.62532	M1	Max,Met,tai,tgo,Mio,emc,HLH3B,nau,Hand,ase,l(1)sc,CG34422,Atf3	mnd,CG9630,CG8611,Nop60B,Uhg5,Uhg2,Bka,Nopp140,uif,pit,tal-AA,CG5550,Nlp,CG5065,CBP,NHP2,CG12325,tal-AA,Uhg4,U3-55K,CG9253,mas,CG12009,ImpE1,bic,nyo,CG6937,nop5,nahoda,rdgBbeta,Uhg1,CG4554,CG1542,CG9004,Ski6,CG10211,CG5645,bys,CG11563,Sam-S,rdo,mbm,CG14147,CG13097,InR,CG10211,InR,Spn100A,haf,CG5033,CG7637,Nle,Osi19,CG10565,CG2260,RpL24-like,CG4038,l(2)34Fd,CG6712,Nlp,CG12325,CG11089,hoip,CG5290,R…
98	transfac_pro-M00747	0.0104462	3.61111	M5	Stat92E,E2f	CG13272,dsx-c73A,haf,CG15080,CG13272,CG4702,CG4116,CG5065,CG9095,CG13272,CG15239,nahoda,ect,CG15080,CG12009,chinmo,ImpE1,ImpE1,dsx-c73A,Osi17,CG2016,CG5065,CG13676,CG7330,Hsp70Ab,Cht7,dyl,CG15080,Osi7,CG9095,pwn,CG8170,CG10211,Picot,chinmo,ect,CG11089,haf,Osi14,CG15615,Osi6,rdo,CG9095,CG9095,pip,CG12964,Hsp70Ab,ect,Osi6,RpI135,nyo,CG12964,dyl,Hsp70Bb,CG11030,serp,CG11905,pip
99	yetfasco-1345	0.01041	3.59026	M12	vri,gt,CG7786	CG9095,CG6118,Cht7,Osi6,CG10175,CG10211,CG4364,CG8170,E23,CG3756,dbe,CG9095,CG10211,nyo,CG6409,CG13676,CG9747,CG6118,CG4998,CG15740,Gld,Muc91C,CG8112,nyo,CG8170,uif,CG15080,CG8170,sug,CG5065,dyl,Cda5,CG13033,Osi14,CG13731,CG7330,tnc,ect,verm,Cpr51A,pip,rdo,CG12964,ImpE1,haf,CG9095,CG5065,CG10657,CG8170,verm,CG13506,CG11353,tnc,Osi17,Osi17,CG9518,CG14147,chinmo,bsf,CG14257,CG17672,tnc,ImpL1,CG1410…
100	factorbook-TBP	0.0103997	3.58431	M7	Tbp,Taf1	Muc91C,Hsp26,CG11905,Rpb5,Lcp65Ad,Ccp84Ag,Osi14,CG13272,CG11384,CG15212,Cpr49Ag,Obp56a,CG17047,CG10621,CG13678,CG13674,CG3108,Ccp84Ae,CG4998,CG13059,mwh,Cda5,mwh,CG9286,zye,CG13678,CG13674,dsx-c73A,CG13857,Rtc1,CG13069,CG13051,ImpE1,uif,PGRP-SC1a,CG2016,CG31626,Hsp70Ab,Sam-S,CG13506,disco-r,Hsp70Bb,Osi6,InR,chinmo,CG7275,Lcp65Ag2,tnc,Osi18,nyo,CG6724,chinmo,Osi7,CG11030,CG13731,alphaTry,CTPsyn,CG…
101	transfac_pro-M01054	0.0103191	3.53788	M1	E(spl)m8-HLH,E(spl)m7-HLH,E(spl)m5-HLH,E(spl)mgamma-HLH,Her	CG15080,CG8170,Rtc1,CG5290,RpI12,mnd,U3-55K,CG5589,CG6937,CG7246,CG13678,CG13674,CG18600,Mys45A,Nop56,disco-r,mod,CG4554,Uhg2,Bka,CG2972,CG3224,uif,CG1542,CG5728,Dis3,Ski6,CG11563,CG12009,pit,CG13096,CG13097,CG8545,Nop60B,CG12325,CG13097,nop5,l(1)G0020,CG9300,mas,CG11030,CG2260,Nnp-1,mbm,chinmo,nyo,hoip,CG7839,CG12325,l(3)07882,uif,CG9004,Nlp,tal-AA,bic,l(2)34Fd,ImpE1,CG8611,CG11417,CG11905,ect,c…
102	elemento-ACCGTTA	0.0102905	3.52136	M13		mwh,chinmo,CG14516,mas,CG9095,haf,CG9095,CG9095,CG4364,CG8112,tnc,mwh,haf,ImpE1,Osi17,nahoda,uif,ImpE1,dsx-c73A,dyl,CG15615,CG6118,haf,E23,Osi6,haf,CG8420,tnc,ect,dsx-c73A,Osi17,serp,tty,tnc,Cpr49Ag,CG9095,Ptr,Osi6,dsx-c73A,Ptr,CG4702,CG12017,ImpE1,nyo,CG6118,CG15239,InR,CG11905,chinmo,nyo,tnc,Cpr64Ad,Cht7,CG11409,dyl,mwh,dom,nyo,Myo10A,disco-r,CG33217,CG12009,CG10911,InR,CG6118,CG12017,CG9281,CG…
103	transfac_pro-M01238	0.0102625	3.50526	M14	Deaf1	ImpL1,CG14107,CG11353,chinmo,Picot,pip,CG9747,Skeletor,E23,CG10211,CG11905,CG9095,CG8170,CG10211,Ptr,CG13284,verm,CG12964,nyo,haf,nyo,CG9630,ImpE1,nyo,Osi6,Osi6,Ptr,tnc,ImpE1,Ptr,Ptr,mwh,CG3598,shakB,CG11030,Picot,haf,uif,CG1213,CG14882,rdo,CG10598,CG12964,serp,disco-r,CG10211,CG13731,CG5065,Muc91C,CG11030,CG14257,tnc,Cht7,CG10175,Muc91C,CG17672,Lcp65Ad,CG13272,chinmo,CG11905,nyo,Myo10A,tnc,tnc,C…
104	jaspar-PF0026.1	0.0102574	3.50228	M12	CG7786	CG9095,CG8170,Osi6,CG9095,Ptr,CG6118,CG4364,CG4998,nyo,CG8170,Gld,CG10657,Muc91C,CG10175,nyo,CG11030,CG8112,Cht7,dyl,CG9747,Osi14,tnc,CG5065,Osi14,CG7330,CG8170,CG6118,tnc,CG11353,CG13731,CG14147,haf,CG3756,CG5065,sug,CG13033,CG13048,Cda5,Sam-S,dbe,CG11030,verm,chinmo,CG13676,ect,Nep2,CG10211,CG5065,CG8745,CG14147,CG6409,verm,CG10211,CG9747,CG13731,sas,Cpr51A,CG9095,Osi2,CG8170,rdo,CG15080,nyo,CG…
105	transfac_public-M00109	0.0102362	3.49009	M15	slbo,Stat92E,oc,Tbp	dyl,CG15080,CG14257,Spn100A,dyl,CG4998,Osi14,CG9095,CG2663,CG11030,chinmo,CG12964,CG8170,CG9747,CG11030,CG4998,Cht7,CG10211,CG8170,InR,CG6118,CG6287,shakB,CG10211,uif,CG10211,dyl,CG14147,CG12964,CG8170,tal-AA,Cht7,Osi2,CG13627,Cda5,CG11030,CG2663,CG11030,dyl,CG11030,CG9095,CG7330,CG15615,Muc91C,tnc,chinmo,dyl,CG13049,haf,CG11353,ImpE1
106	yetfasco-2222	0.0102094	3.47466	M1	tgo	mnd,CG8745,CG5728,Dis3,mod,CG15080,CG13096,CG13097,U3-55K,CG8545,nop5,CG6937,CG33253,Nop60B,Uhg2,Bka,Osi19,sas,CG12325,CG11899,Mys45A,CG7246,CBP,CG11089,Rm62,dsx-c73A,CG6712,InR,disco-r,Rs1,Nop56,pit,rdo,CG11563,Rtc1,CG9004,Nnp-1,CG9253,nyo,CG1542,CG5290,nahoda,nyo,CG11905,CG2972,tal-AA,Ski6,tal-AA,ect,CG1671,Uhg5,CG12009,CG9630,CG5065,Nlp,Fib,CG8611,Uhg2,Bka,rdgBbeta,Uhg1,nyo,bys,CG11030,CG4554,…
107	hdpi-DUS3L	0.0101878	3.46221	M16	CG10463	tnc,nyo,CG16898,CG15080,CG13506,tnc,pwn,tnc,dsx-c73A,tnc,tnc,CG12964,nyo,dsx-c73A,Cht7,CG6026,CG12964,ImpE1,mwh,mwh,CG4702,ImpE1,nyo,CG6118,nyo,dyl,serp,CG12964,nyo,Myo10A,nahoda,nyo,tnc,mwh
108	yetfasco-1411	0.0101563	3.44407	M12	CG7786	CG9095,E23,Osi6,CG10175,CG3756,nyo,dbe,CG10211,CG15740,dsx-c73A,CG13676,CG4364,ImpE1,CG6409,ect,CG15080,CG9747,sug,uif,Cht7,CG11409,dyl,CG9095,Osi17,chinmo,tal-AA,CG13506,CG6118,CG32425,Nep2,CG5065,CG13731,CG12964,CG8170,CG8170,CG8170,CG4998,CG14120,Gld,Muc91C,CG13272,nyo,CG8112,CG14257,Cda5,CG9095,CG10211,CG10211,CG14257,CG8745,CG13731,CG7330,bsf,Osi14,CG3355,CG9518
109	yetfasco-1535	0.010139	3.43405	M17		tnc,chinmo,nyo,tnc,CG16898,serp,Gld,nahoda,tnc,nyo,dsx-c73A,CG8170,CG15080,ect,CG7330,ImpE1,chinmo,CG12964,CG16898,CG6118,chinmo,CG12964,Osi6,Muc91C,CG32564,dyl,Cht7,Cda5,CG13284,nyo,uif,rdo,ect,CG12017,tal-AA,Cht7,tnc,Myo10A,CG11409,Osi19,Myo10A,nyo,haf,Osi18,haf,CG14257,CG15080,nyo,CG12017,CG15615,CG11899,CG15080,CG13676,Gld,rdo,haf,CG11905,Osi6,CG12017,CG8170,sas,CG10175,serp,CG10211,nahoda,ha…
110	homer-M00887	0.0100704	3.39453	M8		CG11030,nyo,E23,haf,E23,tnc,Skeletor,CG4702,CG9747,CG5290,CG8112,CG2663,nyo,rdo,Gld,CG9095,Gld,dom,CG7330,tnc,CG9095,CG10175,CTPsyn,Cht7,CG10657,CG9095,uif,CG14257,CG12971,InR,CG9518,CG15080,tal-AA,mfas,nyo,CG4702,CG8112,CG12964,tnc,CG11905,Art8,CG8611,CG3108,Osi19,chinmo,CG15615,Myo10A,CG12723,Cpr64Ad,E23,CG11030,Muc91C,CG17672,tnc,CG5065
111	tiffin-TIFDMEM0000053	0.0100666	3.39236	M2		CG15080,CTPsyn,dsx-c73A,nyo,CG6118,CG11030,CG2663,uif,CG12964,CG10211,mas,chinmo,CG8170,dsx-c73A,Cht7,Cpr51A,ImpE1,Osi7,pip,CG13627,ImpL1,CG14107,CG13272,CG12723,CG10657,dyl,CG4998,Cht7,pwn,Osi2,AcCoAS,chinmo,Osi19,CG4702,CG7330,CG15239,CG15080,CG6026,CG10211,tnc,Cpr64Ad,CG10211,uif,CG8170,CG13676,disco-r,CG9095,Osi6,Muc26B,CG14257,CG15239,CG9095,dyl,chinmo
112	homer-M01473	0.0100354	3.37436	M12	vri,gt,CG7786	CG9095,Osi6,CG10175,Cht7,CG3756,dbe,CG10211,CG6409,CG13676,CG5065,CG9747,E23,CG8170,CG9095,CG10211,CG6118,Gld,Muc91C,CG4998,uif,CG8112,CG8170,nyo,sug,CG6118,dsx-c73A,ect,CG8170,dyl,CG13033,CG13731,Osi14,CG9095,CG7330,CG15740,CG12964,tnc,verm,Cpr51A,CG13506,Cda5,rdo,haf,verm,haf,CG5065,bsf,CG8170,nahoda,CG11353,mas,Osi17,CG10657,CG3709,tnc,pip,CG17672,ImpL1,CG14107,CG9411,chinmo,CG14147,Osi2
113	taipale-NCGAAACCGAAACYN-IRF4-full	0.0100269	3.36948	M3		CG9411,CG10211,CG9095,Cht7,CG10211,CG13272,dyl,CG15080,CG11030,Osi17,rdo,Osi19,serp,CTPsyn,CG10211,Gld,CG10211,Osi9,CG10211,CG11353,chinmo,ImpL1,CG14107,Osi14,chinmo,CTPsyn,CG8170,CG15080,CG10657,CG13033,CG6118,CG13284,Cht7,CG12964,disco-r,CG9411,nyo,CG6118,ect,CG5065,Osi14,CG8112,ImpE1,Cpr49Ag,CG8170,Cht7,CTPsyn,CG4998,Cht7,mas,disco-r,CG10598,Gld,rdo,CG11030,Myo10A,haf,CG13284,neo,Cpr49Ag,haf,C…
114	jaspar-MA0313.1	0.0100079	3.35852	M17		tnc,chinmo,nyo,tnc,CG16898,serp,Gld,nahoda,tnc,nyo,dsx-c73A,CG8170,ect,chinmo,ImpE1,CG15080,CG6118,CG7330,CG16898,chinmo,CG12964,CG12964,Osi6,Cda5,Muc91C,CG32564,dyl,uif,Cht7,CG12017,nyo,CG13284,Cht7,rdo,Myo10A,tal-AA,CG11409,ect,Myo10A,nyo,Osi19,tnc,Osi18,haf,CG14257,haf,nyo,CG15080,CG12017,CG11899,CG15615,CG15080,haf,CG13676,rdo,CG10175,Gld,CG12017,nahoda,CG11905,CG13627,Osi6,CG8170,haf,serp,CG…
115	factorbook-CEBPB	0.00999637	3.35189	M15	slbo,Xrp1	CG9095,CG10175,CG15080,CG15080,CG14257,CG9411,uif,dyl,CG12964,Skeletor,CG10211,CG11409,Cda5,dyl,CG12009,shakB,CG6118,CG10211,dyl,Cht7,nyo,Cpr51A,InR,dyl,CG8170,sas,tnc,CG14257,CG8170,CG14257,Muc91C,CG4998,CG14257,CG10175,CG13506,Cht7,CG8170,dyl,nahoda,nahoda,Spn100A,CG9095,Osi2,Osi6,InR,nyo,nyo,bic,obst-A,CG8170,haf,mtRNApol,Cda5,CG4998,chinmo,bor,chinmo,Hr4,Gld,tnc,dyl,Picot,CG9747,CG11030,Spn10…
116	elemento-ACGTGCG	0.00999073	3.34864	M18		CG7182,CG8545,CG1542,CG5728,Dis3,bic,Osi9,CG10953,uif,pit,Rrp46,CG7246,CG6937,ImpE1,CG33253,l(2)34Fd,CG8611,Cpr51A,Rtc1,sas,mbm,CG9630,CG15080,CG6724,tnc,tnc,CG5033,Picot,RpLP0-like,E23,Spn100A,CG5589,RpI12,CG4069,Osi2,pip,Osi14,CG4554,CG13097,Nnp-1,CG11123,chinmo,uif,CG8611,nahoda,Rm62,CG11563,shakB,CG31454,CG4038,CG13705,hoip,CG10211,chinmo,ppan,mas,pip,CG17672,Ski6,CG3071,CG7637,l(2)k01209,dom…
117	transfac_public-M00227	0.00998181	3.34349	M13		uif,dyl,CG15080,CG9095,CG11409,pwn,Osi6,CG4702,CG14516,Cht7,CG12009,CG14257,CG15080,mwh,tnc,CG11030,E23,Ccp84Ag,CG9095,chinmo,Mur89F,Myo10A,tnc,Osi17,chinmo,nyo,E23,CG12017,tnc,CG9747,Ptr,tnc,haf,CG6118,CG13627,CG4038,Cpr49Ag,CG6118,CG3355,CG11837,CG8420,CG13731,CG10211,CG14418,CG17672,Osi7,mas,Myo10A,disco-r,CG12964,mwh,ImpE1,haf,CG8112,CG15615,tal-AA,Osi2,mwh,tty,Osi6,Hr4,tnc,CTPsyn,CG11905,Osi…
118	homer-M00688	0.00997171	3.33767	M13	ovo	dyl,Osi6,chinmo,mas,nyo,dyl,mwh,CG9095,CG11409,Cht7,Cda5,CG15080,CG10175,CG14516,serp,uif,Cht7,E23,haf,tnc,CG12009,Osi17,CG8420,ImpE1,mwh,tnc,dyl,tnc,CG9095,CG15080,CG9095,Hr4,CG8112,haf,CG4364,CG16898,CBP,ImpE1,tnc,haf,sas,tnc,dsx-c73A,nahoda,Ptr,uif,chinmo,ImpE1,CG6118,tty,tnc,disco-r,CG4702,tal-AA,pwn,CG32425,CG15615,nyo,mwh,ect,Osi6,Rm62,CG11030,CG10911,haf,Cda5,E23,CG12017,CG16898,tnc,CG9281…
119	transfac_pro-M00951	0.00996372	3.33307	M9	grh	verm,pip,mas,nahoda,Cht7,Skeletor,CG15080,ImpE1,sas,haf,CG10211,serp,CG11030,CG6231,tnc,CG17672,uif,Ptr,CBP,CG13705,Lcp65Ad,haf,neo,nyo,tnc,dyl,CBP,Myo10A,obst-A,CG17672,CG4702,CG13059,CG12964,obst-A,CG8420,haf,sas,CG10211,CG8170,CG13731,CG11905,CG16704,sas,Osi2,CG16898,pip,nahoda,CG4998,serp,CG13272,dsx-c73A,Cht7,CG8420,CG8170,ect,uif,Osi2,CG11384,haf,CG13731,tnc,uif,CG6026,verm,CG13506,rdo,CG20…
120	yetfasco-1351	0.0099562	3.32874	M12		CG6118,CG9095,CG4364,nyo,CG10211,Osi6,Cht7,nyo,E23,CG15080,pip,CG9095,CG8170,CG8170,Ptr,CG14257,CG6118,CG4998,CG10175,CG10657,CG9411,Gld,nyo,ImpE1,Muc91C,Cpr51A,dsx-c73A,Osi17,CG9747,Osi14,CG8112,tnc,bsf,dyl,CG13731,Cda5,ImpL1,CG14107,tnc,Ptr,CG13676,CG3756,CG5290,AcCoAS,tnc,dbe,sug,CG4991,CG5065,CG32425,CG14147,CG10211,haf,CG7330,Osi17,ect,rdo,E23,verm,CG11409,CG5065,CG15740,Fmo-2,CG8170,CG6409,…
121	taipale-NAACCGGTTN-TFCP2-full	0.00991369	3.30424	M9	gem	Ptr,neo,CG8112,pip,CG6118,mas,CG13705,nyo,CBP,sas,serp,CG11030,CG4998,CG4998,tnc,CG13059,sug,Lcp65Ad,ImpL1,CG14107,CG8420,Cpr65Av,Cht7,nahoda,dyl,Osi2,verm,nyo,CG16704,CG6231,CG13506,uif,CG13731,Cda5,uif,CG13731,Lcp65Ad,CG10598,serp,serp,Cht7,tnc,pip,CG8420,ImpE1,nahoda,Spn100A,CG13284,ImpE1,CG13676,CG10211,CG8170,CG15080,Nlp,dsx-c73A,verm,CG13284,uif,uif,Cht7,CG13676,CG17672,Skeletor,haf,tnc,Cht…
122	swissregulon-ATF2.p2	0.00986764	3.27771	M12	CG7786	CG9095,Cht7,CG10211,CG8170,CG6118,Osi6,CG9095,CG14257,CG10175,CG6118,sug,nyo,CG4998,Gld,Muc91C,CG9747,ect,CG3756,CG8112,tnc,Ptr,tnc,dbe,dyl,CG13676,CG10211,ect,CG8170,rdo,CG6409,Osi14,CG7330,CG13731,uif,Picot,CG5065,verm,CG13033,haf,CG10657,haf,Cda5,CG5065,CG8170,pip,verm,mas,E23,CG10211,CG14147,Cpr51A,chinmo,CG3709,CG14147,nop5,Osi2
123	taipale-NAACCGGTTN-GRHL1-DBD	0.00984063	3.26214	M9	grh,gem	neo,CG11030,serp,CG13705,CG4998,CBP,Ptr,CG6118,CG13059,CG8420,tnc,sas,Cpr65Av,CG8112,verm,nahoda,Osi2,dyl,serp,uif,CG13731,Osi17,ImpE1,Lcp65Ad,Lcp65Ad,Nlp,sas,serp,mas,CG10598,dsx-c73A,CG6231,CG13676,CG4998,CG13676,CG4702,Cht7,verm,nahoda,CG17672,CG12964,CG13506,CG8170,CG13284,Cht7,Cht7,CG6409,pip,pip,Myo10A,haf,CG8170,CG10211,zye,CG16704,CG10598,haf,pip,CG13731,CG17672,uif,ImpE1,Spn100A,CG10598,…
124	transfac_pro-M03157	0.0098357	3.2593	M12		serp,CG10175,Cht7,tnc,CG8170,Osi17,CG9518,CG10211,ect,tal-AA,CG6409,shakB,CG5065,CG13676,dbe,CG4998,tnc,Cpr51A,tnc,sug,CG15080,CG16898,CG15615,nahoda,CG6118,Cda5,haf,E23,CG14257,CG6118,Spn100A,CG9411,CG8170,ImpL1,CG14107,CG12723,disco-r,CG13059,Cda5,CG4991,haf,Ptr,CG10211,chinmo,CG3355,CG13033,Osi17,nyo,CG10211,CG7084,CG14147,CG14257,Osi6,dyl,CG12017,mRpS25,CG10598,CG5065,CG10211,CG5065,shakB,Cpr…
125	tfdimers-MD00026	0.00983264	3.25754	M5	Myb,zfh1,Tsf2,Tsf3,Tsf1	CG9095,disco-r,Cht7,nyo,pip,CG9095,mwh,CG13705,CG6118,CG12964,CG12964,dyl,Cht7,ImpL1,CG14107,Picot,CG10211,pip,CG9095,Myo10A,Mur89F,dsx-c73A,nyo,CG9095,CG15080,Osi9,CG2016,dyl,CG10211,CG12134,CG13272,Cht7,chinmo,CG13506,r-l,CG11030,CG2663,rdo,CG4702,CG15615,chinmo,dsx-c73A,dsx-c73A,CG43244,Gld,CG6118,nahoda,rdo,ect,E23,obst-A,CG14120,Cpr64Ad,mfas,CG13033,CG13627,CG11384,tnc
126	yetfasco-2155	0.00976241	3.21706	M1	tgo	mnd,CG8745,CG13096,CG13097,mod,CG5728,Dis3,nop5,CG15080,CG6937,U3-55K,CG8545,Nop60B,Uhg2,Bka,CG33253,Osi19,Rm62,CG12325,sas,Mys45A,CG11899,CBP,CG7246,disco-r,CG11089,Nop56,CG6712,dsx-c73A,InR,Rs1,CG11563,rdo,pit,CG9004,Rtc1,CG11905,Nnp-1,CG9253,CG5290,nahoda,CG1542,nyo,CG2972,nyo,tal-AA,tal-AA,Ski6,CG12009,chinmo,CG1671,Fib,nyo,CG5065,Uhg5,CG9630,ect,Nlp,rdgBbeta,Uhg1,l(2)k01209,CG11030,CG8611,by…
127	transfac_pro-M01722	0.00974972	3.20975	M8	Hr46,Eip78C,eg,kni,knrl,Eip75B	haf,rdo,mas,CG6118,E23,CG13627,CG8112,uif,dom,nyo,CG15615,Lcp65Ad,CG6026,CG4702,CG4998,Cpr64Ad,tnc,CG13857,chinmo,CG11030,Ptr,tnc,CG14147,haf,CG9095,haf,Myo10A,rdo,CG8170,CG9095,vig,tnc,Cda5,CG2016,Osi6,CG13059,Spn100A,ImpE1,CG4702,nyo,CG15615,tnc,CG6118,CG6118,Myo10A,tal-AA,CG7330,dsx-c73A,CG4702,CG13506,pwn,dyl,CG3355,Cpr65Av,Muc91C,CG12964,chinmo,E23,CG11905,Ptr,ImpE1,CG5065,CG5065,Osi17,tnc,d…
128	transfac_pro-M01244	0.00974009	3.2042	M10	Hsf	Hsp70Ab,Hsp70Bb,Hsp70Ab,E23,CG3355,CG5065,Hsp23,CG30349,E23,Hsp26,Gld,mas,sas,verm,CG5290,tnc,CBP,Cht7,chinmo,CG1575,bys,tnc,tnc,chinmo,verm,CG15212,shakB,CG5065,mfas,ect,CG9630,Obp56a,bic,ImpE1,CG9281,CBP
129	homer-M00127	0.00973962	3.20393	M1	Max,Mnt,gce,tgo,Mio,emc,HLH4C,HLH3B,nau,sc,ase,l(1)sc,CG34422	CG9630,U3-55K,CG6937,CBP,tal-AA,tal-AA,Uhg2,Bka,CG8545,CG5290,mod,mnd,Nop60B,Uhg5,CG9253,CG5550,CG5065,Uhg4,Nop56,CG8611,CG2260,pit,rdo,rdgBbeta,Uhg1,rdo,Rtc1,Nlp,CG13506,CG4806,CG15080,nop5,CG1542,ect,Nopp140,Ski6,uif,CG11030,CG10211,CG11563,sas,CG8170,CG14147,mas,CG12325,Spn100A,ImpE1,Osi19,nyo,RpI12,CG12325,CG6724,Nnp-1,CG10565,CG13097,CG7246,Mys45A,CG9004,CG12009,Dbp73D,CG4364,CG4554,CG2972,m…
130	transfac_pro-M01884	0.00973187	3.19947	M5		ect,CG13272,Hsp70Ab,Hsp70Bb,CG10211,CG2016,Hsp70Ab,Osi6,CG13272,nahoda,CG12009,haf,CG15080,CG5065,CG4702,CG4998,chinmo,CG13272,serp,CG5065,ImpE1,Cht7,CG7330,CG9747,CG15080,CG15239,dyl,CG6118,CG17672,CG9095,pwn,rdo,CG6118,CG6118,pwn,CG6118,Cht7,pip,CG9095,CG11905,CG5065,nyo,ect,CG9630,CG9411,dsx-c73A,CG15080,Osi17,CG9095,Hsp26,CG11905,CG8112,nyo,pip,CG8112,nyo,Ccp84Ag,CG9095,Osi6,CG6118,Osi7,mfas,…
131	jaspar-PF0146.1	0.00972952	3.19811	M13		CG14516,tnc,ect,Mur89F,sle,CG11409,uif,CG9095,uif,sas,ImpE1,CG15615,haf,haf,CG9095,CG12009,Osi17,CG4364,Osi17,mwh,CG11905,Cpr64Ad,Uhg5,CG15239,Ptr,haf,dsx-c73A,tnc,InR,CG3108,serp,Ptr,Myo10A,nyo,dyl,mwh,CG14418,InR,CG5290,Spn100A,chinmo,CG8112,tty,CG11123,Cht7,E23,CG11030,haf,chinmo,Hsp70Ab,Osi17,tty,Osi6,Hsp70Bb,uif,CG2016,Osi14,CG8745,mwh,CG9107,sas,CG7339,tnc,CG8112,mwh,Gld,dyl,CG12017,dsx-c73…
132	jaspar-MA0058.1	0.00969217	3.17659	M1	Max,tai,cyc,Usf,tgo,Mio,emc	CG9630,Uhg4,CG10211,Nop60B,CG8064,Uhg5,NHP2,CG9004,CBP,uif,CG9630,Fib,CG5550,sas,CG9253,Rbm13,hoip,CG5290,nop5,Cda5,CG8611,Nlp,nahoda,mnd,tnc,CG12009,RpLP0-like,U3-55K,CG10211,CG18765,Nopp140,InR,Nopp140,eIF6,Osi19,shakB,CG7637,CG13096,CG13097,bic,CG11089,La,CG3224,CAH2,CG4038,Spn100A,CG15019,rdgBbeta,Uhg1,CG11123,CG12325,CG11180,mas,tal-AA,CG5065,CG13097,tal-AA,haf,CG32425,pit,CG12325,CG12009,CG…
133	hdpi-MLX	0.00968794	3.17415	M1	bigmax	mod,CG11030,CG1542,disco-r,CG8545,CG6937,chinmo,CG11905,pit,Uhg2,Bka,U3-55K,CG11030,uif,bic,CG5290,sas,dom,CG15080,Nop60B,CG11563,nop5,RpI12,CG2875,mbm,Nop56,CG12009,Ptr,CG13097,Rtc1,nahoda,E23,Ccp84Ag,haf,CG6724,CG4554,CG10211,chinmo,l(2)34Fd,CG9630,CG7246,CG7728,vig,CG12325,hoip,InR,CG15080,CG5589,CG13096,CG13097,CG7839,dsx-c73A,disco-r,CG9095,CG1671,CG4069,haf,CG9004,Mys45A,Surf6,CG11089,rdo,R…
134	homer-M01748	0.00967784	3.16833	M12		CG10175,CG13676,CG6409,CG15740,CG8170,Cda5,Cht7,CG4998,tnc,Osi17,Cpr51A,CG8170,uif,CG15080,sug,Osi6,dbe,serp,CG6118,CG32425,CG17672,CG13033,tal-AA,CG10211,CG9747,CG9095,ImpE1,CG13731,E23,CG9518,CG8170,ect,mge,haf,CG10657,Spn100A,CG3756,CG10211,CG7084,CG9095,ImpL1,CG14107,CG10211,Osi14,CG12017,CG9747,CG32548,Nep2,CG8112,CG9747,CG10175,Myo10A,CG2016,disco-r,Gld,tnc,CG13506,CG9411,CG14147,nyo,CG6118…
135	yetfasco-948	0.00967596	3.16725	M5		nyo,dsx-c73A,dyl,uif,tnc,ImpL1,CG14107,CG13272,Rm62,mwh,nyo,Osi19,pip,ect,Gld,Osi7,haf,Cht7,chinmo,CG4702,CG17672,hoip,dyl,ect,Osi14,Osi17,CG15239,dyl,CG17672,rdo,haf,rdo,CG15239,CG9095,CG7137,CG13676,CG6231,Rm62,dyl,CG8170,CG12964,Hr4,chinmo,CG10211,Osi14,chinmo,verm,nop5,Hsp26,CG14120,Osi9,CG6118,CG5065,CG6118,nyo,RpI135,uif,Cda5,CG6118,Osi18,sas,Myo10A,CG9281,CG15080,CG9747,rdo,rdo,dsx-c73A,CG…
136	swissregulon-bHLH_family.p2	0.00967127	3.16454	M1	cyc,Hey,Clk,Mitf,Mio,emc,Mnt,Usf,Max,tgo	CG9630,CG5290,Uhg4,CG11089,Nop60B,Uhg5,CG18765,CG5550,tal-AA,Nopp140,CG8611,CG10211,uif,CG3224,hoip,Nop56,CG5065,CG11180,bys,Osi19,Nlp,ImpE1,NHP2,CG13096,CG13097,mas,InR,CG12325,CG9095,CG9004,nyo,eIF6,Cda5,CG9253,CG14147,mnd,pit,CG3808,rdo,CG5645,CG10175,haf,CG10211,ect,CG6712,CG12325,CG2260,nop5,tal-AA,CG12009,rdgBbeta,Uhg1,CG9630,Nle,tnc,CBP,Spn100A,CG11563,Nlp,shakB,CG11417,CG15019,Nnp-1,CG503…
137	taipale-NRTTACGTAAYN-HLF-full	0.00966563	3.16129	M12	vri,gt,CG7786	Osi6,Cht7,CG9411,CG9095,CG14257,dyl,CG6118,CG12964,CG10175,CG13676,CG4998,CG8170,CG13731,CG10211,dbe,nyo,CG8170,Osi14,CG10657,sas,CG10175,CG15080,haf,Cht7,tnc,CG6118,CG3709,rdo,Osi6,Osi2,CG9747,chinmo,CG17672,CG14257,bsf,obst-A,dyl,CG15080,dyl,CG2016,CG15080,CG8170,CG9095,pip,serp,Spn100A,tnc,CG13676,shakB,CG5065,CG32425,CG8611,CG12964,Cda5,CG8170,nyo,CG13048,CG12723,CG10175,Muc91C,ect,ImpE1,nyo,…
138	elemento-CAAGGTC	0.00964965	3.15209	M19		pwn,CG16898,CG5290,tnc,CG11409,mwh,CG11030,CG12723,tnc,Sam-S,CG5290,CG8745,CG4998,chinmo,CG15080,chinmo,Nop60B,CG13731,disco-r,CG12964,CG13069,CG13051,chinmo,CG15080,CG13676,Skeletor,Cpr51A,CG5290,CG12964,CG32425,CG10211,nahoda,CG15615,chinmo,tnc,Cht7,Cpr64Ad,CG13676,CG14096,CG14095,CG13678,CG13674,CG13676
139	yetfasco-409	0.00964895	3.15168	M12	vri,gt,CG7786	CG9095,Osi6,Cht7,CG8170,CG6118,CG5065,CG8170,CG10211,CG10175,CG9095,CG6118,CG13676,Gld,ect,CG9747,CG3756,CG4998,dbe,CG10657,CG10211,Muc91C,nyo,dsx-c73A,CG6409,CG8112,E23,Cpr51A,sug,CG13033,uif,dyl,CG15080,CG7330,CG13731,CG4364,bsf,CG8170,CG15740,Osi14,tnc,Ptr,Cda5,verm,nyo,verm,haf,tnc,CG9411,CG8745,CG16898,Muc26B,CG11353,CG5065,rdo,Osi17,CG9095,CG14147,CG14257,CG11030,Nep2,chinmo,ImpE1,CG8170,Im…
140	homer-M00264	0.00964425	3.14897	M1		Nop56,U3-55K,tal-AA,Ptr,rdo,CG5728,Dis3,tal-AA,Uhg2,Bka,CG6937,CG9004,CG5065,CG8545,Nop60B,RpI12,CG9253,CG12009,mod,CG5290,CG12325,CG9300,CG15080,pit,nop5,Rtc1,mnd,Uhg5,CG9630,nyo,Ski6,CG10211,CG12325,CG13506,rdo,mas,InR,uif,SpdS,CG6724,shakB,Fib,mbm,CG14147,CG2260,CG11905,CG13096,CG13097,CG1542,CG5550,CG8170,CG9095,bic,CG14147,Nopp140,Uhg4,Nnp-1,l(2)34Fd,CG12009,RpL24-like,chinmo,CG10175,Cda5,ui…
141	transfac_public-M00117	0.00960526	3.1265	M15	slbo,Xrp1	CG10211,CG15080,CG10175,CG9095,uif,Skeletor,CG14257,CG8170,mwh,nyo,Spn100A,CG14147,CG8170,CG14257,CG6118,dyl,dyl,CG2663,dyl,dyl,tnc,dyl,mfas,CG12964,CG9747,Hr4,CG4998,sas,Cpr51A,Osi14,CG12964,tnc,CG12017,Cht7,Cht7,Myo10A,InR,CG9411,CG10211,CG7330,chinmo,nyo,chinmo,CG9518,uif,Cda5,haf,mas,CG8170,CG7330,shakB,CG9411,nahoda,CG15740,CG9095,CG15080,CG11030,Cda5,CG11030,Osi6,CG4702,CG14257,CG9095,CG817…
142	transfac_public-M00258	0.00959586	3.12109	M4	Myb,Pur-alpha,E2f	nyo,CG9095,ect,Cht7,CG9095,Cht7,CG6118,CG6118,CG13272,rdo,obst-A,Cht7,CG10211,CG13033,Osi6,Osi9,chinmo,Osi7,CG12964,CTPsyn,haf,Rm62,CG6118,Gld,CG12017,CG15080,Osi17,CG15080,Ptr,CG11030,CG10211,CG9411,serp,Osi14,CG13676,nahoda,InR,mwh,CG13676,CG15080,Obp56a,CG5065,CG14147,tal-AA,CG9095,Picot,dyl,dyl,CG12964,CG8611,CG9095,CG12009,CG43244,CG9747,CG4702,Osi6,CG5065,CG11089,CG9630,Cpr64Ad,rdo,CG10211,…
143	yetfasco-688	0.00957754	3.11053	M12		Osi6,CG8170,CG10175,Cpr51A,CG4998,Cht7,CG15080,Cda5,CG13676,CG8170,sug,tnc,Osi17,CG6409,CG15740,CG10657,CG9095,CG13033,uif,CG9747,ImpE1,dbe,E23,CG13731,CG9095,haf,Ptr,ect,serp,Gld,ImpL1,CG14107,Nep2,CG4364,CG17672,CG9747,CG10211,CG9095,CG8112,CG9518,nyo,Osi14,tnc,CG10211,tal-AA,CG3756,CG9747,CG6118,CG10211,dyl,mwh,CG14257,Osi14,CG5065,CG14147,bsf,CG7084,CG8170,CG11353,CG32425,nyo,CG14147,Cht7,CG6…
144	transfac_public-M00201	0.0095719	3.10728	M15	slbo	nahoda,dyl,CG9095,uif,Spn100A,Osi6,Myo10A,CG4998,CG10175,InR,serp,dyl,Osi14,Gld,CG14257,CG13272,CG4998,CG15080,Cht7,CG8170,CG13506,CG6118,Cda5,uif,CG11905,CG12964,Osi6,Cpr65Av,CG11837,mas,CG16898,nyo,uif,CG12009,CG10175,sas,CG14257,CG9411,chinmo,CG9747,haf,Cht7,CG11030,pip,CG10211,CG10211,uif,nyo,dyl,CG15080,CG32564,Osi2,CG8112,CG2663,mwh,shakB,CG5800,CG14882
145	transfac_pro-M03127	0.00956814	3.10512	M1	tai,Clk,Hey,Her	nyo,CG8611,sas,CG11030,shakB,CG15080,Nlp,CG12325,CG6712,bys,Rs1,Osi19,NHP2,ImpE1,CG2972,CG4554,tal-AA,tnc,Nle,CG15019,Mys45A,CG5290,bic,CG1542,CG5645,CG11123,CG11563,sas,nop5,ect,CG7637,U3-55K,RpLP0-like,uif,Dbp73D,Sas10,Nnp-1,CG10211,CG13185,hoip,Ski6,CG11089,uif,CG10911,CG11905,CG11180,pit,CG13096,CG13097,CG12325,chinmo,Nlp,nahoda,Spn100A,InR,CG7330,CG14210,CG31886,CG3224,CG3335,l(2)k09022,Nopp…
146	homer-M00297	0.00954465	3.09158	M1	Mio,emc,tgo	CG9004,CG11089,Nop60B,U3-55K,CG9286,CG2260,uif,CG5290,nop5,Uhg2,Bka,CG12325,CG18765,CG12009,CG11563,Nopp140,CG9630,Osi6,CG10211,pit,CG3224,Uhg5,ect,CG3348,CG10903,Osi19,CG5550,hoip,CG11180,Fib,Nop56,CG6712,Rs1,CG10211,bys,uif,CG13096,CG13097,CG8745,CG12301,NHP2,Uhg4,pip,mnd,Nlp,CG5645,CTPsyn,tnc,CG4554,CG8611,ImpE1,mod,CG9253,CG8170,CG10175,CG12325,CG15027,CG13857,InR,CG9281,shakB,Uhg2,Bka,tal-AA…
147	elemento-CTGGCCA	0.0095315	3.084	M20		tnc,nyo,tnc,tnc,ImpE1,Skeletor,CG12017,nyo,CG16898,Osi14,ImpE1,ImpE1,Gld,CG11905,Skeletor,ImpE1,tal-AA,CG9095,CG12964,nyo,mwh,tnc,CG15080,Myo10A,CG15080,CG16898,tnc,Myo10A,CG13272,tnc,haf,chinmo,Muc91C,CG14257,nyo,Osi6,Mur89F,ect,tnc,mwh,Cht7,dyl,pip,CG11030,CG13272,uif,CG13676,nyo,tnc,CG9095,CG10953,CG15080,Spn100A,CG12964,pwn,haf,pip,CG10175,dyl,tnc,dsx-c73A,CG15740,ImpE1,CG4702,haf,tnc,ect,nyo…
148	homer-M00064	0.00952468	3.08007	M21	EcR	CG11905,Spn100A,CG3598,tal-AA,ImpE1,tnc,CG5065,InR,tal-AA,ImpL1,CG11030,uif,CG4998,Cpr49Ag,serp,CG6118,tnc,SP1029,CG15080,E23,pip,pwn,CG9518,CG11030,CG15615,CG6118,mwh,CG12009,tnc,E23,E23,CG13731,nyo,Dis3,pip,Osi2,shakB,E23
149	elemento-CTTGGCCA	0.00951975	3.07723	M20		tnc,Gld,CG16898,tal-AA,CG16898,tnc,nyo,CG13272,nyo,Osi6,tnc,CG15080,CG10175,CG13857,mwh,CG13678,CG13674,ImpE1,nahoda,rdo,CG6026,CG12964,CG15740,CG4702,CG12017,ect,CG13506,ImpE1,CG13676,Osi7,Muc91C,tnc,verm,nyo,dyl,CG4702,haf,Osi17,CG12964,CG11905,uif,Myo10A,nyo,Spn100A,pip,tnc,nahoda,Osi14,CG15615,nyo,CG10598,haf,tnc,CG8170,sas,CG10211,CG11899,ImpE1,CG12964,CG10175,chinmo,tnc
150	transfac_pro-M01126	0.00949884	3.06518	M10		ect,Osi6,CG4702,CG6118,chinmo,CG6118,mas,Hsp26,CG5065,dyl,Obp56a,chinmo,tnc,rdo,CG5065,mas,InR,sas,nyo,Osi14,dsx-c73A,Rm62,rdo,dsx-c73A,mas,nyo,RpI135,shakB,mwh,CG17672,ImpL1,CG14107,haf,Uhg5,Hsp70Ab,Myo10A,dyl,CG6118,Ptr,pip,CG6118,ect,Rm62,chinmo,CG13676,CG9630,chinmo,nyo,CG13627,mwh,mwh
151	flyfactorsurvey-ovo_SOLEXA_5_FBgn0003028	0.00948663	3.05814	M13	ovo	dyl,tnc,ImpE1,mwh,CG10211,Ptr,CG10211,CG6118,CG9095,CG10953,CG12971,CG17672,nyo,mwh,tnc,ImpE1,tnc,haf,dsx-c73A,tnc,CG13627,CG8420,haf,uif,Ccp84Ag,CG4702,tty,dyl,CG8112,ImpE1,Osi17,CG9281,CG9095,CG15615,E23,Osi6,chinmo,CG16898,CTPsyn,pwn,dsx-c73A,nyo,mas,dsx-c73A,dsx-c73A,CG13731,dyl,CG17672,ras,CG14418,CG12017,CG9095,Myo10A,CG15239,CG8170,InR,CG5065,haf,CG14516,CG9095,CG6118,chinmo,pip,CG12017,CG…
152	jaspar-MF0007.1	0.00948452	3.05693	M1	Mio,emc,tgo	CG9004,CG11089,Nop60B,CG2260,U3-55K,CG9286,uif,CG5290,nop5,CG12009,CG10211,CG18765,Uhg2,Bka,CG12325,Nopp140,Osi6,CG11563,CG3224,CG9630,pit,Uhg5,ect,CG3348,CG10903,Osi19,hoip,CG6712,CG5550,Fib,CG11180,Nop56,CG8745,Rs1,CG13096,CG13097,CG10211,mnd,bys,pip,uif,NHP2,Uhg4,shakB,CG12301,CTPsyn,CG5645,Nlp,CG15027,CG8170,InR,CG4554,tnc,CG8611,CG9253,mod,CG13857,ImpE1,Uhg2,Bka,CG10175,CG12325,CG14147,CG928…
153	stark-TTAYGTAA	0.00944623	3.03486	M12	vri,gt,CG7786	CG9095,Osi6,CG8170,ect,Cht7,CG5065,CG13676,CG10175,CG9095,CG10211,CG6118,CG3756,CG6118,dbe,CG9747,Gld,CG4998,CG10211,CG6409,dsx-c73A,Muc91C,bsf,nyo,CG8112,Cpr51A,E23,CG8170,CG13033,dyl,CG13731,CG7330,Osi14,sug,tnc,CG8170,verm,Cda5,verm,haf,uif,CG10657,CG8170,rdo,CG5065,CG9095,Osi17,CG11353,CG8745,CG15740,tnc,CG17672,chinmo,ImpL1,CG14107,Ptr,CG15080,CG9411,CG9095,CG12964,CG14147,CG14147,CG16898,Sp…
154	taipale-WAWNTRGGTYAGTAGGTCA-RORA-DBD	0.00943566	3.02877	M19	Hr46,Eip78C,eg,kni,knrl	CG6118,CG6026,Cpr65Av,nyo,tnc,ImpE1,rdo,Skeletor,CG11905,sas,nyo,nyo,CG10211,haf,shakB,nyo,CG11353,ect,Osi17,CG32548,Osi17,sas,CG13506,CTPsyn,CG11030,mwh,Nop60B,CG8170,CG13676,CG5892,CG31626,CG8170,CG8745,CG1213,Osi14,sas,dom,Csl4,haf,CG15615,CG12964,Osi6,sas,haf,CG10175,CG4702,Cpr51A,Nop60B,CG7084,CG10211,Cpr51A
155	elemento-TTGACCCA	0.00942696	3.02376	M8		rdo,CG12964,haf,CG9095,tal-AA,vig,tnc,nyo,ImpL1,CG14107,ImpE1,haf,CG11030,tnc,CG15740,CG10175,CG9095,mas,CG14423,Myo10A,Lcp65Ad,E23,CG8112,Ptr,ImpE1,ImpE1,Cpr64Ad,haf,Osi17,CG8170,Cda5,CG8420,ImpE1,uif,CG5065,CG13059,Osi17,Spn100A,E23,CG6118,CG2016,haf,zye,CG6118,CG6231,nyo,CG11905,CG4702,CG14423,CG13627,CG5065,CG6118,CG11030,CG4702,AcCoAS,CG17672,chinmo,CG6287,CG14257,rdo,rdo,CG12017,Cpr64Ab,CG3…
156	elemento-CACACGTG	0.00942368	3.02187	M1		La,uif,Fib,nahoda,CG5645,CG9286,InR,CG11123,l(2)k09022,Uhg2,Bka,CG5290,chinmo,CG9004,Nopp140,CG11030,CG7637,mnd,l(1)G0020,Rs1,Surf6,RpL24-like,Osi6,rdo,ect,tnc,rdo,CG1785,ImpE1,CG18600,InR,nop5,l(3)07882,haf,CG5550,Ski6,Nop60B,CG31886,CG1542,CG9799,CG13033,chinmo,pit,CG10911,disco-r,wcd,CG11089,bic,Mys45A,CG13096,CG13097,bys,pip,CG12964,Cpr65Ea,CG15019,CG5114,CBP,CBP,sug,CG11030,Nep2,CG13857,CG12…
157	transfac_pro-M03540	0.00934992	2.97936	M1	bigmax,cyc,Mitf,tai,Mio,Atf3	Picot,CG15080,CG12009,CG8545,CG10211,CG5290,CG8745,CG5728,Dis3,Nop56,U3-55K,Uhg2,Bka,CG1542,CG10211,Mys45A,CG2972,mod,InR,CG7728,CG13096,CG13097,sas,CG10211,CG8745,CG3348,mas,shakB,tnc,CG18765,RpI12,Nop60B,CG18600,CG3808,shakB,CG6937,tal-AA,CG4554,CG11563,CG10175,Ski6,CG13097,CG7246,Cda5,CG8170,CG8064,CG3224,CG11030,CG11089,Rtc1,CG6712,Rbm13,l(3)07882,nop5,pit,rdo,CG9300,Nlp,nyo,CG5589,shakB,CG33…
158	homer-M00158	0.00934451	2.97625	M4	E2f,nej,zfh1,Myb	Osi6,CG13272,ect,CG6118,CG14257,Cht7,CTPsyn,CG5065,shakB,CG15080,CG12964,rdo,nyo,CG6118,CG33263,nyo,chinmo,chinmo,CG10211,CG8170,CG14257,CG14120,Cht7,RpI135,ImpE1,obst-A,dyl,CG11905,CG11089,CG9411,CG4702,CG12964,rdo,CG6118,Osi7,CG15080,CG10953,CG9095,CG9630,dsx-c73A,CG17672,shakB,ImpL1,CG14107,Ccp84Ag,CG6026,mwh,rdo,CG15080,CG9095,hoip,CG10175,rdo,mas,CG11030,CG12964,sas,CG15239,CG14095,nyo,CG156…
159	transfac_public-M00118	0.00933793	2.97246	M1	Max,Mnt,Hey,Mio,emc,tgo	CG9630,CBP,Uhg5,tal-AA,uif,Nopp140,CG8611,Uhg4,CG9253,NHP2,Nlp,mas,CG5065,CG5550,Sam-S,tal-AA,mod,nop5,rdo,CG2260,Uhg2,Bka,CG14147,pit,InR,CG8170,U3-55K,CG9630,Cda5,CG12325,Nop56,CG13097,ImpE1,chinmo,Spn100A,CG9300,mnd,CG15080,CG11905,nyo,Picot,rdo,hoip,CG12009,Nlp,bic,rdo,CG11089,CG10211,sas,RpL24-like,mod,CG5290,CG3224,CG11030,CG11180,CG9004,rdgBbeta,Uhg1,CG13096,CG13097,tnc,CBP,Ptr,CG13506,haf…
160	jaspar-MA0093.1	0.00932548	2.96528	M1	Usf,Mio,emc,tgo	Uhg2,Bka,Nop60B,CG5290,mod,nop5,Fib,Nop56,U3-55K,CG6937,Uhg4,CG9630,rdo,mnd,CG3808,CG9004,Uhg5,InR,CBP,CG18765,CG8545,tal-AA,CG10211,tal-AA,CG10211,CG5550,rdgBbeta,Uhg1,CG3348,CG12009,CG13096,CG13097,CG2972,Uhg2,Bka,CG9253,CG4806,bys,hoip,InR,CG11089,CG5645,CG1542,CG6724,Nopp140,Rs1,CG11180,CG7637,CG7728,CG14147,CG10211,Osi19,CG12325,CG5065,NHP2,CG8064,Mys45A,CG3224,Dbp73D,CG8611,CG18600,Nlp,CG15…
161	transfac_pro-M01830	0.00929495	2.94769	M1	Max,gce,Met	CG12325,sas,CG8611,CG2972,CG11030,U3-55K,CG11123,RpL24-like,rdo,shakB,InR,l(1)G0020,CBP,Mys45A,nyo,CG11030,CG18765,CG9253,tal-AA,ImpE1,CG9004,CG9246,Uhg2,Bka,mnd,CG5550,Spn100A,rdo,CG15080,Ptr,Sam-S,dsx-c73A,nop5,Osi14,rdo,CG5065,Uhg5,Surf6,CTPsyn,CG13096,CG13097,CG5290,Nopp140,CG1785,Osi19,Muc26B,CG4866,InR,chinmo,CG9300,Nop60B,l(3)07882,pit,Cht7,CG14147,serp,CG4554,nahoda,CG12325,uif,Osi17,Obp5…
162	homer-M00093	0.00926958	2.93307	M10	Hsf	Hsp23,verm,mas,Hsp70Ab,Hr4,CBP,ect,verm,Hsp70Ab,tnc,ImpE1,CG15080,tnc,serp,CG11905,dsx-c73A,Cht7,Hsp70Bb,Osi14,CG30349,Hsp26,CG5065,CG5065,CG11030,rdo,tnc,CG14147,CG11030,chinmo,tnc
163	flyfactorsurvey-knrl_SANGER_5_FBgn0001323	0.00925501	2.92467	M6	knrl,kni,eg	CG8112,dyl,nyo,ImpL1,CG14107,E23,dyl,Myo10A,Osi17,E23,nyo,chinmo,Ccp84Ag,Cda5,chinmo,mas,CG9095,pip,mfas,Osi6,CG13731,CG15615,ImpE1,CG9095,CG3355,uif,tnc,CG9630,chinmo,CG8112,nahoda,CG7330,dyl,haf,chinmo,chinmo,nyo,CG13506,chinmo,CG6118,CG6118,tnc,tnc,Lcp65Ad,CG4998,Cht7,CG13857,Cpr64Ad,CG2016,tnc,nyo,dyl,dsx-c73A,dyl,Tdc1,CG6026,CG15080,CG11089,CG9518,ect,CG12009,tal-AA,shakB,E23,CG4702,Ptr,naho…
164	homer-M00233	0.00922635	2.90816	M14		shakB,Gld,CG9747,Picot,ect,CG3355,tnc,pip,tnc,nyo,CG11089,E23,mwh,tnc,disco-r,dyl,CG9095,shakB,CG15080,CG11353,CAH2,tnc,haf,CG10211,CG14147,InR,Cht7,Skeletor,Myo10A,CG14544,shakB,dom,CG9518,ect,uif,CG12964,haf,chinmo,CG10657,dyl,CG9095,CTPsyn,CG8745,CG8170,uif,Osi7,CG11030,Osi6,disco-r,CG3604,Muc26B,CG9095,Osi6,CG2016,mwh,CG15080,CG9518,disco-r,CG7084,nyo,CG11837,CG14418,dsx-c73A,CG17672,pip,CG10…
165	transfac_pro-M01638	0.00920921	2.89828	M20		tnc,nyo,Skeletor,tnc,Cht7,CG12017,CG9095,CG14257,nyo,CG15080,tnc,CG4866,Osi9,Spn100A,mwh,CG15740,tnc,CG8611,Osi14,tnc,ImpE1,nahoda,CG16898,CG13506,ImpE1,haf,rdo
166	tiffin-TIFDMEM0000083	0.0092038	2.89516	M22		CG11030,tnc,Rpb5,CG13678,CG13674,tnc,CG4702,CG15212,CG16898,CG3108,CG14882,mwh,ImpL1,CG14107,mwh,Hsp26,Muc91C,Obp56a,CG11384,CG5800,Cpr64Ad,CG17047,CG6287,Rm62,CG13069,CG13051,NAAT1,serp,CG31626,InR,sas,chinmo,Muc26B,CG8112,PGRP-SC1a,InR,CG12519,825-Oak,chinmo,CG14096,CG32214,CG30458,Rtc1,CG11030,CG17672,CG10598,Spn100A,CG14095,sug,CG8611,Ccp84Ag,ImpL1
167	transfac_pro-M00788	0.00919793	2.89178	M1		Osi19,CG12009,mod,Nop60B,CG5550,InR,NHP2,Uhg4,SpdS,haf,CG8064,eIF6,CG11089,CG5800,Nop56,Picot,Uhg5,Rbm13,CG4806,bys,Sam-S,shakB,CG14147,CG32344,Uhg2,Bka,nop5,Nlp,CG5645,CG6118,CG9747,CG9630,sas,tal-AA,chinmo,CG11180,CG18600,mnd,CG6937,chinmo,rdgBbeta,Uhg1,shakB,uif,RpL7-like,CG4702,Muc26B,uif,Mys45A,CG9281,CG2972,tnc,CG8545,CG12325,tnc,CG10175,tnc,Osi9,CG3808,CG5290,wcd,CG11920,Fib,tnc,CG9004,Dbp…
168	yetfasco-583	0.00919088	2.88772	M20		tnc,nyo,Skeletor,Cht7,tnc,CG9095,CG12017,CG14257,nyo,tnc,Spn100A,Osi9,CG15080,CG4866,mwh,ImpE1,tnc,CG16898,CG15740,nahoda,CG13506,haf,Osi14,tnc,nyo,rdo,nyo,ImpE1,Mur89F,CG16898,CG15080,CG8611,Osi6,CG11905,CG13272,nyo,dyl,Gld
169	jaspar-MA0381.1	0.00918478	2.8842	M20		tnc,nyo,Skeletor,Cht7,tnc,CG9095,CG12017,CG14257,nyo,tnc,Spn100A,Osi9,CG15080,CG4866,ImpE1,mwh,nahoda,CG15740,CG16898,CG13506,tnc,haf,Osi14,nyo,tnc,rdo,nyo,ImpE1,Mur89F,CG16898,CG15080,CG8611,Osi6,CG11905,CG13272,nyo,dyl,Gld
170	elemento-TATCGATA	0.00914367	2.86051	M23	Dref	shakB,CG43244,shakB,CG4554,shakB,Rbm13,CG9253,Hr4,CG2691,CG9300,CG4364,wcd,CG1628,CG15027,bic,shakB,CG15561,mbm,Hlc,bys,Nlp,CG13096,CG13097,CG32344,CG11417,Hlc,CG5065,Nop60B,dyl,Rtc1,shakB,shakB,mRpS25,CG8745,dyl,ras,dsx-c73A,CG10463,ect,l(2)34Fd,CG4627,CG8420,dbe,dyl
171	transfac_pro-M01101	0.00913639	2.85631	M13	ovo	chinmo,Osi6,CG15080,dyl,mas,CG9095,dyl,tnc,CG12009,Hr4,mwh,mwh,CG4702,tnc,CG16898,Cht7,nyo,CG11409,CBP,dyl,haf,CG8420,ImpE1,dsx-c73A,CG14516,CG15080,Cht7,Osi17,serp,tal-AA,nop5,CG10175,CG5033,mwh,nyo,Cda5,CG32425,pwn,CG13272,tnc,ect,CG9095,CG9281,chinmo,CG8745,E23,tnc,haf,CG12964,nyo,CG5065,CG8112,uif,ImpE1,Cda5,dsx-c73A,CG11030,E23,mwh,Myo10A,dsx-c73A,CG17672,Cda5,CG6118,CG4364,obst-A,CG12017,CG…
172	taipale-NNAACCGTTNN-MYBL2-DBD	0.0089985	2.77685	M13	Myb	CG14516,haf,haf,uif,CG4364,serp,uif,CG9095,ect,CG9095,CG15615,CG12009,tnc,disco-r,mwh,Osi6,CG6118,CG11409,dsx-c73A,haf,Ccp84Ag,Cpr64Ad,Ptr,sas,InR,Osi17,ImpE1,disco-r,haf,chinmo,CG15239,uif,nyo,CG6231,Myo10A,Ptr,dyl,CG11030,mwh,CG5065,nyo,CG13272,CG9630,chinmo,CG8420,CG9799,tnc,ect,CG11905,CG11905,CG14516,tal-AA,Mur89F,CG2016,CG4702,CG12017,CG15080,CG8112,chinmo,Cht7,Osi17,CG8745,CG17672,CG31626,…
173	jaspar-MA0059.1	0.00898887	2.7713	M1	Max,Mnt,tgo,Hey,Mio,emc	CG9630,tal-AA,tal-AA,Nopp140,mod,CG5065,Uhg5,Sam-S,CBP,Uhg4,Nop56,uif,Uhg2,Bka,CG10211,mnd,CG2260,rdo,mod,NHP2,CG5550,Nop60B,CG1671,CG11905,CG9300,CG9253,CG5290,mas,Nlp,CG8545,CG4364,rdo,Rpb5,l(2)k01209,CG8611,nop5,CBP,pit,CG14147,rdgBbeta,Uhg1,RpL24-like,CG6937,CG13506,Cda5,CAH2,CG10565,CG11089,CG13627,CG11030,Spn100A,U3-55K,Osi19,CG7330,tnc,ImpE1,CG15080,dom,CG8170,Picot,nyo,rdo,rdo,hoip,nyo,In…
174	transfac_pro-M01665	0.00897971	2.76603	M2	Jra,kay	dyl,CG9095,CG15080,Nop60B,Osi9,dsx-c73A,CG9630,nyo,Nop60B,RpI135,uif,pip,CG9095,Cht7,chinmo,CG6118,Cht7,CG13676,CG2663,Osi6,Osi19,tnc,CG17672,CG15080,ImpL1,CG14107,CG13272,CG43244,Osi9,mfas,CG2016,CG12964,CG5065,CG4702,Osi9,CG13272,CG4702,CG12964,nyo,CG11905,Osi14,rdo,E23,mas,Muc26B,dsx-c73A,E23,nahoda,CG5290,CG15080,nahoda,CG8112,CG4998,haf,tnc,CG13033,CG6118,haf,nyo,CG6118,nyo,CG13627,Cht7,CG12…
175	jaspar-MA0137.1	0.00897947	2.76589	M4	Myb	ect,nyo,CG9095,CG6118,mas,rdo,CTPsyn,CG13272,ImpL1,CG14107,CG9095,CG13033,Cht7,CG15080,dyl,Cht7,Osi7,Cht7,CG10211,CG15080,CG9411,uif,obst-A,CG10211,CG6118,Osi6,CG8611,CG6118,pwn,CG9630,CG12964,CG8611,chinmo,Cpr49Ag,Gld,dsx-c73A,CG8112,CG8112,dyl,CG11030,serp,CG4702,Osi14,CG11030,CG10211,ect,Osi9,rdo,Osi14,CG10211,CG9747,haf,CG11905,Obp56a,InR,serp,dyl,CG4702,dyl,CG9095,Osi19,CG12964,nahoda,CG1767…
176	transfac_public-M00254	0.00894353	2.74518	M24	Nf-YB,Nf-YA,Nf-YC,yps	tnc,chinmo,CG17047,SpdS,Myo10A,Csl4,ImpE1,ImpE1,CG12964,haf,Mur89F,CG6073,tnc,CG14147,Osi6,ImpE1,Osi14,CG10211,shakB,CG8611,dom,mwh,CG13272,dsx-c73A,chinmo,SP1029,Gld,CG13506,CG12964,uif,CG13731,CG11905,serp,Skeletor,nyo,Cda5,CG8112,nahoda,rdo,CG12009,pip,ImpE1,rdo,CG12964
177	homer-M01865	0.00893789	2.74193	M25		CG9095,nyo,dyl,CG13731,nyo,SP1029,rdo,nyo,dsx-c73A,CG15615,Cht7,CG16898,Cpr51A,tnc,CG8745,mas,CG15080,sas,Osi19
178	factorbook-MAX	0.00893648	2.74112	M1	Max,Usf,Mnt,cyc,gce,Met,tai,HLH3B,sc,ase,l(1)sc,CG34422,Mio,emc,Atf3	Uhg4,CG8611,CG10175,Uhg5,pit,CG9630,bic,CG12325,tal-AA,tal-AA,uif,CG5550,Uhg2,Bka,CG5065,mnd,nop5,Nopp140,CBP,mas,NHP2,Spn100A,nahoda,CG9253,CG13096,CG13097,Nop60B,ImpE1,CG8545,Nlp,CG10211,nyo,Nlp,U3-55K,CG13857,CG12009,CG13097,CG12009,RpLP0-like,CG5033,Nle,l(2)34Fd,RpL24-like,CG11123,CG9004,rdo,Dbp73D,Cda5,sas,Sam-S,tnc,CG15080,mbm,rdgBbeta,Uhg1,InR,CG14147,CG13506,Rtc1,uif,CG5290,CG18765,hoip,S…
179	taipale-NRTTACGTAAYN-DBP-full	0.00892756	2.73597	M12	gt,vri,CG7786	Osi6,Cht7,CG10175,dbe,CG4998,nyo,CG13731,CG13676,CG14257,Osi14,dyl,haf,tnc,CG8170,CG3709,CG9095,CG17672,CG9411,Osi2,rdo,CG6118,CG5065,CG14257,CG10657,pip,sas,CG12964,CG14147,Osi6,CG12964,Spn100A,CG13731,CG10175,CG8170,CG13048,CG8170,ImpL1,CG14107,nyo,CG32425,mas,uif,Osi17,serp,Cda5,shakB,CG8170,CG9747,CG10657,CG5065,obst-A,CG12723,CG9095,dyl,CG10211,CG9411,bsf,CG13676,CG2016,nyo,nyo,Cda5,Nep2,CG4…
180	flyfactorsurvey-Hr46_SANGER_5_FBgn0000448	0.00891746	2.73015	M6	Hr46,Eip75B,Eip78C,eg,kni	dom,haf,CG8112,E23,mas,nyo,CG43244,CG8170,CG9095,CG13506,chinmo,CG5789,sas,CG11030,tnc,CG6118,CG2016,Lcp65Ad,Osi6,Osi17,CG6118,sas,CG8420,Ptr,Cpr65Av,CG9095,CG14147,CG13857,CG4702,rdo,CG6118,CG15615,CG14095,ImpL1,CG14107,Cda5,nyo,Cht7,dyl,CG10211,CG6026,Myo10A,ect,tnc,CG11030,sas,dsx-c73A,CG10175,dyl,haf,uif,nahoda,l(2)k01209,chinmo,haf,CG4998,CG32548,CG13731,ImpE1,Osi14,Ptr,haf,CG3355,CG5065,CG4…
181	transfac_public-M00228	0.00891299	2.72758	M12	CG7786,vri,gt	CG9095,Osi6,CG9411,CG6118,Cht7,nyo,CG15080,ect,CG13676,CG8170,dbe,CG14257,CG15080,CG10175,CG4998,CG10211,CG10657,CG9747,Muc91C,Osi2,CG13731,CG3709,CG10657,pip,Osi14,rdo,dsx-c73A,tnc,CG6118,CG9518,nop5,haf,haf,ImpE1,CG8170,CG14257,CG10175,Tom40,ImpL1,CG14107,CG8170,Cda5,Muc91C,CG32425,CG14147,Ptr,CG5065,mas,dyl,Spn100A,nyo,serp,Muc26B,CG8112,CG5065,CG17672,CG6118,CG13857,tnc,Cpr51A,CG8170,Osi6,tnc…
182	yetfasco-2170	0.008909	2.72528	M24		tnc,CG16898,Skeletor,nahoda,nyo,CG16898,Cht7,rdo,CG12964,mwh,CG12017,Osi9,CG15080,nyo,nyo,haf,serp,CG9095,tnc,dsx-c73A,nyo,Mur89F,pip,Cht7,shakB,CG4866,tnc,tnc,Osi6,nyo,ImpE1,CG13705,pwn,CG13627,haf,tnc,tnc,tnc,haf,Cht7,haf,CG15080,sug,CG14257,Muc91C,dyl,Osi7,mwh,CG13731
183	hdpi-KIAA0907	0.00890618	2.72366	M26		CG9095,ect,CG5065,dyl,CTPsyn,CG6724,CG15080,CG2016,Osi6,CG13674,chinmo,CG2663,Ccp84Ag,nyo,pip,dsx-c73A,CG6118,dsx-c73A,CG8170,haf,nyo,E23,dyl,mwh,CG6026,nyo,rdo,ImpE1,shakB,CG6118,chinmo,ect,chinmo,CG8112,Cda5,shakB,uif,rdo,ImpE1,mas,uif,CG15080,CG7330,CG12964,mas,CG13272,CG9411,CG12964,ect,chinmo,Osi19,dyl,chinmo,dsx-c73A,uif,CG11905,Cht7,CG10657,CG10211,Myo10A,dyl,Obp56a,rdo,mas,mwh,CG5065,Mur8…
184	tfdimers-MD00236	0.00890054	2.72041	M4	vvl,E2f,pb	CG13272,CTPsyn,Obp56a,CG14147,ImpE1,CG33263,Mur89F,CG13676,Skeletor,Osi6,CG15080,CG8170,ect,CG3108
185	transfac_public-M00119	0.00886906	2.70227	M1	Max,tai,tgo,Mio,emc	uif,CG9630,Uhg4,NHP2,CG8611,Nlp,Nopp140,Uhg5,CG10211,CG9630,Sam-S,tal-AA,tal-AA,CBP,CG12325,bic,Cda5,nahoda,nyo,mnd,CG5550,mas,CG14147,Nop60B,nop5,tnc,CG10211,CG13096,CG13097,ImpE1,CG10175,Nopp140,CG5065,CG7637,pit,CG13097,CG11089,Spn100A,CG15019,CG3224,hoip,CG8064,CG12009,CG9004,CG10211,bys,Nle,InR,CG12009,CG9253,Osi19,CG11123,CG11180,SP1029,rdgBbeta,Uhg1,uif,CG18765,sas,CG6712,mod,CG7330,CG1103…
186	swissregulon-MYBL2.p2	0.00884722	2.68968	M27	Myb	CG10175,tnc,CG13272,disco-r,nyo,verm,sas,CG9095,CG33263,tnc,Cht7,CG9095,tnc,CG32564,tnc,haf,uif,CG9095,rdo,AcCoAS,CG15615,haf,uif,Cht7,CG9095,Osi17
187	transfac_pro-M03134	0.00884346	2.68751	M1	dpn,E(spl)m3-HLH,E(spl)m5-HLH,E(spl)mdelta-HLH,h,E(spl)m8-HLH,E(spl)mgamma-HLH,Her,Nf1	nyo,CG11030,Nlp,CG8611,CG15080,CG12325,nop5,shakB,tal-AA,chinmo,sas,CG2972,ect,ImpE1,Mys45A,Osi19,Sas10,rdgBbeta,Uhg1,CG13096,CG13097,NHP2,CG6712,bys,CG11123,CG13678,CG13674,Picot,dyl,CG5589,Spn100A,CG9004,hoip,CG11089,CG31886,CG1542,U3-55K,CG3335,rdo,CG11180,CG4991,uif,Nopp140,Nle,Ski6,mod,rdo,CG3224,CG5065,Rtc1,RpL24-like,CG11905,CG4554,uif,CG15019,CG5290,CG10911,CG5645,CG11563,CG7839,Picot,CG1…
188	jaspar-PF0068.1	0.00884323	2.68738	M10		Hsp70Ab,Hsp70Ab,Hsp70Bb,CBP,Muc91C,rdo,CG6118,CG5065,CG8170,mas,pip,CG8745,CG5065,CG8420,mfas,mwh,CG15080,InR,Hsp23,Cht7,chinmo,chinmo,CG8112,Nop60B,nahoda,dsx-c73A,Osi7,tnc,Nop60B,Mur89F,CG15080,CG32793,chinmo,Skeletor,CG9281,dyl,CG13731,Spn100A,CG6118,RpLP0-like,Nop60B,CG5065,mfas,Picot,CG30349,uif,CG5065,sug,CG9411
189	flyfactorsurvey-Crc_CG6272_SANGER_5_FBgn0036126	0.00884158	2.68643	M12	CG6272,Atf3,CrebB-17A	haf,bor,CG15080,CG15080,mas,nop5,Picot,chinmo,Osi6,Osi2,CG10175,Cpr64Ab,Cpr64Ad,CG9411,dbe,CG3709,CG11089,pip,Sam-S,CG10211,CG9518,E23,CG8170,Spn100A,CG8170,CG4998,E23,Ccp84Ag,CG6118,CG13731,CG10657,dyl,CG8170,Picot,CG13506,nyo,dyl,CG4702,CG33785,CG33786,serp,CG10211,Cpr51A,verm,dsx-c73A,CG4998,Cht7,Osi6,haf,CG11905,mge,CG13272,Osi6,shakB,CG15615,CG10621,CG9747,CG9747,ImpE1,dyl,CG6118,Osi14,CG142…
190	jaspar-MA0415.1	0.00883148	2.68061	M12	CG9437,gt,CG7786	dbe,CG10175,CG8170,Osi17,CG13676,serp,CG8170,CG4998,Cht7,CG6409,tnc,Cda5,nahoda,nyo,CG32425,CG12017,mge,CG6118,tal-AA,disco-r,CG10211,CG9518,CG9095,CG15080,haf,Spn100A,CG14147,Cpr51A,CG9747,Skeletor,CG13506,CG14257,sug,CG10211,CG14257,CG13731,CG9411,bsf,CG13506,nyo,uif,Cpr64Ab,CG8170,CG15080,dyl,CG12723,CG3355,Nep2,CG10175,dyl,CG9747,Gld,Osi6,Hr4,CG13033,CG10211,ImpE1,CG10657,shakB,CG5290,Obp56a,…
191	elemento-CTTGGCC	0.00879155	2.6576	M20		tnc,CG16898,tal-AA,CG16898,tnc,pip,CG13272,nyo,ImpE1,haf,CG12017,CG15080,CG13857,CG10175,tnc,Osi6,chinmo,CG15740,Gld,CG7330,CG11899,CG14147,ect,Muc91C,nyo,haf,CG6026,tnc,CG4702,Gld,mwh,Osi17,tnc,Cda5,chinmo,Muc26B,tnc,CG11905,nyo,Spn100A,CG11905,sas,haf,Myo10A,ImpE1,Osi19,Mur89F,CG10211,CG12964,CG13676,ImpE1,nahoda,CG11905,Skeletor,ect,ect,CG9747,tnc,serp,uif,CG4702,CG10211,sas,CG13705,CG13676
192	hdpi-TFEB	0.008769	2.6446	M1	Mitf,tgo	mod,Nop60B,nop5,CG5290,CG10211,Nop56,Uhg2,Bka,U3-55K,CG9004,Fib,CG11089,CG12009,CG6937,Rs1,CG13096,CG13097,CG12009,CG7728,Osi19,Uhg4,CG1542,CG11180,CG8545,Uhg5,CG9630,CG2972,CG3808,CG3348,CG18600,CG18765,sas,CG3224,CG9253,Mys45A,CG11563,RpI12,CG10211,InR,CG4554,CBP,tal-AA,CG10211,mnd,Ski6,tal-AA,shakB,CG12325,Nlp,chinmo,hoip,dsx-c73A,CG5728,Dis3,CG13097,CG3335,CG11030,mas,CG13033,haf,CG5550,CG318…
193	transfac_pro-M01640	0.00874973	2.6335	M12	vri,gt,CG7786	CG9095,Cht7,CG8170,CG6118,Osi6,CG4998,CG10175,CG10211,dsx-c73A,CG14257,dbe,sug,CG13676,CG6409,Ptr,pip,tnc,CG15080,ImpE1,nyo,E23,CG9747,CG13731,tnc,Cda5,CG10657,uif,haf,Osi17,CG10211,haf,CG15740,ect,Osi14,CG13033,CG8170,CG14147,CG32425,mas,Cpr51A,Gld,ImpL1,CG14107,ect,rdo,CG8170,Ptr,Spn100A,CG6118,dyl,Picot,serp,Picot,Myo10A,CG5065,nyo,CG10211,CG5065,Muc91C,haf,chinmo,CG17672,CG9095,CG3709,CG10211…
194	transfac_pro-M03143	0.00871497	2.61347	M12	gt,vri,CG7786	Osi6,dsx-c73A,CG9411,dbe,CG9095,CG13676,nyo,Osi14,CG6118,CG3709,CG13731,ect,Cht7,pip,haf,CG10175,CG4998,CG12964,CG9747,bsf,Osi2,tnc,shakB,mas,CG17047,CG8170,nyo,ImpL1,CG14107,CG14257,CG5065,CG14147,CG14257,CG12964,tnc,CG10211,CG32425,dyl,CG7330,Nep2,sas,tnc,haf,CG14257,sas,CG15080,CG8170,CG13506,dyl,CG9095,Osi6,CG6118,CG8170,CG2016,Skeletor,CG9095,rdo,obst-A,E23,Spn100A,CG10175,Cpr51A,CG5065,CG97…
195	hdpi-PRNP	0.00870792	2.60941	M28		chinmo,CG10211,ImpL1,CG14107,Osi6,CG5033,ImpE1,chinmo,shakB,CG5065,chinmo,nyo,CG9411,CG13284,nyo,CG10211,haf,InR,dyl,shakB,sas,dyl,sug,CG33263,mas,CG13506,CG12964,Picot,CG16898,CG15080,tnc,rdo,CG9630,shakB,tnc,CG5065,verm,Gld,serp
196	tfdimers-MD00373	0.00870534	2.60792	M4	Tbp,Stat92E,slbo,Ets65A,Atac3,aop,Eip74EF	ect,CTPsyn,Cht7,CG8112,dyl,CG6118,rdo,CG15080,Rm62,chinmo,CG4702,CG6118,CG14147,CG11089,chinmo,Obp56a,Osi7,CG5065,Skeletor,tnc,CG12723,CG15080,Osi14,CG9747,Ptr,nyo,uif,ect,CG6026,Cht7,tnc,CG8170,Osi17,rdo,Osi9,Osi14,nyo,haf,CG9095,Osi6,CG13272,rdo,Myo10A,ImpE1,CG10211,CG13033,shakB
197	taipale-NRTTACRTAAYN-TEF-FL	0.00870158	2.60575	M12	CG7786,vri,gt	CG9095,CG10211,Osi6,CG13676,CG4998,nyo,Osi14,CG10175,CG13731,dbe,CG10657,CG8170,tnc,Osi2,CG10175,haf,CG9747,CG6118,CG8170,Cht7,ect,Muc91C,CG15080,sas,CG17672,Spn100A,rdo,CG6118,CG5065,CG14147,bsf,CG12964,CG9095,dyl,obst-A,CG8170,ImpL1,CG14107,Ptr,Cht7,CG14257,CG9411,dyl,CG13048,ImpE1,CG13731,CG8112,Osi6,Cda5,dyl,CG11353,verm,Cda5,CG8170,Osi17,CG14257,nyo,tnc,dyl,serp,CG8170,bor,Gld,tnc,CG12964,Ne…
198	elemento-CTTGCGCA	0.00870134	2.60562	M29		CG9095,Cht7,CG10175,CG15080,CG2663,Cht7,Cht7,ImpE1,chinmo,tal-AA,CG11030,CG14257,dom,CG13678,CG13674,tnc,nyo,Osi6,CG10211,La,chinmo,CBP,tnc,chinmo,sas
199	transfac_pro-M02824	0.00867997	2.5933	M30		CG12009,tnc,nyo,CG9095,nahoda,CG3598,CG11905,ImpL1,CG14107,Obp56a,Hsp70Ab,CG13676,CG2016,tnc,CG17047,Gld,CG8745,chinmo,chinmo,E23,nyo,tty,CG15080,Hsp23,shakB,CG6026,dom,dsx-c73A,Ptr,CG1575,CG6287,CG11030,nyo,Osi6,hoip
200	flyfactorsurvey-kni_SANGER_5_FBgn0001320	0.0086654	2.58491	M6	kni,eg,knrl	CG8112,dyl,ImpL1,CG14107,chinmo,CG12009,E23,CG9095,Myo10A,uif,Cpr51A,CG3355,mas,CG15615,CG15080,E23,Osi17,Cda5,Osi6,pip,CG9095,dyl,nahoda,CG7330,nyo,dsx-c73A,CG13731,nyo,ect,chinmo,pip,chinmo,tnc,CG13627,chinmo,Tdc1,chinmo,Cda5,Spn100A,CG9630,tnc,Ccp84Ag,dyl,mfas,Lcp65Ad,CG5789,shakB,ImpE1,dyl,chinmo,CG6118,nyo,Cpr64Ad,CG4702,nahoda,CG11030,CG13506,E23,nyo,dom,Skeletor,haf,CG13676,rdo,CG43244,Imp…
201	elemento-CACGTGG	0.0086647	2.5845	M1	Max,Mnt,Mio,emc	mod,rdo,CG6937,CG9630,CG5290,Nop56,Uhg2,Bka,U3-55K,Uhg4,CG5550,CBP,tal-AA,CG8545,tal-AA,Uhg5,CG4806,Nop60B,CG14147,InR,CG12009,nop5,Osi19,Fib,CG13506,rdo,CG9253,mnd,eIF6,SpdS,Spn100A,Nopp140,Gld,CG9095,rdo,CG5065,CG9004,CG3108,Ptr,CG6724,CG9300,CG7728,CG11089,rdgBbeta,Uhg1,dom,CTPsyn,CG14147,Dbp73D,ect,l(1)G0004,mod,CG2260,hoip,CG18765,Osi17,chinmo,CG9095,CG1542,shakB,uif,CBP,Mys45A,CG13096,CG130…
202	flyfactorsurvey-Met_Clk_SANGER_5_FBgn0023076	0.00864144	2.5711	M1	Clk,tai,Hey	InR,tnc,CG18765,nyo,CG11123,CG11030,sas,nop5,CG5290,CG8611,U3-55K,Fib,shakB,tal-AA,CBP,CG9004,CG2972,CG12325,Nlp,CG5290,CG5550,Spn100A,Osi19,Uhg2,Bka,CG15080,CG5728,Dis3,ect,rdgBbeta,Uhg1,rdo,wcd,CG18600,CG5645,Mys45A,La,CG7637,Osi6,Nop60B,nahoda,Uhg2,Bka,CG11089,CG6937,CG12009,CG9286,CG10911,CG13096,CG13097,l(3)07882,CG5065,CG4702,CG31886,CG7839,Nopp140,l(1)G0020,Ski6,Nop56,bys,CG14147,Muc26B,In…
203	taipale-NTTRCGCAAY-CEBPG-full	0.00862382	2.56095	M15	slbo,Xrp1	CG10175,CG9411,CG14257,Skeletor,CG15080,dyl,tnc,Osi6,CG9095,Cht7,shakB,CG10211,Gld,CG17047,bsf,CG14257,Hr4,CG12964,CG13857,chinmo,haf,CG17047,nyo,sas,Spn100A,CG9095,chinmo,RpI135,uif,E23,InR,tnc,Cpr51A,nahoda,dyl,chinmo,Ptr,CG8170,CG9747,sas,nyo,CG13506,haf,CG6118,dbe,Osi2,Cda5,CG9095,CG10211,Myo10A,CG11030,InR,Nep2,nyo,CG6118,Osi6,Cht7,Ptr,nyo,CG10211,CG5065,CG10211,CG9095,pip,Cda5,CG15740,CG106…
204	yetfasco-875	0.00861748	2.55729	M12	gt,CG7786	dbe,CG10175,CG8170,Osi17,CG13676,CG8170,serp,Cht7,CG4998,CG6409,tnc,CG12017,Cda5,nahoda,nyo,CG6118,CG32425,tal-AA,haf,mge,disco-r,CG10211,CG9095,CG15080,CG9518,CG14257,CG13506,CG9411,Spn100A,CG9747,CG14147,sug,bsf,Cpr51A,CG14257,Skeletor,uif,CG13506,CG10211,CG15080,Obp56a,CG8170,Cpr64Ab,CG13731,mwh,nyo,dyl,dyl,CG5290,CG3355,pip,CG9747,CG12723,CG10175,Hr4,Osi6,ImpE1,CG10211,Nep2,shakB,CG6287,CG130…
205	taipale-NRTTACRTAAYN-NFIL3-DBD	0.00861725	2.55716	M12	vri,gt,CG6272,CG7786	Osi6,CG12964,CG14257,CG9411,dyl,Cht7,CG4998,dbe,CG10175,CG10211,CG13676,tnc,CG15080,CG13731,CG10175,CG8170,CG3709,chinmo,CG6118,pip,nyo,Osi14,haf,CG9095,sas,Osi2,CG13676,CG6118,CG2016,shakB,CG14257,dyl,mas,pip,Tom40,Picot,Osi6,CG14147,CG10657,Spn100A,bor,CG15080,bsf,CG17672,CG8170,CG9095,CG10657,obst-A,CG5065,CG8170,Cht7,CG14257,Nep2,Cda5,CG12964,ImpL1,CG14107,ImpE1,dyl,CG4998,rdo,ect,chinmo,CG13…
206	homer-M00296	0.0086149	2.5558	M15	Xrp1	CG12964,nyo,CG10211,dyl,CG10175,CG9411,CG14147,CG8170,pwn,CG15080,chinmo,CG15080,Muc91C,CG10175,CG10211,CG9095,CG8170,CG11030,Osi14,ect,CG7330,chinmo,Osi6,CG4998,dyl,CG5065,Cpr51A,CG2663,CG6118,CG13676,CG12964
207	hdpi-CLK1	0.00860127	2.54795	M2	Doa	dyl,CG15080,Osi9,nyo,Myo10A,CG12964,Cht7,CG15080,CG6026,CG13627,Osi6,pip,Osi7,CG14147,dsx-c73A,CG4702,chinmo,CG32548,Osi17,CG13272,dyl,Obp56a,sas,rdo,haf,dsx-c73A,CG14257,CG13674,CG12964,tnc,Muc26B,haf,Mur89F,Osi9,CTPsyn
208	transfac_pro-M03830	0.00859258	2.54294	M24		Skeletor,Gld,CG8112,CG15080,CG14544,E23,CG9411,CG4998,CG4702,shakB,CG8112,Skeletor,shakB,CG5065,ect,tnc,shakB,CG12964,tnc,CG11905,CG12964,shakB,E23,CG11353,CG9518,tnc,disco-r,ect,tnc,dsx-c73A,CG14120,ImpE1,CG6118,CG9095,Muc26B,rdo,chinmo
209	transfac_pro-M00913	0.00858319	2.53753	M27	Myb	CG12964,CG15080,CG3355,CG13272,ImpE1,ect,CG10211,CG10175,CG9095,chinmo,ImpE1,tnc,CG14257,Gld,Osi6,mwh,nyo,Skeletor,CG15080,nyo,dyl,tnc,CG16898,Myo10A,pwn,dsx-c73A,CG6118,chinmo,CG14147,nyo,tnc,Muc91C,dsx-c73A,Obp56a,nyo,CG13284,CG8170,CG11030,Gld,ppan,Cht7,tnc,dsx-c73A,nahoda,CG11837,uif,Osi9,Cht7,Osi6,RpI1,CG4702,l(2)09851,Osi6,ect,CG11409,Osi17,pip,Osi7,CG9095
210	yetfasco-663	0.00858319	2.53753	M25		Cht7,dsx-c73A,CG9095,CG15080,SP1029,CG13731,ImpE1,nyo,tnc,nyo,haf,nyo,CG8745,shakB,CG9411,rdo,CG16898
211	selexconsensus-Hr46	0.00858272	2.53726	M8	Hr46	haf,CG8112,rdo,tnc,E23,tnc,vig,tnc,CG6118,uif,haf,CG8112,CG13731,chinmo,CG12134,CG9095,mas,CG4998,nyo,dyl,shakB,CG10953,ect,CG4998,Ptr,Lcp65Ad,AcCoAS,Sam-S,bic,CG6026,Myo10A,tnc,CG11030,haf,CG32793,tal-AA,CG5065,ImpE1,CG10175,CG17672,CG10657,CG4702,CG10175,CG15615,CG32548,E23,ImpE1,CG10211,rdo,CG8170,CG9095,shakB,CG2016,nyo,ImpE1,nahoda,CG6118,pip,ImpE1,CG4702,CG13627,rdo,Ptr,pip,CG13857,Myo10A,C…
212	jaspar-MF0006.1	0.00858037	2.5359	M15	Xrp1	CG12964,CG10211,nyo,dyl,CG10175,CG9411,CG14147,CG8170,CG15080,chinmo,pwn,CG15080,Muc91C,CG10211,CG10175,CG9095,CG8170,chinmo,CG7330,CG11030,Osi14,CG4998,ect,Osi6,dyl,CG9518,CG5065,CG2663,CG6118,Cpr51A
213	jaspar-MA0102.1	0.00856674	2.52805	M15		CG14147,CG15080,dyl,CG9095,CG14257,Cht7,CG2663,CG13627,CG10211,CG2663,chinmo,CG12964,dyl,CG5550,uif,chinmo,CG12964,CG10175,nyo,dyl,dyl,Gld,Hr4,CG8170,CG15740,CG10175,pip,Skeletor,CG9747,CG10175,CG8170,CG6118,shakB,Cpr51A,CG14257,CG8170,nahoda,CG8170
214	transfac_pro-M01896	0.00856416	2.52656	M15	slbo,oc,Stat92E	CG10211,dyl,CG15080,CG14147,CG14257,CG2663,CG9095,CG12964,dyl,nyo,CG14257,dyl,CG15080,shakB,Myo10A,CG12964,CG9518,CG8170,CG8170,CG12017,pwn,CG10175,CG13284,dyl,ect,CG4998,uif,haf,CG4998,Muc91C,CG6118,CG8170,CG8170,chinmo
215	homer-M00390	0.00856134	2.52494	M13	ovo	tnc,Osi6,dyl,CG11409,Cda5,chinmo,CG15080,dyl,dyl,uif,Cht7,CG4702,mas,pwn,CG15080,CG11030,tnc,mwh,mwh,haf,nop5,CG8420,CG9095,tnc,CG12009,nyo,CG10175,CG14516,sas,nyo,CG9095,CBP,CG4364,CG9286,haf,CG10211,Cht7,Myo10A,tty,CG8112,Hr4,CG9281,CTPsyn,serp,Ptr,CG10211,CG8170,CG10911,CG13272,CG9095,Osi17,tnc,CG32425,CG12964,CG5033,dsx-c73A,CG16898,mwh,tal-AA,uif,Cda5,ImpE1,E23,ect,tnc,ect,CG13731,E23,dyl,CG…
216	homer-M00632	0.00854865	2.51763	M10	Hsf	Hsp70Ab,Hsp70Bb,Hsp70Ab,Hsp23,ImpL1,CG14107,CG13627,CG5065,ect,Hsp26,Cht7,Cpr49Ag,tal-AA,nyo,mas,CG9095,CG10211,E23,haf,CG6118,CG11030,bic,CG14120,shakB,CG15080,Hr4,CG15080,CG30349,CG4038,CG5065,InR,CG4998,Myo10A,Ptr,chinmo,CG13676,E23,Osi6,verm,CG11905,nyo,chinmo,CG12017,CG3355
217	transfac_pro-M00727	0.00852423	2.50355	M19	ftz-f1,ERR	CG13857,CG16898,CG13676,Skeletor,CG13731,CG5290,uif,mwh,CG10211,serp,disco-r,chinmo,CG8745,tnc,CBP,CG13676,Nop60B,chinmo,Cpr51A,CG13678,CG13674,CG8745,CG12009,CG13676,nahoda,CG15080,Gld,Rrp40,RpL7-like,CG12964,chinmo
218	swissregulon-HIF1A.p2	0.00852235	2.50247	M18	tgo	Osi9,pit,CG8545,Spn100A,Osi7,CG6937,serp,CG13705,Rtc1,CG7246,Ski6,CG5033,bic,CG2260,l(2)34Fd,CBP,CG12009,Osi9,CG8112,CG1542,mnd,pip,uif,Nnp-1,Osi14,mahj,CG9518,Cpr64Ab,Hr4,shakB,Cpr64Ad,dsx-c73A,CG6712,Surf6,Rpb5,CG13627,nop5,CG6073,CG10211,mbm,Dbp73D,CG8611,ImpE1,CG11409,CG15561,ImpE1,dom,CG4554,tal-AA,U3-55K,haf,Osi9,rdo,CG9253,Rm62,uif,Cht7,CG13097,CBP,CG6724,pip,CG4069,mas,CG9518,CG8170,shakB…
