# Supplementary material for: Transient remodeling of gut metabolism supports juvenile growth and adult fitness in Drosophila
Source: Nat Commun. 2026 Apr 13;17:3458. doi: 10.1038/s41467-026-71776-3 (PMC13077097; doi:10.1038/s41467-026-71776-3)
Supplement: Supplementary file 7 — Supplementary Data 5 [file 41467_2026_71776_MOESM7_ESM.xlsx]

## Sheet: DEG
Flybase ID	Symbol	log2FC_attP40_D4_vs_attP40_D3	padj_attP40_D4_vs_attP40_D3	log2FC_Hnf4i_D4_vs_Hnf4i_D3	padj_Hnf4i_D4_vs_Hnf4i_D3	log2FC_Hnf4i_D3_vs_attP40_D3	padj_Hnf4i_D3_vs_attP40_D3	log2FC_Hnf4i_D4_vs_attP40_D4	padj_log2FC_Hnf4i_D4_vs_attP40_D4
FBgn0010339	128up	-1.13474	1.63284e-29	-1.19993	1.08374e-32	-0.121301	0.562843	-0.186488	0.150644
FBgn0020238	14-3-3epsilon	-0.0229343	0.728289	0.259611	2.73527e-06	-0.0741963	0.481203	0.208349	0.000598557
FBgn0004907	14-3-3zeta	-0.173338	0.000165804	-0.142345	0.0021051	-0.106714	0.102373	-0.0757205	0.18816
FBgn0010340	140up	-0.861257	1.45943e-15	-0.876721	7.2444e-16	-0.149018	0.462001	-0.164482	0.258371
FBgn0085813	18SrRNA-Psi:CR41602	-0.0105597	0.97795	0.49378	0.137891	-0.425674	0.463964	0.0786655	0.879053
FBgn0287775	18w	-0.162244	0.508263	-0.704284	0.00145487	-0.0457073	0.952539	-0.587747	0.0200264
FBgn0085753	28SrRNA-Psi:CR40596	0.428117	0.0915179	0.219133	0.409452	0.149271	0.821354	-0.0597127	0.88053
FBgn0085771	28SrRNA-Psi:CR40741	-0.519746	0.287972	-0.0257098	0.960743	-0.0673038	0.966154	0.426732	0.503019
FBgn0085819	28SrRNA-Psi:CR41609	0.344601	0.607768	-0.816981	0.181558	0.852902	0.394914	-0.30868	0.731936
FBgn0267508	28SrRNA-Psi:CR45848	-0.304915	0.659205	0.479453	0.46914	-0.366596	0.821218	0.417772	0.63308
FBgn0267511	28SrRNA-Psi:CR45851	-0.297302	0.626103	-0.0929339	0.882213	-0.0678976	0.974317	0.136471	0.87913
FBgn0267519	28SrRNA-Psi:CR45859	-0.0227391	0.956717	-0.250736	0.504786	0.405165	0.544172	0.177168	0.735366
FBgn0052016	4E-T	0.126826	0.0228967	0.151857	0.00543499	0.0690377	0.504963	0.0940691	0.159627
FBgn0004168	5-HT1A	-0.339464	0.485113	-0.813926	0.0755843	0.00429025	0.997672	-0.470172	0.435817
FBgn0263116	5-HT1B	0.366844	0.46331	-0.312282	0.520639	0.652317	0.401606	-0.0268088	0.97117
FBgn0087012	5-HT2A	-0.418572	0.168151	-1.08579	0.000156168	0.205126	0.774179	-0.462091	0.211276
FBgn0261929	5-HT2B	0.279122	0.484105	-0.866961	0.0265717	-0.024028	0.98886	-1.17011	0.0054367
FBgn0004573	5-HT7	0.531096	2.8027e-05	0.769667	5.68991e-10	0.0404874	0.922499	0.279058	0.0614451
FBgn0259178	5PtaseI	0.172819	0.100933	0.249039	0.0121042	0.235964	0.0884607	0.312183	0.00422354
FBgn0041707	7B2	0.0631251	0.536825	0.0179311	0.864944	0.22416	0.0652903	0.178966	0.0980959
FBgn0000008	a	-0.0396547	0.876089	0.0715684	0.773468	-0.10137	0.873314	0.00985326	0.977602
FBgn0023130	a6	0.264145	0.0306967	0.344804	0.00384248	0.0103802	0.984826	0.09104	0.590197
FBgn0031791	AANATL2	-0.731828	2.35001e-14	-1.35491	3.92931e-46	0.12585	0.503598	-0.497227	1.44344e-06
FBgn0032839	AANATL3	0.905918	1.9484e-07	0.16521	0.395391	0.280173	0.359552	-0.460535	0.0223364
FBgn0034429	AANATL4	1.69977	1.14965e-92	1.77317	2.4695e-100	-0.214238	0.0765066	-0.140837	0.194186
FBgn0034426	AANATL5	-0.12741	0.612216	1.02526	3.05584e-06	-1.45833	1.90542e-10	-0.305662	0.280584
FBgn0034428	AANATL6	4.36784	4.05705e-166	4.2213	1.46689e-145	-1.45651	8.07289e-17	-1.60306	2.97111e-23
FBgn0027780	Aasdh	-0.108736	0.294876	-0.118443	0.249602	-0.0128744	0.971839	-0.0225813	0.888126
FBgn0031851	Aatf	-2.17122	3.85047e-63	-1.77051	5.04509e-43	-0.0183736	0.970292	0.382343	0.0148209
FBgn0023129	aay	1.11379	1.10014e-25	0.089832	0.466506	-0.470324	0.000160866	-1.49428	3.35574e-44
FBgn0031170	Abca3	1.77577	4.59233e-70	0.975595	4.92943e-22	0.669567	7.16381e-10	-0.130604	0.342718
FBgn0035244	ABCB7	-0.290728	1.29241e-07	-0.328171	1.94344e-09	0.0623256	0.591333	0.0248827	0.775937
FBgn0039890	Abcd1	0.252766	0.00157289	0.338682	1.59821e-05	-0.692301	2.63314e-18	-0.606385	2.0934e-14
FBgn0031069	Abcd3	-0.103746	0.213465	-0.416645	4.40046e-08	-0.237932	0.0144809	-0.55083	1.78446e-12
FBgn0000014	abd-A	-0.675857	8.10451e-05	-1.21912	7.70506e-13	-0.0143284	0.985166	-0.557593	0.00442619
FBgn0000015	Abd-B	-0.512836	0.123289	-0.640091	0.0542115	-0.111913	0.906848	-0.239168	0.614444
FBgn0020510	Abi	0.466056	7.8258e-08	0.566038	4.18274e-11	0.0864571	0.66076	0.186439	0.0738981
FBgn0000017	Abl	0.267362	0.000516309	0.310618	4.64962e-05	-0.0212867	0.934871	0.0219701	0.862367
FBgn0000018	abo	0.0864624	0.474251	0.106362	0.366207	0.0334041	0.924433	0.0533039	0.745211
FBgn0036372	Abp1	0.0176373	0.835183	0.25027	0.000408595	-0.02928	0.893235	0.203353	0.0108988
FBgn0015331	abs	0.206082	0.0714174	0.134149	0.249602	0.207918	0.220137	0.135985	0.342718
FBgn0022710	Ac13E	1.14174	4.54902e-13	1.12836	7.89557e-13	-0.031957	0.956708	-0.0453329	0.865466
FBgn0023416	Ac3	-1.63028	0.00309918	-0.0217423	0.972298	-1.04106	0.189865	0.567482	0.466901
FBgn0004852	Ac76E	0.431567	0.00120198	0.65869	3.49571e-07	0.373267	0.0288762	0.60039	1.48409e-05
FBgn0024150	Ac78C	-0.0708375	0.671444	-0.398698	0.00689089	0.0540706	0.903461	-0.27379	0.125467
FBgn0034432	Acadvl	0.404099	0.000154803	0.082606	0.493327	-1.82275	6.87318e-69	-2.14424	1.30514e-95
FBgn0029969	Acat1	0.432321	1.289e-05	0.206062	0.0459524	-0.186389	0.237979	-0.412649	0.000104305
FBgn0035203	Acat2	-0.733844	4.61723e-18	-0.854271	5.67099e-24	0.0229611	0.937776	-0.0974656	0.41446
FBgn0031992	Acbp1	-0.0939538	0.161839	-0.239618	0.000145379	-0.052795	0.726642	-0.198459	0.00491728
FBgn0010387	Acbp2	1.18972	3.79598e-50	0.787748	1.17231e-22	-0.485702	2.90385e-08	-0.88767	1.22936e-27
FBgn0250836	Acbp3	1.04138	6.33224e-34	0.746294	4.656e-18	0.910177	4.03194e-25	0.615093	7.14278e-12
FBgn0035742	Acbp4	1.17707	4.8737e-23	1.74802	3.16569e-49	-0.495888	0.00044035	0.075057	0.679972
FBgn0035926	Acbp5	1.00825	2.71273e-13	-0.0194035	0.907762	-1.30804	1.73625e-20	-2.3357	1.47273e-65
FBgn0035743	Acbp6	3.0898	5.4835e-258	3.3773	3.14398e-293	-0.121032	0.503609	0.166464	0.151548
FBgn0033246	ACC	0.627004	2.54698e-10	0.448246	7.34875e-06	0.356013	0.0031536	0.177255	0.155894
FBgn0012034	AcCoAS	0.461189	6.48616e-05	0.693919	7.86457e-10	0.448295	0.000781915	0.681024	8.27457e-09
FBgn0000024	Ace	0.679882	6.30931e-25	0.350537	2.77537e-07	-0.204552	0.0200611	-0.533896	5.59737e-15
FBgn0016122	Acer	-0.154811	0.389091	-0.297605	0.081703	-0.193948	0.548858	-0.336743	0.0864745
FBgn0027620	Acf	-0.456958	8.20696e-05	-0.570591	6.60977e-07	0.0372984	0.920566	-0.0763345	0.659448
FBgn0033749	achi	-0.438079	0.0166727	-0.380619	0.0376538	0.0603034	0.913516	0.117763	0.659591
FBgn0033936	Achl	-3.48213	8.0746e-28	-3.56902	7.05013e-29	0.152073	0.826302	0.0651796	0.921689
FBgn0000028	acj6	-0.353655	0.657566	1.09154	0.131956	-0.631701	NA	0.813492	NA
FBgn0028484	Ack	0.348774	0.00219931	0.278738	0.0164636	-0.0734793	0.808316	-0.143515	0.332035
FBgn0263998	Ack-like	-0.204484	0.0137552	0.0313532	0.736007	0.0143079	0.961159	0.250145	0.00579706
FBgn0263198	Acn	-0.179873	0.0313048	-0.261349	0.00123426	0.131178	0.336541	0.0497015	0.678534
FBgn0027572	ACOX1	1.59801	2.25986e-57	1.05122	2.38911e-25	-1.3618	1.21408e-40	-1.9086	1.47881e-80
FBgn0031813	Acox3	0.351991	0.00224586	-0.0391872	0.76663	-0.633911	1.51356e-07	-1.02509	8.73333e-20
FBgn0034629	Acox57D-d	0.849625	7.64966e-09	0.156573	0.343999	-1.9954	5.41664e-42	-2.68846	1.31171e-76
FBgn0034628	Acox57D-p	1.75275	2.21417e-78	1.05557	4.42819e-29	-0.365576	0.00137788	-1.06275	8.00148e-29
FBgn0000032	Acph-1	0.751017	9.5524e-15	0.691477	1.27073e-12	-0.082462	0.735928	-0.142002	0.263715
FBgn0035300	acs	4.4729	6.74657e-205	2.77138	7.49082e-71	-0.769993	3.53533e-05	-2.47151	1.52912e-68
FBgn0031703	Acsf2	0.0423378	0.758192	-0.455656	7.85494e-05	0.369962	0.00993811	-0.128033	0.41446
FBgn0029945	Acsf3	-0.318719	0.522568	0.0393	0.940219	-0.196128	0.883115	0.161891	0.822971
FBgn0263120	Acsl	0.0102846	0.941421	0.0805845	0.526567	-0.662627	3.32642e-08	-0.592327	5.30778e-07
FBgn0038733	Acsx3	2.01607	0.00218728	2.15281	0.00071916	0.240624	0.912751	0.377364	0.665834
FBgn0038734	Acsx4	0.192717	5.42384e-07	0.227832	1.83835e-09	0.193674	4.33834e-06	0.228789	8.47037e-09
FBgn0000043	Act42A	2.47784	3.10233e-229	2.97501	0	0.144525	0.266127	0.641701	8.06083e-16
FBgn0000044	Act57B	-0.299824	0.00294543	-0.543898	2.42272e-08	-0.158357	0.355366	-0.402431	0.000152833
FBgn0000042	Act5C	0.143696	0.0026379	0.325719	1.30996e-12	-0.116198	0.0745	0.0658249	0.279012
FBgn0000045	Act79B	0.166894	0.746796	0.520911	0.294505	-0.818545	0.25794	-0.464527	0.443154
FBgn0000046	Act87E	0.551621	6.26097e-10	0.519608	5.78645e-09	-0.417068	3.44953e-05	-0.449082	2.23477e-06
FBgn0024913	Actbeta	0.0955863	0.825415	-0.734072	0.0621768	0.0827163	0.947446	-0.746942	0.104316
FBgn0000667	Actn	-0.439221	8.51506e-05	-0.713415	7.10334e-11	-0.186701	0.320075	-0.460895	0.000118236
FBgn0040507	ACXD	0.343328	2.24981e-07	0.0956173	0.179847	0.271796	0.000385345	0.0240848	0.824023
FBgn0038363	Acyp2	0.535077	2.95269e-08	0.654653	1.56336e-11	-0.169528	0.313419	-0.0499513	0.734865
FBgn0037661	Ada	0.0380797	0.941842	-0.430951	0.352332	0.421202	0.650063	-0.0478287	0.9455
FBgn0051866	Ada1-2	0.0294979	0.904993	0.137751	0.543809	0.0158294	0.986242	0.124083	0.681063
FBgn0263738	Ada2a	-0.277461	0.0524785	-0.544145	0.000237538	-0.499864	0.00210552	-0.766548	5.86578e-07
FBgn0037555	Ada2b	0.44489	1.43599e-05	0.946193	9.43371e-22	0.122325	0.558231	0.623628	1.81158e-09
FBgn0030891	Ada3	0.124895	0.334421	0.191755	0.119883	0.17874	0.389058	0.245601	0.0806431
FBgn0286071	AdamTS-A	-0.990237	2.24341e-08	-1.44033	2.46335e-16	0.00555556	0.995565	-0.444533	0.0355265
FBgn0029791	AdamTS-B	0.281861	0.199913	-0.000245223	0.999324	-0.0535412	0.939242	-0.335647	0.195744
FBgn0026086	Adar	0.133279	0.149051	0.41412	9.91136e-07	0.0367927	0.890859	0.317633	0.000653086
FBgn0028658	Adat1	-0.538282	0.0206814	-0.721738	0.00167911	0.0278172	0.975482	-0.155639	0.651458
FBgn0035039	Adck1	-1.40001	3.57852e-55	-1.32931	3.17104e-48	-0.39246	0.00012421	-0.321767	0.00244072
FBgn0036142	Adck5	-0.439738	0.000390626	-0.651725	1.16806e-07	-0.214825	0.285444	-0.426812	0.0019756
FBgn0026573	ADD1	-0.0152954	0.88443	0.244361	0.00532843	0.0701958	0.740811	0.329853	0.000469381
FBgn0284249	Adf1	-0.0481124	0.548907	-0.135635	0.0653527	0.026914	0.901657	-0.0606085	0.547506
FBgn0036752	Adgf-A	1.07041	1.51684e-68	0.841488	1.36237e-42	-0.390517	5.19652e-09	-0.619443	5.73121e-23
FBgn0043025	Adgf-A2	1.50487	6.24838e-12	1.09777	3.02298e-06	-0.693355	0.0239373	-1.10046	2.19048e-06
FBgn0038173	Adgf-C	1.03333	1.29436e-05	0.561086	0.0218724	0.196444	0.741434	-0.275796	0.376183
FBgn0052068	Adi1	0.340872	3.41898e-06	0.0985338	0.217752	-0.17679	0.0910433	-0.419128	4.22393e-08
FBgn0038984	AdipoR	0.168439	7.91552e-05	0.13743	0.00159031	-0.354075	2.87672e-16	-0.385084	1.67631e-19
FBgn0036337	Adk2	-1.23479	1.54732e-110	-1.26726	2.50046e-112	-0.135095	0.0776753	-0.167564	0.0156511
FBgn0026602	Adk3	0.158029	0.0860744	0.265577	0.00261943	-0.0111728	0.975482	0.0963751	0.415113
FBgn0039747	AdoR	0.748113	0.0201712	0.275903	0.439329	-0.610541	0.220051	-1.08275	0.00174556
FBgn0000057	adp	0.690328	5.75866e-16	0.544999	2.97677e-10	-0.0325179	0.906814	-0.177847	0.0876211
FBgn0038467	Adsl	-1.33633	2.02307e-114	-1.32135	4.2832e-111	0.0123235	0.95318	0.0273077	0.785732
FBgn0027493	Adss	-0.785167	1.98353e-68	-0.759535	6.87034e-64	-0.0644086	0.451341	-0.0387766	0.563552
FBgn0037679	Aduk	0.372662	8.5057e-06	0.445948	9.21439e-08	-0.109335	0.503598	-0.0360492	0.784377
FBgn0036043	Ae2	0.231934	0.0559364	-0.000942607	0.994851	-0.226674	0.206824	-0.459551	0.00022824
FBgn0005694	Aef1	-0.788018	1.07355e-19	-0.868086	1.35095e-23	0.0243984	0.935254	-0.0556698	0.67838
FBgn0036702	Afg3l2	-0.598216	1.10499e-28	-0.413655	2.30746e-14	-0.0437455	0.749725	0.140816	0.028898
FBgn0026309	aft	-0.122545	0.303227	-0.103267	0.390279	0.0178075	0.964742	0.0370854	0.835341
FBgn0038223	Afti	0.0575788	0.482326	0.182249	0.0138037	0.00507431	0.988444	0.129744	0.147582
FBgn0015010	Ag5r	0.476813	6.95857e-05	1.08603	1.76151e-20	-0.710874	2.35322e-08	-0.101659	0.549294
FBgn0020508	Ag5r2	0.896768	3.75455e-16	1.12913	5.51367e-25	0.117418	0.632341	0.349775	0.0054459
FBgn0053138	AGBE	0.659838	1.18407e-11	0.295913	0.0030769	0.342012	0.00441533	-0.0219126	0.893636
FBgn0029813	AgmNAT	-0.304703	0.0403428	-0.870718	8.58177e-10	0.0742265	0.854992	-0.491789	0.00221589
FBgn0041171	ago	-0.0428966	0.59646	-0.052992	0.500446	0.061706	0.708877	0.0516106	0.615148
FBgn0262739	AGO1	0.259477	0.000459275	0.234262	0.0015492	0.108196	0.414014	0.0829808	0.402189
FBgn0087035	AGO2	0.848949	3.53733e-43	1.10766	1.42098e-72	-0.0654866	0.641066	0.19322	0.00650559
FBgn0250816	AGO3	-0.00856964	0.978278	-0.157472	0.605286	-0.346269	0.471884	-0.495172	0.127217
FBgn0030421	Agpat1	0.902484	0.0001228	0.604393	0.0251917	-1.85107	7.74364e-13	-2.14916	1.23234e-18
FBgn0026718	Agpat2	1.43454	9.21146e-28	0.255855	0.0744998	-1.03864	8.84341e-14	-2.21732	2.33523e-63
FBgn0036623	Agpat3	1.01901	5.0405e-20	0.573168	3.88865e-07	-0.420318	0.00185153	-0.866162	5.06776e-14
FBgn0036622	Agpat4	0.0337392	0.816059	-0.145163	0.266874	-0.611696	3.10651e-06	-0.790598	1.25578e-10
FBgn0033983	Agps	-0.788237	0.00985632	-0.618167	0.0512685	-0.241068	0.725506	-0.0709978	0.893636
FBgn0024912	agt	-0.33217	0.126793	-0.403643	0.0595784	0.0399141	0.956236	-0.0315589	0.928399
FBgn0014031	Agxt	1.02084	0.0193497	0.822923	0.0548623	0.683731	0.349977	0.485819	0.375874
FBgn0014455	Ahcy	-1.14148	5.03053e-43	-1.01014	6.24651e-34	-0.10197	0.554582	0.0293692	0.833858
FBgn0035371	AhcyL1	0.296225	2.30737e-05	0.341174	8.21433e-07	0.127612	0.25794	0.172561	0.0338056
FBgn0015011	AhcyL2	-0.178329	0.0397709	0.0159539	0.87002	0.223615	0.0405004	0.417898	1.54559e-06
FBgn0031392	AIF	-1.58423	9.7625e-74	-1.59863	9.49234e-75	-0.0604252	0.797094	-0.074826	0.56722
FBgn0033351	AIMP1	-0.697383	7.73566e-14	-0.776054	9.66815e-17	-0.11179	0.560739	-0.190461	0.104198
FBgn0036515	AIMP2	-0.763588	6.66739e-15	-0.731625	8.62176e-14	-0.0444677	0.885863	-0.0125055	0.940594
FBgn0050185	AIMP3	-0.889794	2.45262e-18	-0.705867	4.93383e-12	-0.0146977	0.96983	0.169229	0.206526
FBgn0036754	ais	-2.717	1.85813e-71	-2.3269	9.29226e-54	-0.0219719	0.968167	0.368131	0.0576995
FBgn0022709	Ak1	-0.447095	1.99203e-05	-0.745584	9.91332e-13	-0.102434	0.658441	-0.400923	0.000650024
FBgn0283494	Ak2	0.210324	0.367243	0.0678886	0.803536	-0.631227	0.0271591	-0.773662	0.00157103
FBgn0042094	Ak3	0.286266	0.000132433	0.0770259	0.350673	-0.31368	0.000225579	-0.522919	5.58744e-12
FBgn0033754	Ak6	-2.18825	8.608e-47	-1.89955	1.68131e-35	-0.167642	0.583975	0.12106	0.621691
FBgn0027932	Akap200	1.0057	4.32074e-18	2.29643	1.55937e-89	0.029633	0.942682	1.32036	9.22422e-30
FBgn0082598	akirin	0.126694	0.105706	0.208218	0.00563302	-0.15422	0.165091	-0.0726961	0.476678
FBgn0086254	Akr1B	-0.178428	0.121237	-0.565259	1.21568e-07	-0.063238	0.833988	-0.450069	0.000103969
FBgn0010379	Akt	-0.0925129	0.189633	0.0419038	0.570613	0.0442009	0.795501	0.178618	0.0173948
FBgn0000061	al	0.0958151	0.362495	-0.277535	0.00415967	0.0126805	0.973627	-0.36067	0.000499953
FBgn0030122	Aladin	-1.21279	5.39208e-25	-1.10821	3.65139e-21	0.0288992	0.943552	0.133477	0.430285
FBgn0027094	AlaRS	-0.806762	1.60779e-42	-0.595165	1.23231e-23	-0.250673	0.000302088	-0.0390762	0.667959
FBgn0028962	AlaRS-m	-0.721858	1.32411e-23	-0.777899	4.83363e-27	-0.00282819	0.994443	-0.0588692	0.590197
FBgn0020764	Alas	-0.157528	0.406269	1.11035	2.45848e-11	-0.0278368	0.965321	1.24004	4.75423e-13
FBgn0260972	alc	0.0054931	0.941421	0.0336393	0.627462	0.0655839	0.611893	0.0937302	0.227484
FBgn0000064	Ald1	-0.0323403	0.626103	-0.144803	0.0137856	-0.604464	1.84427e-26	-0.716927	2.05667e-37
FBgn0012036	Aldh	0.0296686	0.807592	-0.167117	0.119215	-0.0470873	0.879704	-0.243873	0.0401233
FBgn0010548	Aldh-III	0.790087	1.01772e-35	0.295983	5.24982e-06	-0.182351	0.0336829	-0.676455	1.07381e-25
FBgn0036857	Aldh7A1	0.538058	3.84146e-27	-0.0573035	0.307391	0.0844997	0.335432	-0.510861	9.77157e-24
FBgn0086378	Alg-2	0.381438	3.42221e-06	0.272185	0.00106624	0.0525282	0.813643	-0.0567251	0.639487
FBgn0038552	Alg1	-0.293206	5.45855e-05	-0.045349	0.579936	-0.0573368	0.748409	0.19052	0.0229228
FBgn0052076	Alg10	-0.0341504	0.763635	-0.00962228	0.931988	0.0453627	0.874783	0.0698909	0.616656
FBgn0037108	Alg11	0.476157	1.85597e-18	0.418241	2.04878e-14	-0.0897303	0.355366	-0.147646	0.0208182
FBgn0037743	Alg12	0.260657	0.00115997	0.135933	0.104064	-0.0458296	0.835265	-0.170553	0.0715717
FBgn0039639	Alg13	-0.00248004	0.989666	-0.130116	0.443064	-0.0499027	0.918297	-0.177539	0.388624
FBgn0030645	Alg14	0.240576	0.098107	-0.0518899	0.746421	0.174095	0.513308	-0.118371	0.545994
FBgn0035401	Alg2	0.896292	2.45292e-39	0.882831	2.34222e-38	0.120278	0.314955	0.106817	0.231072
FBgn0011297	Alg3	0.0211627	0.78349	-0.269484	3.03994e-05	0.0793309	0.529315	-0.211316	0.00348254
FBgn0032477	Alg7	0.341785	8.03543e-08	0.507185	7.83606e-16	-0.113911	0.284132	0.0514887	0.576392
FBgn0039293	Alg9	-0.377158	9.87072e-07	-0.46118	1.66949e-09	-0.0171582	0.949405	-0.10118	0.326433
FBgn0261238	Alh	-0.0759753	0.4647	-0.0255023	0.813123	0.0656817	0.780695	0.116155	0.342535
FBgn0013746	alien	0.135348	0.0362959	-0.00930755	0.900379	-0.00827616	0.97371	-0.152931	0.0351965
FBgn0086346	ALiX	0.166077	0.0708756	0.978718	4.36319e-31	-0.0195094	0.949405	0.793131	5.05605e-20
FBgn0040505	Alk	-0.433366	0.285182	0.159624	0.706806	-0.0553268	0.967644	0.537663	0.261596
FBgn0065035	AlkB	-0.103766	0.554762	-0.24912	0.126978	-0.057845	0.904088	-0.203198	0.317513
FBgn0025388	Alms1a	-0.29316	0.0967104	0.0521913	0.786461	0.00810835	0.991257	0.35346	0.0790409
FBgn0283479	Alp1	0.46416	0.407639	1.62298	0.00211577	-0.969596	0.253133	0.189221	0.812691
FBgn0035619	Alp10	-0.0584489	0.647634	-0.415026	0.000155777	0.126987	0.575974	-0.22959	0.0812308
FBgn0030661	Alp11	-0.697002	0.0213128	-0.643187	0.0300072	0.194063	0.784141	0.247878	0.569118
FBgn0032779	Alp12	0.849335	2.13868e-07	1.08033	2.51409e-11	-0.0672493	0.895705	0.163745	0.472152
FBgn0037786	Alp13	3.61652	2.98883e-48	4.23784	3.43631e-64	-0.122685	0.893194	0.498635	0.0500665
FBgn0016123	Alp4	-0.606389	0.125475	0.127092	0.769153	-0.275642	0.771353	0.457839	0.353948
FBgn0038845	Alp5	0.336422	2.96181e-06	-0.0599349	0.457158	-0.0301849	0.893194	-0.426542	9.92024e-09
FBgn0035620	Alp9	-0.0718106	0.651536	-0.552961	4.78115e-05	0.175941	0.503373	-0.30521	0.0589318
FBgn0086361	alph	-0.0439621	0.518557	0.0536078	0.417812	-0.0304283	0.860251	0.0671416	0.406251
FBgn0010215	alpha-Cat	0.583817	6.69335e-24	0.57334	3.15989e-23	0.124649	0.166823	0.114172	0.113213
FBgn0029105	alpha-Catr	0.599972	0.490836	1.16345	0.153008	-0.147785	0.95905	0.415688	0.713279
FBgn0015568	alpha-Est1	0.957867	3.98573e-62	0.751572	3.70092e-38	-0.360537	1.35835e-08	-0.566832	8.92312e-22
FBgn0015569	alpha-Est10	1.02971	7.05585e-42	0.563031	3.06839e-13	-0.157925	0.194549	-0.624606	2.0175e-15
FBgn0015570	alpha-Est2	2.695	4.49592e-83	1.33968	7.02967e-21	-0.808588	2.83095e-07	-2.16391	1.97975e-53
FBgn0015572	alpha-Est4	1.19014	2.0258e-71	0.69267	5.46306e-25	0.188831	0.0401852	-0.308642	2.39676e-05
FBgn0261393	alpha-Est5	0.56233	5.29867e-39	0.456692	4.97078e-26	-0.106525	0.0912456	-0.212163	5.88925e-06
FBgn0015575	alpha-Est7	1.90516	1.47719e-78	1.82221	4.77365e-72	0.335116	0.0108125	0.252166	0.0401165
FBgn0015576	alpha-Est8	0.37592	2.7453e-05	0.500926	9.06364e-09	0.251447	0.0316992	0.376452	7.09707e-05
FBgn0015577	alpha-Est9	0.179248	0.283347	1.107	1.0061e-13	-0.00355102	0.996073	0.924198	3.23245e-09
FBgn0259170	alpha-Man-Ia	0.207992	0.154135	0.046778	0.769782	-0.0340307	0.942402	-0.195245	0.268763
FBgn0039634	alpha-Man-Ib	0.273934	0.0729825	-0.167511	0.292834	0.0890467	0.824129	-0.352398	0.0389107
FBgn0051202	alpha-Man-Ic	0.0364916	0.949871	-0.839413	0.12185	-0.222728	0.878438	-1.09863	0.0718569
FBgn0011740	alpha-Man-IIa	0.409893	0.000388522	0.205212	0.0929344	-0.00351479	0.995702	-0.208196	0.141215
FBgn0026616	alpha-Man-IIb	-0.658174	0.0283775	-0.563068	0.0686035	-0.242306	0.718772	-0.147201	0.751877
FBgn0030007	alpha-PheRS	-0.842326	5.19705e-33	-0.739903	9.5436e-26	-0.0431969	0.827358	0.0592262	0.573862
FBgn0250789	alpha-Spec	0.0181357	0.839277	0.058664	0.482023	-0.156231	0.162907	-0.115702	0.223702
FBgn0031491	alpha4GT1	0.584185	0.000219069	0.715343	5.21942e-06	-0.105848	0.802234	0.0253097	0.923439
FBgn0025725	alphaCOP	0.250437	0.000114463	0.370528	5.84486e-09	-0.0950653	0.416818	0.0250259	0.809353
FBgn0250791	alphaSnap	0.39105	1.76469e-07	0.654969	5.37278e-19	-0.0799656	0.62688	0.183954	0.0360862
FBgn0003863	alphaTry	1.30392	2.04668e-18	2.24355	2.79629e-52	-0.000874074	0.99915	0.938751	1.83636e-09
FBgn0087040	alphaTub67C	0.890091	0.227364	0.118116	0.883565	0.466812	0.794981	-0.305162	0.77079
FBgn0003884	alphaTub84B	-0.0289078	0.695805	0.125572	0.0554758	-0.18773	0.0193959	-0.0332503	0.729367
FBgn0003885	alphaTub84D	-0.882974	6.85107e-27	-0.737146	4.70068e-19	-0.24249	0.0262951	-0.0966615	0.401363
FBgn0031068	Alr	-1.08544	1.21242e-35	-0.601251	8.61953e-12	-0.24024	0.0417901	0.24395	0.019342
FBgn0037116	Als2	0.367184	2.3608e-09	0.556328	3.1965e-20	0.0673048	0.616195	0.256449	0.000109919
FBgn0038535	alt	-0.0861519	0.216306	0.0999565	0.143411	-0.0164829	0.940388	0.169625	0.0220058
FBgn0000071	Ama	0.836619	0.00787977	1.60922	4.27115e-07	-1.10407	0.00492484	-0.331471	0.424252
FBgn0032881	Amacr	0.49036	6.61032e-07	0.193937	0.125077	-2.74826	6.45948e-148	-3.04468	5.15235e-182
FBgn0000075	amd	-0.619429	0.0297794	-0.90748	0.00101567	0.226446	0.732383	-0.0616042	0.893636
FBgn0086782	amn	0.310678	0.247191	0.375451	0.165373	-0.240765	0.676599	-0.175991	0.628791
FBgn0025686	Amnionless	0.66795	0.0476011	-0.167081	0.661457	-0.0321328	0.981561	-0.867164	0.0209338
FBgn0023179	amon	0.386132	2.98622e-05	0.322136	0.000522166	0.0763169	0.736456	0.0123214	0.936681
FBgn0052626	AMPdeam	0.263268	0.00100832	0.479175	6.40361e-10	0.117756	0.40692	0.333663	7.80311e-05
FBgn0027356	Amph	-0.24151	0.0286943	-0.237988	0.0301283	-0.0500279	0.877315	-0.0465063	0.780653
FBgn0023169	AMPKalpha	0.288793	3.98236e-07	0.357751	2.09393e-10	0.0609786	0.622777	0.129937	0.0548365
FBgn0030522	amrt	0.225021	0.114605	0.238817	0.0922855	-0.0628606	0.878714	-0.0490649	0.821557
FBgn0030328	Amun	0.259965	2.0585e-07	0.336193	9.16881e-12	0.110742	0.135319	0.18697	0.000637719
FBgn0000077	amx	0.123985	0.405595	0.121328	0.41196	0.0511764	0.902924	0.0485201	0.822867
FBgn0000078	Amy-d	2.15197	2.6963e-123	0.931742	4.12906e-24	-0.0356915	0.904711	-1.25592	3.99209e-42
FBgn0000079	Amy-p	1.46736	2.1962e-112	0.824317	2.58044e-36	0.0699662	0.636334	-0.573075	2.18855e-17
FBgn0020506	Amyrel	1.61718	3.42123e-40	0.466396	0.000217082	0.389279	0.014284	-0.761504	3.75853e-09
FBgn0011746	ana	0.0372925	0.796011	-0.431912	0.00030719	0.467677	0.00063603	-0.00152777	0.994787
FBgn0262167	ana1	-0.0801899	0.8105	-0.0375448	0.906075	0.518493	0.218873	0.561138	0.0907671
FBgn0027513	ana2	-0.635986	0.00105021	-0.725228	0.000245479	-0.171346	0.690759	-0.260588	0.329326
FBgn0266111	ana3	-0.0422539	0.908927	-0.202479	0.543809	0.406315	0.460222	0.246091	0.569709
FBgn0012037	Ance	0.553743	5.43271e-15	0.168916	0.0236494	0.0197751	0.935919	-0.365052	1.45495e-06
FBgn0032535	Ance-2	-0.4496	0.322386	-0.717546	0.101101	0.166317	0.893194	-0.101629	0.887533
FBgn0036741	anchor	0.83763	1.1368e-16	0.82253	4.44896e-16	-0.118888	0.585272	-0.133988	0.322746
FBgn0016762	angel	-0.174666	0.137085	-0.23693	0.0366178	0.158966	0.414247	0.0967017	0.540991
FBgn0011747	Ank	0.543856	1.65321e-14	0.553397	4.91427e-15	0.0952453	0.489512	0.104786	0.26069
FBgn0261788	Ank2	-1.06338	4.84821e-06	-1.56344	1.8303e-11	0.0274461	0.976305	-0.472615	0.108581
FBgn0028343	Ankle2	-0.510534	2.79461e-12	-0.561472	9.27215e-15	0.16713	0.110862	0.116192	0.229527
FBgn0261881	Ankrd49	-0.269392	0.0520662	-0.0872696	0.559729	-0.0787978	0.826388	0.103325	0.595651
FBgn0052000	anne	0.164939	0.00273416	0.0108687	0.865648	0.155303	0.0262951	0.00123249	0.989924
FBgn0025111	Ant2	-0.796722	0.00267355	-0.440372	0.118368	-0.675523	0.0535523	-0.319172	0.374658
FBgn0260642	Antp	-0.415532	0.228657	-1.08246	0.00100012	0.113272	0.907707	-0.553655	0.184115
FBgn0050488	antr	0.570906	0.0620248	0.759365	0.0100112	0.0840441	0.931823	0.272503	0.491769
FBgn0000084	AnxB10	1.6385	7.30142e-12	1.52562	1.10482e-10	0.317858	0.509968	0.204977	0.538906
FBgn0030749	AnxB11	-0.48156	1.50261e-09	-0.523465	5.36523e-11	0.00674034	0.985166	-0.0351648	0.788945
FBgn0000083	AnxB9	0.374469	5.27679e-07	0.396913	8.55324e-08	0.160133	0.153777	0.182576	0.0372403
FBgn0000097	aop	0.018271	0.869935	0.00171761	0.987375	0.0612583	0.801615	0.0447049	0.754518
FBgn0004569	aos	-0.446043	0.118177	-0.0749386	0.810257	-0.0235016	0.984654	0.347603	0.332074
FBgn0029512	Aos1	-0.63949	6.23935e-21	-0.615703	1.62698e-19	0.0485327	0.780695	0.0723191	0.46912
FBgn0267408	AOX1	-0.415879	3.89589e-12	-0.453411	3.17353e-14	-0.354463	4.21018e-08	-0.391995	3.42783e-10
FBgn0038349	AOX3	-0.735796	1.49664e-18	-0.797604	1.42306e-21	0.00714262	0.985212	-0.054665	0.670979
FBgn0010380	AP-1-2beta	0.341261	3.65466e-09	0.372968	9.14417e-11	0.00496973	0.985166	0.0366767	0.673421
FBgn0030089	AP-1gamma	0.0767535	0.107185	0.16844	0.000177767	0.000178826	0.99915	0.0918653	0.089323
FBgn0024833	AP-1mu	0.0919724	0.0736375	0.154318	0.00169953	0.0655736	0.471555	0.127919	0.0226508
FBgn0039132	AP-1sigma	0.0383938	0.500236	0.222582	6.89206e-06	0.0856457	0.302378	0.269834	2.02602e-07
FBgn0264855	AP-2alpha	0.389221	1.23563e-10	0.301889	7.22133e-07	0.0531367	0.718772	-0.0341946	0.712889
FBgn0263351	AP-2mu	0.0943404	0.0995807	0.159811	0.00347046	0.0621899	0.57748	0.12766	0.0443356
FBgn0043012	AP-2sigma	0.0202602	0.821726	0.0609416	0.464087	0.044606	0.827358	0.0852874	0.399647
FBgn0015589	Apc	-0.228883	0.107029	0.18764	0.18848	0.179699	0.471884	0.596223	2.76201e-05
FBgn0034231	APC10	-0.518889	0.000210881	-0.608164	1.09985e-05	0.121764	0.696648	0.0324889	0.892744
FBgn0026598	Apc2	-0.219506	0.289198	0.00805358	0.97141	-0.201667	0.616195	0.0258928	0.936681
FBgn0052707	APC4	-0.451957	2.45655e-05	-0.305176	0.00512423	-0.0315188	0.925659	0.115262	0.44512
FBgn0029879	APC7	0.257648	0.554577	-0.182252	0.699443	-0.50867	0.495265	-0.94857	0.0419565
FBgn0026150	ApepP	0.359393	8.37155e-20	0.102537	0.0139762	-0.0426875	0.628594	-0.299544	2.71861e-13
FBgn0031458	aph-1	0.477945	5.15846e-05	0.798291	4.11974e-12	-0.0456678	0.902781	0.274678	0.0446705
FBgn0261854	aPKC	-0.274189	6.9379e-07	0.198186	0.00037456	-0.143154	0.0574861	0.329222	9.54371e-09
FBgn0042178	Apl	-2.03671	1.14946e-07	-1.27914	6.62394e-20	4.58671	5.59352e-118	5.34429	7.58157e-53
FBgn0040281	Aplip1	0.112961	0.848187	-0.0712723	0.907258	-0.330523	0.800641	-0.514757	0.46041
FBgn0038132	apn	-6.20174	1.12786e-102	-5.61657	1.70189e-89	0.079605	0.930349	0.664774	0.0798283
FBgn0087002	apolpp	-1.16195	0.417613	1.83203	0.178626	2.3635	0.24797	5.35747	9.01695e-05
FBgn0032136	Apoltp	0.0282304	0.967629	0.554982	0.358888	1.58845	0.0277882	2.1152	0.000462082
FBgn0260941	app	0.242631	0.00238346	0.239834	0.00241114	0.288192	0.00185046	0.285395	0.000827723
FBgn0261112	APP-BP1	-0.490184	4.03831e-09	-0.378725	5.80669e-06	0.0657017	0.749562	0.17716	0.0854006
FBgn0000108	Appl	-0.818028	0.0198195	0.0803015	0.842928	-0.733374	0.14209	0.164955	0.754898
FBgn0000109	Aprt	0.140715	0.0964838	-0.133177	0.119301	-0.0404832	0.862854	-0.314375	0.000324502
FBgn0036111	Aps	-0.293185	1.8488e-07	-0.20658	0.000271745	0.0959563	0.310153	0.182561	0.00389518
FBgn0015903	apt	0.112362	0.22866	0.0793946	0.398535	0.28028	0.00756801	0.247313	0.0108103
FBgn0042138	Apt1	-0.207155	0.000164219	-0.310021	1.03996e-08	-0.215433	0.000637735	-0.3183	2.06516e-08
FBgn0038704	Aptx	0.0111508	0.895393	0.0235577	0.768496	0.312124	4.70636e-05	0.324531	1.04095e-05
FBgn0033807	AQP	0.345905	0.381722	0.0468807	0.916812	-0.390443	0.621743	-0.689468	0.126807
FBgn0286516	aqz	0.121726	0.308688	0.223428	0.0484779	0.119593	0.603622	0.221295	0.0918515
FBgn0015904	ara	-0.241185	0.0722159	-0.517939	4.87974e-05	0.143802	0.583975	-0.132952	0.454341
FBgn0028646	aralar1	-0.071588	0.606211	0.126469	0.336981	-0.115365	0.673923	0.0826925	0.639705
FBgn0033926	Arc1	1.27408	1.64621e-40	1.67243	6.71371e-69	-0.1934	0.207718	0.204948	0.0845327
FBgn0033928	Arc2	0.498552	1.02328e-05	1.03518	7.32131e-21	-0.345166	0.017218	0.191465	0.174286
FBgn0038742	Arc42	0.0543073	0.546346	-0.238848	0.00370262	-0.868371	2.09768e-28	-1.16153	5.63772e-50
FBgn0289108	Archease	-0.968161	1.11075e-18	-0.922799	1.19037e-17	0.445739	0.000357534	0.491102	5.52466e-05
FBgn0010348	Arf1	-0.0329694	0.528997	0.0970764	0.0410934	-0.0624291	0.464759	0.0676167	0.250388
FBgn0013749	Arf4	0.157859	0.0825447	0.307626	0.000368906	-0.0581791	0.796126	0.0915884	0.435322
FBgn0013750	Arf6	0.0324863	0.612903	0.0558686	0.361449	-0.0295455	0.853195	-0.00616325	0.946096
FBgn0020655	ArfGAP1	0.244351	5.07019e-07	0.273663	2.00376e-08	-0.238075	1.10857e-05	-0.208763	7.29206e-05
FBgn0037182	ArfGAP3	0.17815	0.00119697	0.222748	3.88687e-05	-0.022364	0.894	0.0222341	0.796361
FBgn0037884	Arfip	0.0814388	0.410586	0.0257578	0.804624	0.0297004	0.916328	-0.0259806	0.86058
FBgn0030088	Arfrp1	0.313192	0.0126185	0.169923	0.196701	-0.0486933	0.899405	-0.191963	0.216862
FBgn0023535	arg	0.858	0.228527	1.84866	0.00302743	0.405486	0.825168	1.39615	0.0498035
FBgn0000116	Argk1	1.21213	1.10941e-58	0.989198	1.72203e-39	0.153065	0.203778	-0.0698714	0.523152
FBgn0035957	Argk2	-0.455444	0.100761	-0.487739	0.0930742	-0.475921	0.256432	-0.508216	0.136671
FBgn0032076	Argl	0.675193	3.74166e-34	0.539885	2.02291e-22	0.20326	0.00308477	0.067951	0.37001
FBgn0051712	Arglu1	0.402461	0.00468932	0.288399	0.0463823	0.0850539	0.824566	-0.0290085	0.900625
FBgn0051469	Argp	1.66396	1.23981e-39	2.0576	1.08665e-60	0.0709481	0.854992	0.464587	0.000658394
FBgn0027093	ArgRS	-0.857863	9.84439e-38	-0.761953	6.79389e-30	-0.115624	0.313489	-0.0197145	0.865801
FBgn0037526	ArgRS-m	-0.749763	1.35181e-21	-0.679377	2.07129e-17	-0.187955	0.0892354	-0.117568	0.282306
FBgn0017418	ari-1	0.52491	4.41086e-12	0.532441	2.06489e-12	-0.0156161	0.956018	-0.00808523	0.949591
FBgn0025186	ari-2	0.920287	1.6089e-12	1.03357	1.51393e-15	0.00867304	0.988996	0.121953	0.507393
FBgn0000115	Arl1	0.238013	0.000507541	0.290823	1.6374e-05	-0.0167523	0.943375	0.0360574	0.727347
FBgn0004908	Arl2	-0.132093	0.306577	0.0509075	0.708275	-0.00771167	0.988944	0.175289	0.250373
FBgn0039889	Arl4	0.495181	1.16943e-06	0.450289	9.86866e-06	0.0669203	0.808316	0.0220284	0.89677
FBgn0035866	Arl5	-0.0219622	0.834064	0.164421	0.0734952	-0.133175	0.390027	0.053208	0.684814
FBgn0038453	Arl6IP1	0.337822	0.000357062	0.555325	8.33503e-10	0.282074	0.0177912	0.499576	1.83294e-07
FBgn0037551	Arl8	0.672779	4.3782e-20	0.839439	2.7809e-31	0.214533	0.029731	0.381193	7.69705e-07
FBgn0000117	arm	0.377528	5.5187e-18	0.420903	5.09307e-22	-0.0776967	0.297761	-0.0343212	0.596666
FBgn0261554	Arms	0.42936	1.37224e-05	1.03221	5.59412e-27	-0.33968	0.00463485	0.263174	0.0201122
FBgn0011745	Arp1	0.186758	0.000206865	0.344395	1.99882e-12	-0.0226161	0.884104	0.135021	0.0182917
FBgn0031050	Arp10	0.145658	0.0521924	0.185636	0.0115396	-0.0221363	0.925089	0.0178417	0.880901
FBgn0011742	Arp2	0.492331	3.22113e-25	0.757557	2.98103e-58	0.0496471	0.645073	0.314873	2.26744e-10
FBgn0262716	Arp3	0.219956	2.4709e-05	0.557693	2.29431e-28	0.0231215	0.886205	0.360859	8.27056e-12
FBgn0038576	Arp5	-0.17777	0.0856745	-0.15995	0.120734	0.0937134	0.666459	0.111534	0.404575
FBgn0011741	Arp6	0.239874	0.00337724	0.119847	0.158408	0.191879	0.0887936	0.071852	0.523967
FBgn0030877	Arp8	-0.684734	3.33567e-10	-0.545417	7.79786e-07	-0.0814577	0.759717	0.0578594	0.744752
FBgn0001961	Arpc1	0.768476	1.20731e-88	1.15343	1.07942e-198	0.0134622	0.916328	0.398417	3.94654e-24
FBgn0032859	Arpc2	0.056113	0.287208	0.280057	3.43249e-09	-0.0765257	0.360691	0.147419	0.00624723
FBgn0038369	Arpc3A	0.107049	0.206725	0.439946	1.07382e-08	0.0515894	0.804208	0.384487	2.83636e-06
FBgn0065032	Arpc3B	0.534706	7.90451e-10	0.74313	5.6892e-18	-0.0574696	0.808478	0.150954	0.169522
FBgn0284255	Arpc4	0.520004	1.33596e-11	0.730356	6.84384e-22	0.0590226	0.767504	0.269375	0.00165109
FBgn0031437	Arpc5	0.407221	2.9602e-08	0.472776	8.09553e-11	0.105471	0.439799	0.171027	0.0498467
FBgn0000119	arr	0.241773	0.00358478	0.316127	9.76717e-05	0.0493697	0.825168	0.123723	0.23194
FBgn0033062	Ars2	-0.153424	0.0938367	-0.108384	0.246378	0.00747795	0.984966	0.0525181	0.684814
FBgn0037834	Art1	-1.58345	4.72435e-75	-1.49291	5.87822e-67	0.041286	0.877315	0.131834	0.263254
FBgn0038306	Art3	-2.4545	6.0012e-91	-2.23551	6.85211e-76	-0.0412022	0.916328	0.177786	0.294437
FBgn0037770	Art4	-1.06569	1.51748e-27	-0.851678	1.93353e-18	0.187436	0.224513	0.401444	0.000296855
FBgn0034817	Art7	-0.919723	1.2381e-15	-0.817253	9.04283e-13	0.117667	0.637308	0.220138	0.136671
FBgn0042177	Arts	-1.23089	1.92373e-59	-1.29752	3.13679e-63	-0.425495	2.49143e-07	-0.492122	3.73688e-09
FBgn0029095	aru	0.0790096	0.516634	-0.0122554	0.923209	0.0335013	0.923738	-0.0577637	0.723634
FBgn0052442	Arv1	0.0800297	0.636315	0.0695959	0.688819	-0.191188	0.495489	-0.201622	0.299165
FBgn0036826	arx	-0.49384	0.0285657	-0.19683	0.409762	-0.0491118	0.947406	0.247898	0.410397
FBgn0050372	Asap	0.513828	1.84222e-08	0.558692	7.85987e-10	-0.0418625	0.884104	0.00300152	0.98471
FBgn0039908	Asator	-0.146817	0.206188	-0.127895	0.272331	0.0812898	0.761806	0.100212	0.511271
FBgn0035407	Asciz	-0.333076	0.0662386	-0.0866423	0.661452	-0.0413337	0.944552	0.2051	0.383197
FBgn0029094	asf1	-0.710498	5.6733e-16	-0.638658	4.49966e-13	-0.0835316	0.680538	-0.0116915	0.939465
FBgn0005386	ash1	0.22182	0.0413165	0.25086	0.0188655	0.0695649	0.799169	0.0986049	0.496751
FBgn0000139	ash2	-0.221232	0.046862	-0.0881891	0.458174	-0.0682469	0.809783	0.0647963	0.685679
FBgn0014006	Ask1	0.0419142	0.730371	0.251516	0.0170665	0.0469685	0.883115	0.25657	0.0317038
FBgn0261004	asl	-0.70271	2.03977e-07	-0.817953	2.15732e-09	-0.0693531	0.855392	-0.184597	0.326935
FBgn0086443	AsnRS	-0.825672	5.56962e-58	-0.342768	4.87876e-11	-0.106374	0.189602	0.376529	4.26992e-12
FBgn0034177	AsnRS-m	-0.846197	2.94233e-15	-0.733855	1.50009e-11	-0.179413	0.318457	-0.0670713	0.693673
FBgn0270926	AsnS	-0.52936	5.179e-11	-0.275888	0.000838222	-0.125764	0.380891	0.127707	0.227027
FBgn0000140	asp	0.837288	0.0003342	0.273065	0.27312	0.400146	0.305407	-0.164077	0.620533
FBgn0034075	Asph	-0.313587	0.0123344	-0.426882	0.000539965	-0.157256	0.498773	-0.270551	0.0653556
FBgn0034606	ASPP	0.289142	0.145104	0.629607	0.000591311	0.144227	0.755799	0.484693	0.0205514
FBgn0031089	aspr	0.161946	0.634655	-0.288687	0.37612	-0.126426	0.889903	-0.577059	0.108102
FBgn0002069	AspRS	-0.298729	8.4702e-05	0.131237	0.0987168	-0.107565	0.437944	0.322401	7.14956e-05
FBgn0051739	AspRS-m	-0.688313	1.22104e-27	-0.568414	2.92136e-19	-0.0191093	0.928572	0.100789	0.230281
FBgn0034793	asrij	-0.456428	2.41872e-07	-0.441689	5.83848e-07	-0.0724869	0.739818	-0.057748	0.664562
FBgn0266046	asRNA:bsAS	0.643415	0.196724	-0.741241	0.135285	0.576411	0.524681	-0.808246	0.167518
FBgn0051514	asRNA:CR31514	-2.13124	1.7914e-10	-2.15965	1.18098e-10	0.0808423	0.932181	0.0524288	0.936096
FBgn0052252	asRNA:CR32252	0.962644	0.119026	1.21208	0.0389192	0.148474	0.94442	0.397909	0.613303
FBgn0259112	asRNA:CR42254	0.0628696	0.851595	-0.421151	0.152532	0.413135	0.394943	-0.0708856	0.880393
FBgn0260720	asRNA:CR42547	0.321371	0.393821	0.607413	0.0830896	0.0792025	0.947406	0.365244	0.419333
FBgn0262107	asRNA:CR42860	-0.336672	0.520321	-0.0483403	0.929363	-0.122386	0.937003	0.165946	0.82632
FBgn0262689	asRNA:CR43159	0.460047	0.43832	1.31207	0.0246572	-0.895942	0.370371	-0.0439168	0.959893
FBgn0262904	asRNA:CR43259	2.46278	2.06741e-06	2.32283	1.0724e-05	-0.12438	0.951154	-0.264338	0.712931
FBgn0263414	asRNA:CR43460	-0.287498	0.39452	0.0603983	0.863846	0.191095	0.809783	0.538992	0.150221
FBgn0263441	asRNA:CR43464	2.91689	1.32737e-10	2.85428	3.50167e-11	0.382977	0.770698	0.320372	0.550214
FBgn0263445	asRNA:CR43468	-0.604092	0.109422	0.122708	0.764761	-0.26464	0.759537	0.46216	0.335038
FBgn0263457	asRNA:CR43480	0.829969	0.0204258	0.637537	0.0749612	0.282355	0.744051	0.0899226	0.873249
FBgn0263620	asRNA:CR43629	-0.423085	0.0126014	-0.982944	3.45952e-09	0.0973508	0.825168	-0.462508	0.0196219
FBgn0263628	asRNA:CR43637	1.79356	4.32429e-09	0.672646	0.0488801	0.067818	0.956708	-1.0531	0.00103723
FBgn0263967	asRNA:CR43723	1.46765	0.0607687	1.41422	0.0674039	0.11782	NA	0.064383	NA
FBgn0263981	asRNA:CR43730	3.60483	1.46047e-06	2.27665	0.000342981	1.72672	0.133972	0.398539	0.649441
FBgn0264460	asRNA:CR43868	-1.08459	0.197312	-0.0404947	0.965746	-0.77463	NA	0.269464	NA
FBgn0264554	asRNA:CR43933	0.0211301	0.962052	0.442223	0.284179	-0.494244	0.484477	-0.0731508	0.90611
FBgn0264564	asRNA:CR43936	-0.326261	0.482084	0.842394	0.0360063	-0.106319	0.937776	1.06234	0.0203616
FBgn0264679	asRNA:CR43964	0.00181339	0.998313	-0.890553	0.224886	0.328592	NA	-0.563774	NA
FBgn0264702	asRNA:CR43971	2.81289	1.91445e-10	1.80511	0.000197239	-0.36978	0.780695	-1.37755	0.00249331
FBgn0264821	asRNA:CR44029	0.276857	0.534535	0.659931	0.114652	-0.349111	0.71151	0.0339628	0.958565
FBgn0264822	asRNA:CR44030	1.21447	0.00522227	1.00156	0.0272287	-0.110756	0.945849	-0.323661	0.576587
FBgn0264838	asRNA:CR44046	-0.657879	0.16646	-1.27399	0.00443828	0.536101	0.487852	-0.0800081	0.920896
FBgn0264839	asRNA:CR44047	-1.0722	0.00137468	-1.57161	1.994e-06	0.317103	0.648588	-0.182303	0.732251
FBgn0264878	asRNA:CR44069	0.272211	0.750189	0.66359	0.376507	0.451577	0.812796	0.842956	0.359186
FBgn0264902	asRNA:CR44093	1.22595	0.160001	0.0418123	0.964352	0.792902	0.669873	-0.391237	0.746656
FBgn0264904	asRNA:CR44095	1.59656	0.0003342	2.00542	3.12257e-06	0.108514	0.947446	0.517379	0.330368
FBgn0264945	asRNA:CR44114	1.05903	0.314248	1.04219	0.310723	0.20811	NA	0.191273	NA
FBgn0264950	asRNA:CR44119	0.728074	0.158499	0.0490675	0.937688	-0.627538	0.530543	-1.30654	0.0244806
FBgn0265081	asRNA:CR44192	1.39423	4.36497e-28	1.27337	3.41554e-23	-0.132832	0.66076	-0.253685	0.101513
FBgn0265499	asRNA:CR44368	0.158016	0.868842	0.67862	0.468954	-0.864814	NA	-0.34421	NA
FBgn0265525	asRNA:CR44375	-0.341115	0.41386	-0.265325	0.52679	0.0154726	0.992805	0.0912626	0.888462
FBgn0265611	asRNA:CR44429	0.567716	0.0277286	-0.00299072	0.991978	0.451171	0.260021	-0.119535	0.751293
FBgn0265705	asRNA:CR44512	0.0693239	0.834064	0.114748	0.724479	-0.0834593	0.925916	-0.0380349	0.935619
FBgn0265901	asRNA:CR44690	0.572506	0.157275	0.302365	0.486415	-0.100553	0.939699	-0.370694	0.479709
FBgn0265915	asRNA:CR44704	-0.8929	0.159402	0.0995469	0.88733	-0.459034	0.748279	0.533413	0.532429
FBgn0265937	asRNA:CR44724	0.288535	0.307019	0.445521	0.0832022	0.330056	0.499686	0.487042	0.106518
FBgn0266041	asRNA:CR44806	0.955664	0.000676872	1.38346	1.0435e-05	-0.779771	0.0870609	-0.351976	0.31864
FBgn0266042	asRNA:CR44807	-0.15525	0.662494	0.754044	0.0184861	-0.68914	0.127431	0.220154	0.621888
FBgn0266167	asRNA:CR44873	-1.13492	0.0465952	-0.473389	0.406164	0.283229	0.841889	0.944765	0.171943
FBgn0266197	asRNA:CR44892	0.375919	0.180534	0.423093	0.154502	-0.492622	0.269421	-0.445448	0.182811
FBgn0266212	asRNA:CR44907	1.33177	0.164311	1.36061	0.117471	0.680723	NA	0.709564	NA
FBgn0266316	asRNA:CR44981	0.464497	0.0780273	0.458468	0.0853372	-0.160428	0.816209	-0.166456	0.651344
FBgn0266322	asRNA:CR44987	0.644657	0.00013947	1.18147	5.58374e-13	-0.117241	0.800606	0.419569	0.0218276
FBgn0266349	asRNA:CR44998	0.99117	0.135002	0.746012	0.299124	-0.461982	0.786621	-0.707139	0.397651
FBgn0266361	asRNA:CR45009	0.0306478	0.940506	-0.394439	0.252821	0.624544	0.206393	0.199457	0.687282
FBgn0266619	asRNA:CR45126	0.947826	0.012432	0.916546	0.0143365	0.123449	0.920995	0.0921688	0.874707
FBgn0266626	asRNA:CR45133	0.337924	0.694601	0.597579	0.471952	-0.265185	0.911622	-0.0055304	0.996965
FBgn0266629	asRNA:CR45136	-0.19721	0.737441	-0.326229	0.57476	-0.157924	0.921495	-0.286943	0.714701
FBgn0266633	asRNA:CR45140	0.869304	0.0042915	0.603377	0.0549687	-0.00736825	0.995821	-0.273295	0.506578
FBgn0266636	asRNA:CR45143	0.278884	0.620965	-0.119606	0.824888	0.675726	0.433601	0.277236	0.69767
FBgn0267495	asRNA:CR45185	-1.62472	0.0141273	-2.96419	4.61287e-05	0.288927	0.865434	-1.05054	0.302922
FBgn0266702	asRNA:CR45192	0.690121	0.342558	1.14929	0.128825	-0.808536	NA	-0.349364	NA
FBgn0266737	asRNA:CR45210	-0.463721	0.190503	-0.0948198	0.809023	-0.344092	0.625506	0.0248095	0.964617
FBgn0266802	asRNA:CR45264	0.431624	0.604626	0.751471	0.314377	0.383263	NA	0.70311	NA
FBgn0266808	asRNA:CR45270	0.647963	0.0125895	-0.0105461	0.97184	0.18835	0.77519	-0.470159	0.13023
FBgn0266819	asRNA:CR45281	-0.0534278	0.896667	-0.0315704	0.936763	0.115658	0.913516	0.137516	0.80047
FBgn0266889	asRNA:CR45350	-0.248662	0.621478	-1.03803	0.0247512	0.275524	0.80474	-0.513839	0.411089
FBgn0266945	asRNA:CR45396	1.75448	0.00399971	0.195213	0.779888	0.57562	0.683404	-0.983646	0.176792
FBgn0267023	asRNA:CR45467	-0.207919	0.803299	-0.351607	0.651509	0.403398	NA	0.259709	NA
FBgn0267035	asRNA:CR45479	0.0982371	0.746871	-0.0989409	0.747305	-0.122942	0.875247	-0.32012	0.359047
FBgn0267160	asRNA:CR45600	-0.208358	0.347913	-0.0251321	0.915673	-0.0333563	0.964175	0.149869	0.615117
FBgn0267180	asRNA:CR45620	0.688336	0.0589051	-0.108974	0.790517	0.34287	0.663627	-0.454439	0.319594
FBgn0267181	asRNA:CR45621	0.46181	0.292634	-0.23223	0.612221	0.393549	0.659975	-0.300492	0.608537
FBgn0267242	asRNA:CR45682	1.46962	0.0500907	-0.229091	0.793893	0.206008	0.934631	-1.4927	0.0879143
FBgn0267243	asRNA:CR45683	-0.321661	0.339057	0.684628	0.0406389	-0.881205	0.0325794	0.125084	0.802171
FBgn0267463	asRNA:CR45813	0.207609	0.723021	0.527598	0.404998	-1.01947	0.239544	-0.699481	0.309509
FBgn0267465	asRNA:CR45815	1.35203	0.0750794	0.452702	0.620591	-0.220306	NA	-1.11963	NA
FBgn0267472	asRNA:CR45822	-0.34907	0.642371	0.0441849	0.953138	0.179566	0.931823	0.572821	0.530355
FBgn0267484	asRNA:CR45834	1.21334	0.0428987	0.426534	0.543003	-0.255012	0.894	-1.04182	0.143921
FBgn0267530	asRNA:CR45870	-0.0415401	0.96625	0.195787	0.831954	0.0515415	NA	0.288868	NA
FBgn0267534	asRNA:CR45874	-1.4882	0.00807875	-1.27839	0.017826	0.234822	0.87115	0.444629	0.601414
FBgn0267567	asRNA:CR45907	0.544	0.372716	-0.945507	0.0977881	1.02253	0.22657	-0.466974	0.555875
FBgn0267568	asRNA:CR45908	1.61438	0.00141135	0.679135	0.194178	0.576361	0.595092	-0.35888	0.599719
FBgn0267586	asRNA:CR45924	0.491015	0.436608	-0.270939	0.660816	0.955674	0.291803	0.193719	0.827982
FBgn0267590	asRNA:CR45928	-0.216471	0.787866	-0.0510766	0.948902	0.0281527	NA	0.193548	NA
FBgn0267631	asRNA:CR45969	-0.321291	0.622918	1.13573	0.0462218	-0.401233	0.780695	1.05579	0.115727
FBgn0267661	asRNA:CR45999	1.74328	2.9703e-13	1.78133	2.41179e-14	0.235751	0.693579	0.273806	0.358576
FBgn0267697	asRNA:CR46033	0.323515	0.161358	-0.713308	0.00107736	0.613577	0.0234862	-0.423246	0.117104
FBgn0267717	asRNA:CR46050	0.786533	0.302148	0.594084	0.445659	0.0685048	NA	-0.123944	NA
FBgn0267758	asRNA:CR46089	0.0498391	0.874948	0.581704	0.0295704	-0.0171952	0.988996	0.514669	0.101968
FBgn0267762	asRNA:CR46093	0.8954	0.0591989	0.808725	0.0886343	0.0800522	0.964132	-0.00662252	0.993432
FBgn0267803	asRNA:CR46128	1.29002	6.79263e-05	1.3384	4.2256e-05	-0.205874	0.824357	-0.15749	0.74273
FBgn0267810	asRNA:CR46135	-0.153471	0.875298	0.947741	0.32122	-1.42627	0.324862	-0.325054	0.807533
FBgn0267811	asRNA:CR46136	-0.320134	0.715815	1.40255	0.0883349	-1.0603	NA	0.662383	NA
FBgn0267814	asRNA:CR46139	0.503217	0.0494344	1.43681	4.19358e-08	-1.09685	0.000315045	-0.163259	0.649871
FBgn0267913	asRNA:CR46194	0.132139	0.574072	0.117093	0.617635	0.00277605	0.997444	-0.0122694	0.971737
FBgn0287616	asRNA:CR46485	0.306832	0.530013	-0.275903	0.563451	0.488413	0.576666	-0.0943221	0.894697
FBgn0004911	asRNA:Eig63F-2	0.0962722	0.770838	-0.115038	0.762129	-1.09457	0.00178355	-1.30588	7.14956e-05
FBgn0026565	Ass	0.198626	0.0255743	0.121741	0.201652	-0.485482	1.81894e-07	-0.562367	3.04094e-10
FBgn0015905	ast	-1.22888	1.79849e-23	-1.29017	1.82884e-25	-0.0130987	0.97961	-0.0743864	0.707784
FBgn0015591	AstA	0.538823	2.69683e-05	0.284966	0.0307651	0.366591	0.0275882	0.112734	0.532387
FBgn0039595	AstA-R2	-0.367145	0.0127169	-0.785242	3.11206e-08	0.00756345	0.990632	-0.410533	0.0122851
FBgn0032336	AstC	0.129436	0.168747	0.0993412	0.30208	-0.18861	0.148184	-0.218704	0.0326598
FBgn0036790	AstC-R1	0.868023	0.0955747	2.35433	5.22169e-07	-0.1179	0.948786	1.36841	0.00524279
FBgn0036789	AstC-R2	-0.424245	0.0173926	-0.911582	1.17371e-07	-0.0845219	0.869157	-0.571859	0.00320756
FBgn0020407	asun	-0.130596	0.272929	-0.174188	0.13231	0.0487939	0.884104	0.00520229	0.977146
FBgn0261823	Asx	0.240997	0.0241219	0.242116	0.0223301	0.0678507	0.803855	0.0689695	0.649888
FBgn0031876	Atac1	-0.190765	0.388137	0.303667	0.15178	-0.288778	0.422111	0.205654	0.452732
FBgn0032691	Atac2	-0.796427	3.73017e-07	-0.551865	0.000432818	0.102508	0.798897	0.34707	0.0703545
FBgn0052343	Atac3	-0.212334	0.125312	-0.203348	0.138505	0.121035	0.680538	0.13002	0.474739
FBgn0035989	Atat	0.0911316	0.476994	0.0713908	0.579775	-0.0605437	0.85257	-0.0802845	0.630599
FBgn0039946	ATbp	0.19762	0.339057	0.128432	0.547824	-0.0234401	0.975595	-0.0926279	0.749332
FBgn0025720	Ate1	-0.291483	0.00022831	-0.156499	0.0570422	-0.124357	0.358834	0.0106261	0.936681
FBgn0020762	Atet	-0.266652	0.00720602	-0.318663	0.00109884	-0.0132001	0.971839	-0.0652116	0.649703
FBgn0265193	Atf-2	0.161465	0.180193	0.110446	0.368998	0.132506	0.558231	0.0814869	0.618231
FBgn0028550	Atf3	0.1733	0.131328	0.288128	0.00879478	-0.0747031	0.788949	0.0401251	0.817478
FBgn0033010	Atf6	0.459051	4.09644e-08	0.557066	2.04142e-11	-0.120664	0.439555	-0.0226494	0.872901
FBgn0260945	Atg1	-0.361309	0.00332015	0.228582	0.0684795	0.0686361	0.838698	0.658527	1.3687e-07
FBgn0040780	Atg10	0.0511929	0.820759	0.0966428	0.658043	-0.0681389	0.907393	-0.0226891	0.941944
FBgn0030960	Atg101	-0.252787	0.0271742	-0.0293053	0.819983	0.0542549	0.86698	0.277737	0.0301604
FBgn0036255	Atg12	-0.29265	0.0344461	0.15001	0.299041	-0.151622	0.57801	0.291039	0.0682643
FBgn0261108	Atg13	0.821407	6.85417e-10	-0.0149066	0.926224	0.0973886	0.780695	-0.738925	1.43566e-07
FBgn0039636	Atg14	0.198874	0.115596	0.181118	0.149608	0.207713	0.288131	0.189957	0.205756
FBgn0039705	Atg16	-0.0327239	0.626672	-0.0158718	0.816375	0.00543304	0.982619	0.0222851	0.813341
FBgn0037363	Atg17	0.778944	2.13509e-09	0.908729	1.87811e-12	0.0788851	0.829379	0.208671	0.210562
FBgn0035850	Atg18a	0.628679	3.5906e-12	0.679921	4.24128e-14	0.0469615	0.861878	0.098203	0.431821
FBgn0032935	Atg18b	1.79661	1.1323e-21	2.51897	1.99006e-41	-0.168077	0.719598	0.554287	0.0099593
FBgn0044452	Atg2	0.470765	0.000339596	0.647592	4.98192e-07	0.00659772	0.991257	0.183425	0.276162
FBgn0036813	Atg3	1.00097	6.91369e-41	1.24532	7.80248e-63	0.0368544	0.877315	0.281203	0.000726582
FBgn0031298	Atg4a	0.769391	8.25312e-16	0.848505	4.58782e-19	0.058339	0.830417	0.137454	0.27379
FBgn0038325	Atg4b	0.343572	0.00952384	0.538435	3.13792e-05	-0.240381	0.248023	-0.0455185	0.827885
FBgn0029943	Atg5	0.269542	0.00105606	0.547403	8.2807e-12	-0.175597	0.150584	0.102265	0.339401
FBgn0264325	Atg6	0.144719	0.113683	0.172843	0.0542115	0.0163137	0.958838	0.0444376	0.735885
FBgn0034366	Atg7	0.441498	7.51259e-05	0.381544	0.000630059	0.0925456	0.734608	0.0325913	0.85861
FBgn0052672	Atg8a	1.23924	3.40218e-22	1.70431	5.8217e-41	-0.0740644	0.841746	0.391003	0.00805646
FBgn0034110	Atg9	0.995068	5.27479e-14	1.10461	4.59489e-17	0.0594702	0.8878	0.169016	0.341825
FBgn0032194	ath	-1.0414	2.15211e-21	-1.03733	2.59838e-21	0.0883285	0.747046	0.0923971	0.57549
FBgn0032422	atilla	-0.619888	0.000126257	-0.727084	5.71333e-06	0.0660414	0.893194	-0.0411549	0.880336
FBgn0036995	atk	-0.0345595	0.933652	-0.139455	0.715946	0.319158	0.667135	0.214262	0.669858
FBgn0039213	atl	0.305972	1.06857e-05	0.363734	1.27946e-07	-0.185943	0.0461822	-0.128182	0.133741
FBgn0010750	atms	-0.487286	1.11274e-07	-0.438025	1.86172e-06	0.02922	0.92168	0.0784816	0.559092
FBgn0033638	atos	0.998073	3.20897e-24	0.886995	1.96938e-19	0.113346	0.59698	0.00226848	0.990005
FBgn0052446	Atox1	0.442182	2.83214e-13	0.19121	0.00221373	0.177089	0.0271591	-0.0738836	0.369603
FBgn0037671	ATP6AP2	0.0988997	0.0451176	0.0355233	0.502166	-0.185585	0.000681328	-0.248962	4.16709e-07
FBgn0030343	ATP7	0.526092	7.69378e-18	0.166669	0.00947343	0.00443602	0.988444	-0.354987	4.26115e-08
FBgn0259221	ATP8A	0.558461	1.84255e-18	0.72939	6.98135e-31	0.0380499	0.835769	0.208978	0.00349759
FBgn0037989	ATP8B	0.818696	1.54784e-19	0.398226	1.79454e-05	0.169678	0.269421	-0.250793	0.0169278
FBgn0002921	Atpalpha	0.0558188	0.505057	-0.0961653	0.224722	-0.0308068	0.893194	-0.182791	0.0325629
FBgn0020236	ATPCL	0.731607	1.13108e-14	1.27562	2.3889e-42	0.133957	0.454695	0.677974	4.54638e-12
FBgn0019644	ATPsynB	-0.223786	0.000669832	-0.37074	7.27948e-09	-0.126944	0.209601	-0.273899	8.55312e-05
FBgn0010217	ATPsynbeta	-0.322648	1.2583e-05	-0.386591	1.19305e-07	-0.203063	0.037738	-0.267006	0.0009519
FBgn0039830	ATPsynC	-0.327698	2.03209e-05	-0.468917	5.42806e-10	-0.178876	0.103372	-0.320095	0.000102721
FBgn0016119	ATPsynCF6	-0.208523	0.0049476	-0.371071	2.30349e-07	-0.0848123	0.568159	-0.247361	0.00198321
FBgn0016120	ATPsynD	-0.162026	0.00909746	-0.314197	1.45769e-07	-0.12396	0.177138	-0.276131	1.68169e-05
FBgn0028342	ATPsyndelta	-0.256778	0.000642052	-0.419205	1.08819e-08	-0.124837	0.320075	-0.287264	0.000367966
FBgn0038224	ATPsynE	-0.0559431	0.471999	-0.195372	0.00526315	-0.11234	0.34076	-0.251769	0.000800673
FBgn0035032	ATPsynF	-0.159826	0.0312543	-0.317781	7.33081e-06	-0.076268	0.618469	-0.234223	0.00302724
FBgn0010612	ATPsynG	-0.0995647	0.135277	-0.248332	6.93838e-05	-0.115183	0.250083	-0.26395	8.05469e-05
FBgn0020235	ATPsyngamma	-0.181239	0.00534079	-0.300499	1.86615e-06	-0.103657	0.342065	-0.222917	0.00140525
FBgn0016691	ATPsynO	-0.183596	0.00569588	-0.367537	8.95314e-09	-0.119354	0.252508	-0.303295	9.90269e-06
FBgn0029907	Atx-1	-1.8137	0.00440105	-0.418161	0.513583	-0.110527	0.956018	1.28501	0.0970155
FBgn0041188	Atx2	0.183545	0.0275351	0.166909	0.0442912	0.238687	0.0193277	0.222052	0.0149208
FBgn0031420	Atxn7	0.619842	3.38632e-13	0.43255	5.22839e-07	0.0718559	0.738991	-0.115436	0.306647
FBgn0000147	aurA	1.60964	0.00417126	-0.370565	0.522596	1.54682	0.0306793	-0.433387	0.557735
FBgn0024227	aurB	-0.0780373	0.80625	-0.0955201	0.754439	0.256909	0.661232	0.239426	0.521475
FBgn0038881	aus	0.608647	3.5203e-08	0.767664	2.13862e-12	-0.0409049	0.906913	0.118112	0.435948
FBgn0032104	aust	0.143641	0.815853	0.0452391	0.942631	-0.133812	0.939699	-0.232214	0.777396
FBgn0037218	aux	0.00557738	0.940571	2.22706e-06	0.999969	-0.0782968	0.501905	-0.083872	0.288829
FBgn0050476	ave	0.443205	0.000583333	0.111879	0.423584	0.311232	0.0809183	-0.0200937	0.924777
FBgn0030410	Aven	0.0530737	0.724267	-0.150083	0.284102	-0.00421576	0.995302	-0.207372	0.205115
FBgn0000150	awd	-0.558955	1.12753e-14	-0.734473	1.56151e-24	-0.0697785	0.680538	-0.245296	0.00272089
FBgn0035708	axed	0.415536	5.57145e-05	0.283146	0.00752567	-0.0316765	0.925437	-0.164067	0.207592
FBgn0026597	Axn	-0.303942	6.20165e-06	-0.233826	0.00104795	-0.770183	2.41696e-30	-0.700068	6.16995e-24
FBgn0262870	axo	0.421344	0.00505718	0.830653	7.99069e-09	0.193597	0.487852	0.602907	0.000119694
FBgn0000152	Axs	-0.211091	0.324923	-0.159433	0.466376	-0.0510424	0.938108	0.000615562	0.998365
FBgn0261647	Axud1	0.159381	0.0426667	0.192889	0.0121219	0.0695764	0.688032	0.103085	0.292798
FBgn0025185	az2	0.381994	0.0289856	0.578302	0.000615218	-0.0154724	0.984542	0.180835	0.423636
FBgn0023407	B4	0.79236	8.5816e-14	1.30231	8.28086e-35	-0.256374	0.11036	0.253577	0.0409072
FBgn0004587	B52	-0.754739	2.83242e-19	-0.842055	1.00647e-23	0.00483539	0.99049	-0.0824808	0.494361
FBgn0004870	bab1	-0.449048	0.0835982	-0.549228	0.0359672	-0.306989	0.518508	-0.407169	0.20718
FBgn0025525	bab2	0.134322	0.0940721	0.120651	0.1293	0.435658	5.09591e-08	0.421988	6.57779e-08
FBgn0011300	babo	0.039941	0.589735	0.0371731	0.612331	-0.0500549	0.75449	-0.0528227	0.566943
FBgn0034724	babos	-0.199744	0.282242	-0.249581	0.167929	0.0826962	0.868818	0.0328588	0.908682
FBgn0031453	Bacc	-0.688716	2.13542e-26	-0.791587	1.74369e-34	0.0478404	0.780695	-0.0550304	0.566465
FBgn0032049	Bace	2.05131	3.26884e-19	3.94141	1.91309e-67	-0.913199	0.000865265	0.976903	9.93877e-05
FBgn0031977	baf	-0.280593	0.00131954	0.150323	0.0935131	0.0324824	0.903461	0.463399	2.31998e-07
FBgn0045866	bai	0.400658	4.44181e-12	0.498115	4.94785e-18	-0.0981198	0.32767	-0.000662085	0.995277
FBgn0260960	Baldspot	-0.423883	0.000108353	0.247756	0.0274553	-0.0927669	0.723795	0.578872	3.32014e-07
FBgn0027889	ball	-0.435153	0.00481689	-0.511448	0.000749681	0.119926	0.741741	0.0436309	0.864993
FBgn0030093	Bap111	-0.160063	0.0161456	-0.11129	0.100155	0.0428383	0.798563	0.0916107	0.275057
FBgn0042085	Bap170	-0.405227	3.01008e-06	-0.241333	0.00636428	0.0511109	0.830417	0.215004	0.0357223
FBgn0025716	Bap55	-0.620819	2.38537e-11	-0.629721	1.16639e-11	0.0403191	0.888303	0.0314173	0.841972
FBgn0025463	Bap60	0.16897	0.00959834	0.108165	0.105357	0.102578	0.34803	0.0417726	0.656372
FBgn0033353	BaraB	0.142543	0.890088	-0.37288	0.692478	0.888552	NA	0.373129	NA
FBgn0050285	BaraC	-1.51185	0.0018363	-0.834288	0.0985545	-0.458102	0.636573	0.219459	0.785485
FBgn0037081	barc	-0.187748	0.00874084	-0.290465	3.13457e-05	0.0557737	0.741741	-0.0469432	0.653888
FBgn0031571	bark	0.54177	2.25814e-08	0.74706	5.7214e-15	0.0153801	0.966154	0.22067	0.0564568
FBgn0014127	barr	0.0693406	0.707596	-0.146644	0.397286	0.210858	0.466842	-0.00512647	0.98471
FBgn0000163	baz	0.630309	3.12362e-07	0.971223	1.08474e-15	-0.0595016	0.875651	0.281412	0.0534381
FBgn0033844	bbc	0.0804035	0.455134	-0.0909155	0.388847	0.0512501	0.851434	-0.120069	0.342532
FBgn0087007	bbg	0.652387	1.93591e-07	0.796451	1.3635e-10	-0.0297028	0.947332	0.114361	0.519776
FBgn0024251	bbx	2.33073	2.65364e-07	2.35838	2.56678e-06	-0.674971	0.527575	-0.647321	0.216361
FBgn0040239	bc10	0.501245	1.29041e-12	0.487274	5.39672e-12	6.05722e-05	0.999645	-0.0139101	0.908118
FBgn0039558	BCAS2	-0.373721	0.000509337	-0.365833	0.000544815	0.217555	0.162941	0.225443	0.0818394
FBgn0030482	Bcat	1.85926	1.9756e-38	1.34368	1.27176e-20	0.00878595	0.989767	-0.506796	0.00177191
FBgn0043362	bchs	0.420289	0.000323995	0.957323	1.77676e-17	-0.0149927	0.97517	0.522041	1.86436e-05
FBgn0037709	BckdhA	0.10281	0.385673	-0.068905	0.567357	-0.109887	0.637136	-0.281602	0.0216063
FBgn0039993	BckdhB	0.00617984	0.954083	-0.0850267	0.379288	-0.110744	0.516673	-0.201951	0.0503911
FBgn0026149	BCL7-like	-0.195106	0.179036	-0.325156	0.019148	0.120469	0.69984	-0.0095812	0.966456
FBgn0013432	bcn92	-1.13311	3.16702e-39	-1.24425	2.91488e-46	-0.0972707	0.598968	-0.208414	0.0544056
FBgn0032195	Bcs1	-1.49333	2.9349e-23	-1.71293	6.13706e-30	-0.0715791	0.878035	-0.291178	0.131197
FBgn0038857	Bdbt	-0.379606	0.000627221	-0.440993	6.22002e-05	0.00691187	0.988996	-0.0544756	0.751162
FBgn0034049	bdg	0.212848	0.0484481	0.27823	0.00819981	-0.0030688	0.995702	0.0623128	0.685045
FBgn0028482	bdl	-0.271537	0.0693033	-0.460723	0.00138199	0.0372447	0.938108	-0.151941	0.439636
FBgn0032512	Bdp1	-1.68094	2.91478e-64	-1.18829	5.45212e-34	0.118229	0.549224	0.61088	1.93728e-08
FBgn0038472	bdwf	-0.170255	0.319458	-0.101546	0.567112	-0.0991892	0.811148	-0.0304811	0.908118
FBgn0052594	be	0.255937	0.0305088	0.882406	1.12037e-15	0.121691	0.618469	0.74816	7.38846e-11
FBgn0015602	BEAF-32	-0.441215	1.43788e-06	-0.368285	6.37919e-05	-0.0267262	0.929509	0.0462038	0.747647
FBgn0037660	beag	-0.141562	0.15799	-0.0242467	0.825195	-0.00406729	0.992805	0.113248	0.369574
FBgn0038498	beat-IIa	-0.988529	0.193351	-2.31853	0.00273146	0.0697931	0.981561	-1.2602	0.204045
FBgn0032629	beat-IIIc	-0.844031	0.00842624	-0.877887	0.0118283	-0.517928	0.302378	-0.551784	0.214849
FBgn0036691	beg	-0.765965	5.25834e-12	-0.745419	1.49966e-11	0.206675	0.248184	0.227222	0.10003
FBgn0263231	bel	-0.590392	1.36453e-28	-0.514268	4.64475e-22	0.0746252	0.463676	0.15075	0.0166519
FBgn0025109	Bem46	0.0446697	0.624439	0.125435	0.134644	-0.107826	0.462116	-0.0270612	0.833667
FBgn0000173	ben	0.726435	1.52266e-44	0.704964	7.65699e-42	-0.0388777	0.780695	-0.0603485	0.403007
FBgn0032897	bero	0.0466137	0.920367	-0.442461	0.30442	-0.304965	0.748279	-0.79404	0.0944351
FBgn0040238	Best1	-0.0378428	0.807321	0.222012	0.101539	0.0394116	0.92524	0.299266	0.0488902
FBgn0035696	Best2	-0.917377	0.0089994	-1.03194	0.00340561	-0.306038	0.696648	-0.420597	0.370033
FBgn0260857	Bet1	0.15509	0.0463964	0.325083	1.32943e-05	-0.281659	0.00133411	-0.111666	0.242831
FBgn0260859	Bet3	-0.0224327	0.905408	-0.00987176	0.95703	0.0950714	0.821218	0.107632	0.636476
FBgn0260860	Bet5	0.0230804	0.851603	-0.0227862	0.851733	0.0564663	0.845596	0.0105997	0.950486
FBgn0037215	beta-Man	0.409533	8.20355e-16	0.358103	2.31382e-12	-0.0333001	0.81275	-0.0847304	0.196026
FBgn0039175	beta-PheRS	-0.949767	3.51227e-37	-0.93518	6.18311e-36	-0.0830959	0.610237	-0.0685088	0.533692
FBgn0250788	beta-Spec	0.133836	0.0774275	0.158194	0.033309	-0.0312552	0.888248	-0.00689697	0.9542
FBgn0025724	beta'COP	0.198713	0.000160656	0.346699	1.45597e-11	-0.0678611	0.501155	0.0801243	0.230552
FBgn0033315	beta3GalTII	-0.0721537	0.648819	-0.0937427	0.545272	-0.0236273	0.962355	-0.0452164	0.842545
FBgn0027538	beta4GalNAcTA	0.04548	0.602829	0.0275499	0.756229	-0.196011	0.0569551	-0.213941	0.0132627
FBgn0039258	beta4GalT7	-0.401428	0.000126162	-0.438568	2.16213e-05	0.169713	0.327334	0.132573	0.342964
FBgn0008635	betaCOP	0.180923	0.000759933	0.242218	4.44248e-06	-0.0610714	0.581569	0.000223194	0.997954
FBgn0015000	betaggt-I	0.200595	6.30792e-06	0.409751	1.81553e-21	0.0347195	0.754981	0.243875	1.02492e-07
FBgn0270927	betaGlu	-0.0968427	0.225701	-0.114903	0.144372	-0.0301267	0.894229	-0.0481866	0.662899
FBgn0010357	betaTry	1.02245	5.15767e-34	1.14921	1.08276e-42	-0.0145507	0.964345	0.112202	0.325695
FBgn0284243	betaTub56D	0.0812339	0.287264	0.324153	2.7764e-06	-0.237245	0.00510939	0.00567477	0.960641
FBgn0288686	betaTub60D	-0.0727257	0.864111	1.22278	0.000531753	0.179629	0.860251	1.47514	8.9203e-05
FBgn0003890	betaTub97EF	-0.595921	2.88489e-16	-0.622404	1.12798e-17	-0.0952683	0.509227	-0.121752	0.195744
FBgn0047334	BG642312	0.510285	0.0209896	0.301879	0.181089	0.347957	0.342382	0.13955	0.654764
FBgn0013753	Bgb	-0.0814291	0.744507	-0.166061	0.486989	-0.0427934	0.955575	-0.127425	0.691457
FBgn0004581	bgcn	-1.02429	0.0311319	-1.04459	0.0183414	0.47524	0.563192	0.454935	0.498669
FBgn0027348	bgm	1.05087	6.50866e-68	0.869922	8.68926e-47	-0.399384	1.05267e-09	-0.580329	9.41255e-21
FBgn0261111	BHD	0.0918692	0.557279	-0.0918284	0.547824	0.242661	0.271634	0.0589631	0.784377
FBgn0032727	Bhmt	1.00864	8.56934e-12	0.834027	1.88565e-08	0.0224001	0.968062	-0.152215	0.460956
FBgn0035871	BI-1	0.288981	0.00101956	0.464171	5.97961e-08	-0.0228983	0.93838	0.152291	0.157629
FBgn0000181	bic	-1.20383	3.17808e-124	-1.25084	8.45233e-134	-0.0352039	0.798708	-0.0822079	0.223651
FBgn0000183	BicD	0.104907	0.70873	0.252027	0.335046	-0.348823	0.420198	-0.201703	0.552432
FBgn0039633	Bicra	0.101019	0.279373	-0.032274	0.744876	0.231902	0.0395957	0.098609	0.391204
FBgn0014133	bif	0.461193	1.8347e-12	0.770565	7.76158e-33	0.0976015	0.420547	0.406974	2.54706e-09
FBgn0039509	bigmax	-0.197294	0.0856326	-0.232144	0.0406499	-0.0905378	0.729642	-0.125388	0.397015
FBgn0045759	bin	-0.405313	0.0715042	-0.798312	0.000190168	0.302251	0.424441	-0.0907475	0.794005
FBgn0024491	Bin1	-0.961891	4.82379e-13	-0.80076	1.89501e-09	-0.0132905	0.981561	0.147841	0.431821
FBgn0263144	bin3	0.0426322	0.621547	-0.103723	0.193452	0.100451	0.468848	-0.0459041	0.679534
FBgn0026263	bip1	-0.192199	0.57928	0.855958	0.00243786	0.66538	0.110438	1.71354	1.02975e-08
FBgn0034626	bisc	0.293475	0.0396779	0.108594	0.478925	0.0555131	0.895818	-0.129369	0.498669
FBgn0010520	Bka	-1.76422	1.78096e-53	-1.59013	3.76914e-44	0.0321532	0.931823	0.206242	0.187428
FBgn0035608	blanks	0.577141	0.229116	-0.116983	0.866772	-2.232	0.000107289	-2.92613	9.18456e-08
FBgn0002906	Blm	-1.15128	6.204e-21	-0.940133	3.26807e-15	0.177329	0.381818	0.388472	0.00949377
FBgn0289556	blo	-0.820755	1.17554e-06	-1.53356	6.98184e-20	-0.0691677	0.894229	-0.781969	2.37624e-05
FBgn0050077	Blos1	0.288154	0.00933051	0.0522238	0.678047	-0.017231	0.966103	-0.253162	0.0473935
FBgn0036118	Blos2	0.393953	1.97198e-05	0.414296	7.85094e-06	-0.0573603	0.824435	-0.0370169	0.800051
FBgn0085284	Blos3	0.154625	0.586434	-0.402495	0.125221	0.297293	0.540611	-0.259827	0.45082
FBgn0036105	Blos4	0.379255	0.00239719	-0.0203379	0.89043	0.207253	0.317024	-0.19234	0.220809
FBgn0027660	blot	-0.115524	0.364017	0.217944	0.0734085	-0.267684	0.102547	0.0657852	0.708078
FBgn0004133	blow	0.7503	0.0104508	0.219759	0.496709	0.149272	0.85932	-0.381269	0.30238
FBgn0038387	blp	-1.00544	6.76615e-23	-1.14024	1.0288e-28	-0.0749314	0.779186	-0.209731	0.108322
FBgn0011211	blw	-0.316689	1.99265e-05	-0.461926	2.33895e-10	-0.146275	0.20288	-0.291511	0.000277764
FBgn0085385	bma	0.125518	0.831453	0.106085	0.865633	-0.512123	0.648681	-0.531556	0.449156
FBgn0036199	Bmcp	-0.343263	0.000580305	-0.558899	1.09829e-08	-0.106379	0.614081	-0.322014	0.00360775
FBgn0036449	bmm	1.3566	9.81675e-29	1.27318	2.52411e-25	-0.419838	0.00674124	-0.503257	0.000192096
FBgn0001090	bnb	-1.40542	0.0204939	-0.317208	0.638841	-0.8123	0.444893	0.275908	0.766536
FBgn0037007	BNIP3	0.726744	0.0272063	2.0806	1.97797e-11	-0.0445403	0.970713	1.30932	0.000112639
FBgn0014135	bnl	0.169718	0.253535	1.08118	2.50124e-16	0.0857316	0.817864	0.997191	2.9705e-13
FBgn0004132	boca	0.370371	6.2003e-07	0.24216	0.00153438	-0.0604298	0.747471	-0.188641	0.0300488
FBgn0037719	bocks	0.0697032	0.53309	0.336395	0.000625481	-0.0714923	0.7764	0.195199	0.0993008
FBgn0039560	BOD1	0.286806	0.0012154	0.210549	0.018753	0.15396	0.284235	0.0777023	0.527615
FBgn0053213	Boh1	-0.353398	0.335046	-0.135339	0.722545	0.173326	0.854084	0.391384	0.383596
FBgn0032354	Boh2	-0.314178	0.0479852	-0.577201	0.000232822	-0.0465237	0.924537	-0.309547	0.111223
FBgn0040388	boi	0.886012	3.7037e-10	0.735358	2.27216e-07	0.0873347	0.829379	-0.0633196	0.774118
FBgn0011206	bol	-0.296784	9.78986e-05	-0.290067	0.000127062	0.0933483	0.523394	0.100065	0.3226
FBgn0023097	bon	-0.191551	0.0244737	-0.259178	0.0016962	0.18755	0.106985	0.119924	0.259591
FBgn0260942	bond	1.03829	3.94766e-07	0.244319	0.280078	0.0633292	0.925595	-0.730645	0.00121128
FBgn0026261	bonsai	-1.29719	4.05356e-29	-1.46361	1.92383e-36	-0.169876	0.434521	-0.336302	0.0144819
FBgn0033374	Boot	0.16201	0.732744	-0.283193	0.52617	0.391416	0.656979	-0.0537867	0.937005
FBgn0287225	bor	-2.09094	4.90008e-100	-2.12714	6.46905e-103	-0.195772	0.218819	-0.23197	0.0572864
FBgn0259791	bora	0.803913	0.11353	0.267848	0.626274	0.244204	0.86618	-0.29186	0.674755
FBgn0030346	BORCS5	0.0978245	0.351032	0.231191	0.017312	0.021463	0.94841	0.15483	0.195486
FBgn0035140	BORCS6	0.353515	0.00528809	0.592499	1.31912e-06	-0.0316175	0.941632	0.207367	0.17669
FBgn0032105	borr	0.275405	0.557093	0.196318	0.676488	0.124859	0.925267	0.045772	0.9455
FBgn0027535	botv	-0.0899252	0.294199	-0.0543813	0.536513	0.0362102	0.879096	0.0717541	0.516847
FBgn0261284	bou	0.0185685	0.957985	-0.427374	0.166881	0.128629	0.884104	-0.317313	0.424773
FBgn0004893	bowl	0.387842	4.40064e-07	0.377902	6.87825e-07	0.257686	0.00655065	0.247746	0.00374015
FBgn0283451	br	3.06471	3.08115e-68	2.73221	2.60849e-54	-0.072427	0.900109	-0.404923	0.0579532
FBgn0033155	Br140	-0.219321	0.0356639	-0.0906002	0.412987	0.0405567	0.894971	0.169277	0.180471
FBgn0010300	brat	-0.364541	0.0206289	0.262851	0.0971935	-0.00201004	0.99749	0.625381	0.000125925
FBgn0050169	Brca2	0.164713	0.258725	-0.0728456	0.637476	0.06027	0.884236	-0.177289	0.316166
FBgn0031947	Brd7-9	-0.00570076	0.952984	-0.0778602	0.36715	0.129535	0.32488	0.0573751	0.619333
FBgn0039654	Brd8	-0.208249	0.111777	-0.0170419	0.907566	-0.0664804	0.849663	0.124727	0.46722
FBgn0086694	Bre1	-0.377456	2.2866e-06	-0.215298	0.00837138	0.0275929	0.913516	0.189751	0.0458425
FBgn0038499	Brf	-0.450397	2.72157e-11	-0.388078	1.03957e-08	0.026656	0.898232	0.0889753	0.34416
FBgn0024250	brk	1.58588	7.74826e-22	1.85842	2.72142e-29	-0.369387	0.148184	-0.0968476	0.701815
FBgn0000212	brm	0.00544282	0.932538	0.0306769	0.603758	0.0749203	0.428324	0.100154	0.115155
FBgn0030434	Brms1	-0.433094	3.59009e-08	-0.250798	0.00178618	-0.048357	0.821218	0.133939	0.189187
FBgn0000221	brn	0.250425	0.0760917	0.143948	0.335488	-0.133998	0.657142	-0.240474	0.150653
FBgn0259246	brp	-0.27198	0.212596	-0.629262	0.002362	0.0381212	0.958531	-0.319161	0.226469
FBgn0263599	Brr2	-0.617085	1.52759e-42	-0.555567	1.03786e-34	0.0180322	0.900109	0.0795499	0.18122
FBgn0000114	bru1	-0.182456	0.800467	0.573065	0.400196	-0.614843	0.649232	0.140678	0.890424
FBgn0262475	bru2	0.300799	6.45491e-10	0.340089	1.64777e-12	0.200417	0.000399362	0.239707	3.59718e-06
FBgn0264001	bru3	-0.267981	0.130934	-0.308208	0.0783395	-0.187016	0.592023	-0.227243	0.297882
FBgn0266717	Bruce	0.0259	0.767418	0.134353	0.0802277	0.0425111	0.834691	0.150964	0.087149
FBgn0261787	brun	0.123123	0.081028	0.158815	0.0209489	0.0135357	0.955929	0.0492279	0.613963
FBgn0011785	BRWD3	-0.177151	0.0136106	-0.185618	0.00898038	0.0694038	0.651743	0.0609366	0.539224
FBgn0032130	brwl	-0.171127	0.224282	-0.386485	0.00323254	0.353009	0.0386443	0.137651	0.43945
FBgn0004101	bs	-0.025717	0.81155	0.0864637	0.3846	-0.1004	0.594904	0.011781	0.937794
FBgn0027504	bsd	0.163199	0.0934602	0.301578	0.00111508	0.0196665	0.952525	0.158045	0.167734
FBgn0284256	bsf	-1.94659	5.03135e-91	-1.88386	4.09021e-85	-0.108248	0.609799	-0.0455156	0.771811
FBgn0261822	Bsg	-0.187557	0.00129466	-0.278213	1.04147e-06	-0.113365	0.202363	-0.204021	0.00121428
FBgn0000229	bsk	0.0722679	0.234759	0.225644	5.6047e-05	-0.0478199	0.722962	0.105556	0.124239
FBgn0005666	bt	-0.173904	0.566028	-0.710883	0.00819409	-0.198634	0.767331	-0.735613	0.0142618
FBgn0030228	BTBD9	-0.178623	0.0271375	0.0337906	0.70683	-0.0113181	0.968167	0.201095	0.0264736
FBgn0263108	BtbVII	0.184565	0.0261501	0.216818	0.0078113	0.0209683	0.9386	0.0532214	0.652022
FBgn0030501	BthD	-0.274349	0.577736	-0.458818	0.32692	0.184659	0.886142	0.000189742	0.999746
FBgn0003502	Btk	-0.149458	0.434297	0.152287	0.416496	-0.00390175	0.996073	0.297843	0.159837
FBgn0285896	btl	0.408427	0.149042	-0.116693	0.704554	0.123458	0.878714	-0.401662	0.235738
FBgn0029848	Btnd	0.840668	0.199925	0.871641	0.177575	0.0823732	0.974317	0.113346	0.908118
FBgn0266756	btsz	0.652375	3.80342e-05	0.520689	0.00108336	0.0478908	0.925676	-0.0837952	0.728384
FBgn0023096	btv	1.33026	7.06818e-07	1.09875	7.86197e-05	-0.133112	0.882507	-0.364622	0.273757
FBgn0045862	btz	-0.129938	0.0620248	-0.0238481	0.756312	0.138841	0.158958	0.244931	0.000714719
FBgn0031696	Bub1	-0.052907	0.664981	0.0228794	0.853296	0.0855362	0.737107	0.161323	0.227552
FBgn0025457	Bub3	-0.520281	1.6312e-12	-0.378348	3.51249e-07	-0.0269535	0.905704	0.11498	0.244956
FBgn0263855	BubR1	0.350072	0.105671	0.0628806	0.790517	0.288751	0.439555	0.00155935	0.996965
FBgn0040491	Buffy	0.288303	0.217042	0.259101	0.271597	-0.0366989	0.964175	-0.0659008	0.853922
FBgn0034050	bug	0.221787	0.0554413	0.0842655	0.500078	-0.0350259	0.92295	-0.172547	0.223294
FBgn0032248	Bug22	-0.615923	1.98669e-07	-0.482295	5.0253e-05	0.0088114	0.986905	0.142439	0.385293
FBgn0032600	BuGZ	-0.176059	0.00701535	-0.131016	0.0478587	0.0304812	0.873314	0.0755244	0.379036
FBgn0035703	Bulli	0.202272	0.0783907	0.277381	0.0140631	-0.216763	0.201567	-0.141655	0.325306
FBgn0259176	bun	0.115955	0.0907224	0.299748	3.0864e-06	0.00982109	0.967644	0.193615	0.00782613
FBgn0000239	bur	-0.473262	2.76721e-22	-0.133469	0.00863393	-0.0304365	0.82184	0.309357	2.60865e-09
FBgn0038901	Burs	-0.443179	0.0579997	0.718062	0.00112061	-0.0519602	0.94704	1.10928	1.69011e-06
FBgn0031150	bves	0.317142	0.000527492	0.235604	0.0106785	0.160025	0.28245	0.0784873	0.539259
FBgn0000241	bw	0.645143	0.0618316	1.14087	0.000794475	-0.54338	0.360051	-0.0476538	0.930251
FBgn0045064	bwa	0.76115	8.02991e-13	1.00211	1.49752e-21	0.130068	0.554431	0.37103	0.00172263
FBgn0265598	Bx	0.3648	0.0972706	-0.315215	0.168192	0.0483491	0.947446	-0.631665	0.00846702
FBgn0004856	Bx42	-0.111965	0.259776	0.00769219	0.943262	0.0442235	0.87115	0.16388	0.147236
FBgn0000244	by	-0.311783	0.00102945	-0.0933254	0.367073	-0.18442	0.20288	0.0340376	0.823117
FBgn0010292	bys	-2.19968	1.82954e-58	-2.18029	3.14941e-57	-0.00438842	0.995565	0.015001	0.950248
FBgn0028525	c(2)M	-0.759541	0.135531	-1.01803	0.0526587	-0.0995022	0.949405	-0.35799	0.647536
FBgn0000246	c(3)G	0.511724	0.0433162	0.230264	0.388151	0.233881	0.67396	-0.0475787	0.905925
FBgn0040236	c11.1	0.702314	9.7688e-11	1.37666	4.30045e-38	-0.062039	0.841746	0.612304	7.31573e-08
FBgn0040235	c12.1	-0.57313	3.28975e-15	-0.501769	4.96769e-12	0.0623161	0.718772	0.133678	0.157551
FBgn0040234	c12.2	-0.727521	2.54175e-25	-0.856269	5.44347e-34	-0.349462	8.71111e-06	-0.47821	1.35982e-10
FBgn0032078	C1GalTA	0.0750278	0.317791	0.0248419	0.754239	0.226654	0.00655226	0.176468	0.0252107
FBgn0259228	C3G	0.309548	6.64906e-05	0.21892	0.0055596	-0.0333304	0.890359	-0.123959	0.205922
FBgn0000247	ca	0.0832615	0.14251	0.103561	0.0608859	0.107958	0.180667	0.128257	0.0388942
FBgn0001991	Ca-alpha1D	-0.759608	5.10544e-07	-0.89969	4.00742e-09	-0.228982	0.389058	-0.369065	0.0463267
FBgn0264386	Ca-alpha1T	-0.203632	0.272337	-0.824066	1.12076e-06	0.17798	0.62688	-0.442453	0.0256858
FBgn0287724	Ca-beta	-0.358628	0.0530862	-0.504959	0.00561077	-0.214803	0.540611	-0.361134	0.0972533
FBgn0261999	Ca-Ma2d	-0.637817	0.00619799	-0.849543	0.000216869	-0.113004	0.864878	-0.324731	0.27857
FBgn0025678	CaBP1	0.54751	4.68129e-15	0.577114	1.20004e-16	0.0234918	0.918949	0.0530962	0.609335
FBgn0263111	cac	0.0167305	0.970143	0.246463	0.553325	-0.311535	0.7243	-0.0818021	0.893636
FBgn0000250	cact	-0.0295917	0.721413	-0.0648592	0.403629	0.048352	0.789451	0.0130845	0.911035
FBgn0031114	cactin	-0.158074	0.152724	0.349121	0.00066696	0.0949483	0.68702	0.602143	1.30563e-08
FBgn0000251	cad	0.0975205	0.184942	-0.0247495	0.755224	0.315797	2.91563e-05	0.193527	0.0125618
FBgn0036715	Cad74A	-0.907869	0.0114756	-1.2921	0.000370121	-0.218658	0.811148	-0.602884	0.195486
FBgn0261053	Cad86C	0.620161	0.0591216	-0.520039	0.123163	0.368167	0.566719	-0.772033	0.0377504
FBgn0037963	Cad87A	-0.841915	6.44116e-08	-0.642197	5.27045e-05	-0.223898	0.419106	-0.0241799	0.929637
FBgn0038247	Cad88C	-0.134467	0.875298	0.217436	0.792004	-0.0148997	0.99637	0.337004	0.758995
FBgn0022800	Cad96Ca	-1.52116	1.94183e-12	-2.23561	3.34217e-24	0.177694	0.727903	-0.53675	0.0535445
FBgn0039294	Cad96Cb	-0.650953	0.244921	-0.748491	0.165327	0.362894	0.774784	0.265357	0.742399
FBgn0039709	Cad99C	-1.48078	1.18528e-07	-2.28152	3.63671e-15	-0.0369994	0.971944	-0.837742	0.0171357
FBgn0015609	CadN	-0.248915	0.395389	-0.252422	0.389806	-0.234505	0.703043	-0.238012	0.526315
FBgn0053653	Cadps	0.483989	0.000181866	0.252633	0.0580652	0.266817	0.169992	0.0354616	0.868027
FBgn0033526	Caf1-105	-1.10023	5.0266e-13	-1.08397	7.23936e-13	0.166619	0.59698	0.182871	0.397159
FBgn0030054	Caf1-180	-0.794339	1.30891e-15	-0.858066	3.90052e-18	0.152224	0.386375	0.0884968	0.548656
FBgn0263979	Caf1-55	-0.974159	3.65036e-38	-0.875977	3.19452e-31	0.0556049	0.778843	0.153787	0.110414
FBgn0017414	cag	0.591788	0.000363689	0.424289	0.0126161	0.0201839	0.976305	-0.147315	0.520569
FBgn0027844	CAH1	0.245456	6.14889e-05	0.285361	2.69285e-06	-0.0848295	0.453551	-0.044925	0.61444
FBgn0027843	CAH2	-1.43186	1.60616e-29	-1.16079	7.81286e-20	-0.19042	0.418754	0.0806551	0.681063
FBgn0030056	CAH3	0.212407	0.00389725	-0.0704049	0.377766	-0.162491	0.121044	-0.445303	1.81158e-09
FBgn0037788	CAH7	0.428892	2.59842e-06	1.11642	4.97495e-36	-0.712174	3.23117e-14	-0.0246419	0.87284
FBgn0039486	CAH9	-0.0578695	0.726316	-1.06988	2.82075e-14	-0.576711	0.000319641	-1.58872	2.24274e-29
FBgn0037646	CAHbeta	-0.622758	2.03307e-07	-0.629069	1.46451e-07	0.0314837	0.937776	0.0251731	0.903708
FBgn0038478	cal1	0.298475	0.0277275	0.209493	0.126698	0.191347	0.417609	0.102365	0.584959
FBgn0012051	CalpA	0.041114	0.657777	-0.185521	0.025002	-0.0242607	0.92524	-0.250896	0.00523279
FBgn0025866	CalpB	0.359822	0.00933986	0.554243	3.58958e-05	0.0114225	0.985166	0.205844	0.229783
FBgn0260450	CalpC	0.359576	0.0131707	0.0539711	0.740219	0.333197	0.0938355	0.0275915	0.906293
FBgn0005585	Calr	0.167597	0.0663191	0.106755	0.255457	-0.0245134	0.932735	-0.0853558	0.476752
FBgn0039928	Cals	-0.0609638	0.273811	-0.0141388	0.813577	-0.00483293	0.982449	0.0419921	0.567124
FBgn0013995	Calx	-0.47037	5.0589e-23	-0.522191	3.68728e-28	0.123364	0.0651336	0.0715429	0.258371
FBgn0262166	caly	-0.0316898	0.838737	-0.100865	0.492038	-0.0410697	0.922499	-0.110245	0.557735
FBgn0000253	Cam	-0.180105	0.00446466	-0.11578	0.0742761	-0.0776521	0.522038	-0.0133269	0.896926
FBgn0016126	CaMKI	0.316579	0.000946903	0.30285	0.00151335	0.0532246	0.841746	0.0394956	0.791694
FBgn0264607	CaMKII	-0.484007	5.57367e-12	-0.628352	2.12818e-19	0.0990089	0.449494	-0.0453366	0.673456
FBgn0034210	Camp	-0.180333	0.0827828	-0.0354101	0.756229	0.0696663	0.780695	0.21459	0.0696417
FBgn0287478	Camta	0.0693738	0.414178	-0.0716006	0.389595	0.294012	0.000751028	0.153038	0.0951469
FBgn0040233	cana	-0.213883	0.0239904	-0.45227	5.96286e-07	-0.0793102	0.715397	-0.317697	0.0016047
FBgn0267912	CanA-14F	-0.0835888	0.571307	-0.1927	0.15921	0.0426522	0.917309	-0.0664589	0.73644
FBgn0010015	CanA1	-0.0597786	0.846791	-1.02644	0.000280257	-0.0366319	0.969704	-1.00329	0.00126255
FBgn0010014	CanB	0.372127	0.308235	-0.35979	0.330033	0.237135	0.782241	-0.494782	0.253651
FBgn0015614	CanB2	0.348404	1.80518e-05	0.344703	2.23447e-05	-0.0921268	0.591333	-0.0958275	0.379036
FBgn0027568	Cand1	-0.166667	0.0145818	-0.0795759	0.265977	0.0567426	0.718211	0.143834	0.0693798
FBgn0033504	CAP	0.26294	0.000307203	0.30076	2.97973e-05	-0.0245282	0.916328	0.0132917	0.911735
FBgn0039680	Cap-D2	-0.359158	0.0280782	-0.41258	0.0114007	-0.0936985	0.826185	-0.147121	0.517593
FBgn0051989	Cap-D3	-0.0874516	0.589003	0.0733703	0.650483	-0.0486673	0.912751	0.112155	0.584521
FBgn0259876	Cap-G	0.14496	0.136165	0.0841376	0.408507	-0.0132406	0.969136	-0.0740627	0.574403
FBgn0037831	Cap-H2	-0.45477	0.000281232	-0.440711	0.000515518	-0.293573	0.0929941	-0.279515	0.064583
FBgn0031883	Caper	0.0236092	0.68532	0.0610921	0.259438	-0.148619	0.0190242	-0.111136	0.0609933
FBgn0042134	Capr	-0.0502384	0.532869	0.166634	0.0214334	0.0430189	0.824566	0.259892	0.00071485
FBgn0023095	caps	0.766007	2.04087e-12	1.11651	3.79265e-25	-0.066296	0.829535	0.284211	0.0262696
FBgn0261458	capt	0.504283	6.05522e-31	0.871161	5.97831e-90	-0.0557595	0.530181	0.311119	8.07783e-12
FBgn0000256	capu	1.20566	2.27738e-43	1.72116	5.49613e-87	-0.1259	0.457	0.389597	4.28002e-05
FBgn0000257	car	0.180682	0.0178762	0.326388	9.65882e-06	-0.110603	0.406092	0.035103	0.758346
FBgn0052698	CARPB	-0.3533	0.557272	0.515208	0.356248	0.327081	0.813131	1.19559	0.0504533
FBgn0032879	CarT	0.211517	0.671561	-0.263373	0.600109	-0.0266333	0.989042	-0.501523	0.397651
FBgn0013759	CASK	0.1691	0.00404935	0.0729736	0.24103	0.0684435	0.55763	-0.0276832	0.755702
FBgn0034068	casp	-0.00537686	0.961294	0.349825	0.000115228	-0.04224	0.879096	0.312962	0.00171791
FBgn0286781	cass	-0.297673	1.06435e-06	-0.328762	6.01409e-08	0.00738974	0.976233	-0.0236997	0.811665
FBgn0000261	Cat	0.973603	8.21966e-51	0.550962	4.57323e-17	-0.894816	6.2033e-42	-1.31746	2.50158e-91
FBgn0032061	CatB	-0.581152	0.45614	-0.615862	0.407854	0.540847	0.740653	0.506137	0.619259
FBgn0029093	cathD	1.71511	5.52591e-28	1.83469	6.68837e-32	0.128553	0.748279	0.248139	0.226998
FBgn0002022	Catsup	0.516284	1.05941e-27	0.438163	3.11772e-20	-0.0423532	0.717339	-0.120474	0.0332847
FBgn0015919	caup	-0.299978	0.0172796	-0.665152	3.46402e-08	0.170682	0.443645	-0.194492	0.214568
FBgn0026257	cav	0.213596	0.518135	0.350482	0.270203	-0.10119	0.914782	0.035697	0.940879
FBgn0285954	caz	-0.630115	3.63414e-17	-0.671198	2.76381e-19	-0.0121752	0.966103	-0.0532574	0.639881
FBgn0033842	cbc	-0.0927754	0.425995	-0.264355	0.0133654	0.106962	0.630814	-0.064618	0.682306
FBgn0020224	Cbl	0.428659	1.83876e-06	0.640471	4.68666e-13	-0.0931171	0.640493	0.118695	0.31339
FBgn0026144	CBP	-1.24129	1.13037e-05	-1.94011	2.9635e-12	0.00286771	0.997672	-0.695956	0.0358983
FBgn0022943	Cbp20	-0.436705	2.60498e-05	-0.346475	0.000850853	0.098391	0.668732	0.18862	0.147582
FBgn0004580	Cbp53E	0.433439	5.94845e-06	0.5469	7.61877e-09	-0.0856833	0.70611	0.0277782	0.861763
FBgn0022942	Cbp80	-0.487174	1.45152e-19	-0.301963	2.86451e-08	-0.0303934	0.842288	0.154817	0.0155131
FBgn0031148	Cbs	-0.672177	7.60706e-11	-0.780124	3.14559e-14	0.0290485	0.934907	-0.0788989	0.607558
FBgn0043364	cbt	0.386822	0.00457212	0.272382	0.0499107	-0.0515196	0.902275	-0.165959	0.348104
FBgn0263113	Cc2d2a	-0.111061	0.838094	0.191096	0.71773	-0.215563	0.875651	0.0865935	0.909032
FBgn0039007	CCAP	-0.150116	0.650727	0.805603	0.00429789	-0.0813927	0.931526	0.874326	0.00522762
FBgn0039396	CCAP-R	-0.806483	0.0892579	-0.0229344	0.963	0.177079	0.89202	0.960628	0.0747935
FBgn0036219	CCDC151	0.652634	0.250329	-1.84261	0.00258707	0.180734	0.915536	-2.31451	0.00035891
FBgn0037276	Ccdc39	-0.023678	0.974226	-0.0238264	0.972705	-0.174435	0.930372	-0.174584	0.863037
FBgn0031979	CCDC53	0.281065	0.0233284	0.314038	0.00996182	0.071874	0.827601	0.104847	0.533147
FBgn0036909	Ccdc58	-0.83626	6.56274e-15	-1.05274	1.26339e-22	-0.0723886	0.799161	-0.288866	0.025455
FBgn0031488	Ccdc85	-0.653635	0.000565289	-0.722249	0.000131073	0.0694693	0.900165	0.000854856	0.997954
FBgn0038199	CCHa1	0.197901	0.217093	0.356946	0.0191823	-0.0413223	0.934862	0.117723	0.580285
FBgn0050106	CCHa1-R	0.00242509	0.994774	-0.106066	0.773812	-0.021711	0.988465	-0.130202	0.796226
FBgn0038147	CCHa2	0.706969	7.8926e-17	0.650969	1.74334e-14	0.0697233	0.747471	0.0137237	0.925097
FBgn0033058	CCHa2-R	-1.11317	0.0697368	-0.326569	0.646958	-0.953066	0.324862	-0.166465	0.87432
FBgn0038925	Cchl	-1.28562	2.79303e-73	-1.35901	9.54599e-81	-0.127085	0.288975	-0.200478	0.0197501
FBgn0038331	Ccm3	0.394551	4.90026e-09	0.576752	5.34168e-18	-0.111906	0.342382	0.0702948	0.452078
FBgn0010531	Ccs	0.159562	0.188916	0.198299	0.0939263	0.0662325	0.83326	0.104969	0.506887
FBgn0003676	CCT1	-1.47545	3.12516e-94	-1.0513	1.02264e-48	0.0381339	0.858865	0.462279	1.57675e-09
FBgn0030086	CCT2	-1.47377	6.35626e-114	-0.986003	6.66976e-52	-0.104586	0.373351	0.383187	4.75777e-08
FBgn0015019	CCT3	-1.44824	4.24212e-60	-1.07961	5.1957e-34	-0.032552	0.91085	0.336072	0.00081913
FBgn0032444	CCT4	-1.2468	2.06777e-62	-0.87954	9.82197e-32	-0.0982268	0.510629	0.269032	0.00167032
FBgn0010621	CCT5	-1.38706	1.20919e-63	-1.00847	2.90957e-34	-0.114779	0.470013	0.263815	0.00586876
FBgn0027329	CCT6	-1.30399	3.03991e-89	-0.920423	3.16476e-45	-0.0435069	0.80862	0.340065	1.76603e-06
FBgn0037632	CCT7	-1.32491	3.89558e-62	-0.925833	4.73446e-31	-0.0463975	0.840561	0.352682	6.94854e-05
FBgn0284436	CCT8	-1.3865	1.40544e-54	-0.954482	1.37709e-26	-0.0441839	0.873314	0.387839	9.17898e-05
FBgn0035470	Ccz1	-0.0408181	0.640372	-0.0506931	0.553377	-0.0695946	0.684999	-0.0794696	0.446466
FBgn0263986	cd	1.16436	0.132435	0.952033	0.237777	-0.0800807	NA	-0.292409	NA
FBgn0037533	CD98hc	0.479938	1.30859e-11	0.605033	8.65511e-18	-0.0755838	0.631875	0.0495108	0.640103
FBgn0052499	Cda4	-1.63473	3.69972e-10	-2.29707	3.34763e-18	0.143453	0.841746	-0.518885	0.130419
FBgn0051973	Cda5	-3.28892	4.93826e-104	-3.58937	2.93216e-122	0.309948	0.130627	0.00949767	0.973839
FBgn0034197	Cda9	0.556498	1.1135e-05	0.434293	0.000658395	0.0899751	0.782884	-0.0322306	0.879053
FBgn0039774	CDase	0.31577	0.00576022	-0.031779	0.808637	-0.413253	0.00172549	-0.760802	2.05112e-11
FBgn0031952	Cdc14	0.223593	0.00387149	0.337115	7.12201e-06	0.0508688	0.798563	0.164391	0.0676911
FBgn0025781	Cdc16	-0.522438	1.20671e-06	-0.388264	0.000402162	-0.148444	0.449494	-0.0142701	0.939323
FBgn0032863	Cdc23	-0.551407	0.00259384	-0.67527	0.000199486	-0.00159749	0.997966	-0.125461	0.644735
FBgn0012058	Cdc27	-0.0159674	0.857201	-0.0770793	0.340143	0.082627	0.591333	0.0215151	0.861763
FBgn0013435	Cdc2rk	-0.186735	0.149304	-0.429603	0.000439842	0.140949	0.556729	-0.101919	0.567076
FBgn0011573	Cdc37	0.142295	0.0472189	0.07525	0.314958	0.0822975	0.549241	0.0152529	0.893636
FBgn0010341	Cdc42	0.592867	8.0168e-48	0.791522	3.10632e-84	-0.0144572	0.916034	0.184198	4.03692e-05
FBgn0026143	Cdc45	-1.1691	9.72464e-15	-1.25905	7.21877e-17	0.0120607	0.986242	-0.0778914	0.746108
FBgn0265574	Cdc5	-0.63934	4.9238e-15	-0.286137	0.00061452	-0.0721297	0.708933	0.281073	0.00273968
FBgn0030752	Cdc50	0.239535	7.20173e-06	0.413673	2.4574e-15	-0.0646206	0.548229	0.109517	0.0888342
FBgn0035918	Cdc6	-0.359017	0.0584616	-0.618722	0.000644902	0.267165	0.400491	0.00745985	0.980693
FBgn0028360	Cdc7	-0.278854	0.00726457	-0.307386	0.00268865	0.110182	0.603622	0.0816504	0.577966
FBgn0265082	Cdep	0.22094	5.71962e-05	0.124152	0.0282312	0.0331593	0.825196	-0.0636284	0.38838
FBgn0032821	CdGAPr	-0.0664227	0.488605	-0.0595125	0.532071	-0.00731731	0.984826	-0.000407123	0.997954
FBgn0004876	cdi	0.290356	0.000216142	0.400017	2.08141e-07	-0.0388566	0.86618	0.0708047	0.51826
FBgn0038865	cDIP	0.00549264	0.993478	-0.350995	0.594181	-0.209422	0.905704	-0.56591	0.480535
FBgn0004106	Cdk1	0.68786	0.0429751	-0.0321954	0.934869	0.0634304	0.958261	-0.656625	0.0980959
FBgn0037093	Cdk12	-0.4746	3.39657e-25	-0.488671	1.14617e-26	0.0664036	0.435604	0.0523329	0.420496
FBgn0004107	Cdk2	-0.968257	5.388e-07	-1.10644	7.49164e-09	0.179497	0.681122	0.0413146	0.901073
FBgn0030269	CDK2AP1	0.0110881	0.923537	0.176876	0.0755567	-0.105154	0.598454	0.0606341	0.667539
FBgn0016131	Cdk4	0.0566302	0.601078	-0.0260467	0.812252	0.197189	0.157465	0.114512	0.358712
FBgn0013762	Cdk5	0.441037	3.23884e-12	0.459562	1.99677e-13	0.142571	0.135153	0.161096	0.0282917
FBgn0027491	Cdk5alpha	-0.716287	0.445579	-0.305775	0.752414	-0.133643	0.965321	0.276869	0.842502
FBgn0263237	Cdk7	-0.641403	4.98641e-10	-0.708773	1.32881e-11	-0.205225	0.194927	-0.272595	0.0306663
FBgn0015618	Cdk8	-0.0683868	0.709887	-0.0152187	0.933704	0.210917	0.462195	0.264085	0.177229
FBgn0019949	Cdk9	0.0136928	0.920914	-0.0151904	0.909106	0.0959505	0.721192	0.0670673	0.691583
FBgn0261532	cdm	-0.25106	0.000584766	-0.192775	0.00882493	0.0603804	0.726859	0.118665	0.196677
FBgn0010350	Cds	1.47553	6.23632e-48	1.03485	5.6769e-24	-0.516179	8.25432e-06	-0.956866	4.29698e-20
FBgn0032409	Ced-12	0.427779	8.98648e-09	0.49719	1.53602e-11	0.0441084	0.834691	0.113519	0.23284
FBgn0029092	ced-6	-0.26067	0.511373	0.2355	0.547028	-0.00160123	0.99915	0.494569	0.271876
FBgn0032876	Cen	0.537391	3.44977e-06	0.569443	1.0585e-06	-0.165072	0.450204	-0.133021	0.392326
FBgn0039056	CenB1A	-0.126029	0.235397	0.385958	6.36102e-05	0.160734	0.329534	0.672721	1.03065e-11
FBgn0028509	CenG1A	0.139789	0.340779	0.81611	3.89738e-10	-0.125613	0.680712	0.550709	0.000107196
FBgn0266916	Cenp-C	0.422752	0.0157591	-0.346926	0.0496097	0.449405	0.0454623	-0.320273	0.126497
FBgn0036480	Cep135	0.133421	0.731784	-0.366663	0.314377	0.146931	0.885242	-0.353153	0.44011
FBgn0030716	Cep164	0.580023	0.00018076	0.660982	8.68633e-06	0.254374	0.340846	0.335333	0.0544962
FBgn0031575	Cep97	-0.11211	0.707245	0.33121	0.205331	0.276898	0.595354	0.720218	0.0108352
FBgn0034443	cer	2.00628	1.00187e-11	2.33842	7.48112e-16	0.135005	0.889903	0.46715	0.189351
FBgn0037315	Cerk	0.616305	9.39426e-15	0.779844	4.13042e-23	0.120561	0.413472	0.2841	0.0013385
FBgn0027569	cert	0.700013	2.467e-17	1.20231	1.22147e-48	-0.396945	2.51916e-05	0.105356	0.346746
FBgn0030657	cerv	0.0605946	0.768912	-0.216878	0.25777	-0.0150438	0.984826	-0.292516	0.190186
FBgn0000286	Cf2	0.874541	1.22178e-38	0.80002	1.38788e-32	0.0887624	0.517931	0.0142416	0.901378
FBgn0030121	Cfp1	-0.132778	0.299167	-0.16329	0.189309	0.127181	0.600971	0.0966689	0.567076
FBgn0039207	Cftr	-1.56504	1.701e-98	-1.74782	2.67736e-123	0.391221	1.87947e-06	0.208439	0.0202744
FBgn0000289	cg	-0.180424	5.34331e-05	-0.308899	1.55383e-12	0.101092	0.110353	-0.0273835	0.684277
FBgn0039596	CG10000	-0.716703	0.000138938	-1.71119	3.44858e-16	-1.54437	1.10843e-15	-2.53886	3.54478e-34
FBgn0037972	CG10005	0.630917	0.0018224	0.620392	0.00222712	-0.00739601	0.995077	-0.0179212	0.955967
FBgn0039590	CG10011	0.646227	3.32137e-07	0.725021	7.47361e-09	0.0502744	0.900877	0.129068	0.456364
FBgn0031568	CG10019	-1.06676	0.0121924	-1.14183	0.00689089	0.0629786	0.966103	-0.0120917	0.987141
FBgn0032785	CG10026	0.652795	0.272003	0.937293	0.0994467	-0.0116099	0.996397	0.272888	0.733788
FBgn0038013	CG10038	-0.285681	0.00412347	-0.223395	0.0266717	-0.0240269	0.942472	0.0382596	0.809346
FBgn0034437	CG10051	-0.0307956	0.815872	-0.113945	0.344579	-0.316908	0.0257166	-0.400057	0.000848203
FBgn0037490	CG10053	0.316178	0.0906435	0.170566	0.384333	0.0695498	0.900165	-0.0760626	0.784493
FBgn0037482	CG10055	-0.29013	1.91742e-05	-0.134802	0.0569531	-0.0373569	0.842357	0.117972	0.170331
FBgn0034439	CG10062	0.129569	0.304827	0.0740938	0.567417	0.905076	9.79788e-15	0.849602	2.43887e-13
FBgn0037473	CG10068	0.240118	0.00346212	0.111077	0.199996	0.0156473	0.957818	-0.113394	0.27857
FBgn0034440	CG10073	3.2994	1.34905e-28	2.57184	6.76564e-18	1.5756	2.16878e-06	0.848041	0.0151865
FBgn0035720	CG10077	0.0877142	0.288076	0.0580546	0.492104	-0.0229605	0.925546	-0.05262	0.634799
FBgn0034441	CG10081	3.15822	1.53469e-05	1.96972	0.00643857	1.55719	0.15908	0.368686	0.731367
FBgn0037517	CG10086	0.31335	8.59939e-12	0.59102	2.6686e-39	0.0438077	0.683836	0.321478	9.24336e-12
FBgn0036369	CG10089	0.466974	0.203356	0.908491	0.00837417	0.00154821	0.99915	0.443065	0.311911
FBgn0037472	CG10098	0.32499	0.0526381	0.544404	0.000638917	0.132212	0.735608	0.351626	0.0613097
FBgn0036367	CG10116	0.253912	0.0200482	0.401454	0.00013811	0.083306	0.750551	0.230848	0.065428
FBgn0038088	CG10126	0.555666	0.00186855	1.34542	3.43881e-17	0.396136	0.12159	1.18589	7.04279e-13
FBgn0032798	CG10132	-0.539042	0.0338816	-0.59652	0.0186568	-0.121172	0.863742	-0.17865	0.62523
FBgn0032800	CG10137	0.333227	0.0154286	0.0647813	0.667434	0.357282	0.0417901	0.0888359	0.648037
FBgn0033951	CG10139	-0.0944029	0.604919	0.0583317	0.751955	-0.0438281	0.934454	0.108906	0.641345
FBgn0036363	CG10140	0.222017	0.0426311	0.421346	5.7303e-05	-0.108223	0.637783	0.0911065	0.539259
FBgn0035702	CG10147	0.275481	0.130907	0.409439	0.0195912	0.0189192	0.978808	0.152877	0.522732
FBgn0036361	CG10154	0.270729	0.015047	0.355288	0.00109333	-0.428562	0.000582377	-0.344003	0.00415653
FBgn0032801	CG10165	-0.537071	1.73765e-12	-0.52507	4.55553e-12	0.11613	0.396243	0.12813	0.193809
FBgn0036353	CG10171	-0.120137	0.284954	0.0210113	0.863846	-0.0297011	0.930683	0.111447	0.430032
FBgn0039084	CG10175	-1.93802	6.86714e-36	-1.34857	1.3914e-18	0.0548212	0.910804	0.64428	0.000261474
FBgn0039091	CG10182	-0.0608928	0.832884	1.40854	2.63771e-09	0.160408	0.800063	1.62984	2.61561e-11
FBgn0039093	CG10183	-0.106115	0.910319	1.61383	0.0437209	-0.386625	0.864981	1.33331	0.16437
FBgn0039094	CG10184	0.40695	0.0060275	0.103611	0.522794	0.486443	0.0058694	0.183104	0.337916
FBgn0032790	CG10194	-0.00353885	0.9709	-0.150256	0.0755843	-0.230707	0.0248072	-0.377424	9.3066e-06
FBgn0032787	CG10195	1.35733	5.23151e-54	-0.0135241	0.911916	-1.78139	2.32489e-79	-3.15225	6.68896e-248
FBgn0039118	CG10208	-0.0287062	0.74463	-0.318848	1.85044e-05	0.050597	0.793286	-0.239545	0.00416157
FBgn0033971	CG10209	0.701812	4.59937e-09	0.549335	4.72082e-06	0.174483	0.43865	0.0220065	0.911735
FBgn0032685	CG10211	-1.19791	8.98455e-05	-2.76903	1.55765e-20	0.386148	0.513156	-1.18496	0.000369545
FBgn0039115	CG10214	-1.54752	6.16413e-57	-1.45374	4.32289e-49	-0.226473	0.10195	-0.132695	0.343037
FBgn0036356	CG10222	0.373852	0.00606435	0.583382	9.54533e-06	-0.00233401	0.996925	0.207196	0.213853
FBgn0035695	CG10226	0.160394	0.536431	0.228185	0.382468	-0.705944	0.0161579	-0.638153	0.0159238
FBgn0039108	CG10232	-2.87379	4.57938e-42	-3.48917	1.91587e-50	-0.151517	0.750784	-0.766893	0.00987289
FBgn0032783	CG10237	0.0709914	0.873065	-0.489648	0.190699	1.01115	0.0277449	0.450507	0.351558
FBgn0027514	CG1024	0.0786249	0.608337	-0.080891	0.593396	0.0773393	0.833755	-0.0821766	0.681063
FBgn0027512	CG10254	0.0423492	0.719239	-0.0163957	0.890842	0.0141151	0.970292	-0.0446298	0.776098
FBgn0033990	CG10265	0.0700763	0.731383	0.0830966	0.67859	-0.0139306	0.98577	-0.000910352	0.997874
FBgn0035690	CG10274	0.277548	0.00244741	0.29922	0.000924479	0.0753132	0.73138	0.0969852	0.425746
FBgn0032681	CG10283	-0.229245	0.529306	-0.494597	0.143411	0.229162	0.776837	-0.0361906	0.9455
FBgn0037439	CG10286	-2.07304	9.70841e-85	-1.96971	1.10689e-76	0.0241	0.948833	0.127435	0.405088
FBgn0039107	CG10300	1.21149	2.26034e-24	1.46628	4.869e-35	-0.335021	0.0398088	-0.0802339	0.656372
FBgn0039106	CG10301	0.520216	0.0212755	0.378714	0.0975922	0.15883	0.780141	0.0173274	0.960641
FBgn0034655	CG10307	-1.81385	0.000410223	-1.27957	0.0156944	-0.56343	0.575185	-0.0291503	0.973839
FBgn0038420	CG10311	0.0919798	0.489795	-0.0750928	0.575511	-0.112307	0.675689	-0.279379	0.0443774
FBgn0034643	CG10321	-0.0614447	0.566028	0.143242	0.146531	0.0243582	0.9386	0.229045	0.0349117
FBgn0038454	CG10324	-0.0528719	0.768338	0.076469	0.658883	-0.0232853	0.966154	0.106056	0.632045
FBgn0032690	CG10333	-0.304354	6.16205e-06	-0.117533	0.0978597	-0.0494095	0.771842	0.137411	0.0970155
FBgn0032698	CG10336	-1.27822	1.33066e-12	-1.66579	2.64364e-19	0.028071	0.965321	-0.359501	0.14932
FBgn0032805	CG10337	-0.25123	0.00588309	-0.474469	4.76358e-08	0.836374	2.40085e-21	0.613135	1.13015e-11
FBgn0032700	CG10338	0.0341902	0.796011	0.0998016	0.414891	0.0265024	0.945802	0.0921137	0.563657
FBgn0022344	CG10340	-0.994135	7.01258e-22	-1.06014	1.30142e-24	-0.118257	0.594904	-0.184266	0.168945
FBgn0032701	CG10341	-0.950568	1.42389e-26	-0.490861	4.06832e-08	0.0610689	0.794712	0.520776	5.67638e-08
FBgn0032703	CG10343	-0.486655	1.38979e-07	-0.571045	5.86823e-10	-0.0203821	0.949558	-0.104773	0.416996
FBgn0034729	CG10344	-0.405394	0.000197829	-0.44518	4.06519e-05	0.00275027	0.995752	-0.0370363	0.836546
FBgn0030342	CG10347	-0.489063	3.07771e-09	-0.338548	4.56977e-05	0.0508379	0.821671	0.201353	0.0427318
FBgn0030348	CG10352	0.980057	0.0278012	1.29161	0.0016084	0.42314	0.669873	0.734693	0.129381
FBgn0030349	CG10353	-0.00376856	0.976792	0.0472515	0.694568	-0.0680319	0.80474	-0.0170118	0.923052
FBgn0035452	CG10359	-0.551676	2.97963e-14	-0.826026	2.3584e-30	0.0428289	0.834691	-0.231521	0.00566864
FBgn0039109	CG10365	1.21411	1.36931e-11	0.131777	0.521273	0.290962	0.36087	-0.791375	4.92041e-05
FBgn0032814	CG10366	0.0609856	0.585507	-0.0223689	0.846291	0.037865	0.900165	-0.0454895	0.764143
FBgn0039116	CG10375	-0.388394	0.000632893	-0.200313	0.0962486	-0.18886	0.302378	-0.000778814	0.997241
FBgn0032702	CG10376	-0.183222	0.115566	0.392117	0.000343779	-0.179073	0.336541	0.396267	0.000928854
FBgn0032699	CG10383	-0.111699	0.532869	-0.139722	0.421462	0.053193	0.916328	0.02517	0.924429
FBgn0033019	CG10395	-0.178731	0.269597	0.165773	0.305986	-0.151415	0.638978	0.19309	0.326672
FBgn0038431	CG10405	0.231592	0.0289626	0.0478222	0.686093	-0.0709495	0.788757	-0.25472	0.0319512
FBgn0032689	CG10413	0.417536	2.45797e-19	0.99962	7.42002e-106	-0.0227085	0.876378	0.559376	1.80512e-33
FBgn0033021	CG10417	-0.336023	7.52184e-08	-0.202638	0.00146779	-0.0335311	0.852471	0.0998534	0.216853
FBgn0036277	CG10418	-0.805455	1.61794e-09	-0.938939	3.10587e-12	-0.12113	0.69429	-0.254614	0.140811
FBgn0032724	CG10428	-1.04976	1.27518e-37	-0.891741	1.8144e-27	-0.04191	0.85519	0.116108	0.3226
FBgn0032730	CG10431	0.103823	0.68919	0.320842	0.167014	0.104932	0.875247	0.321951	0.253444
FBgn0034638	CG10433	-0.655201	1.01374e-07	-0.419545	0.000796144	-0.123473	0.652076	0.112182	0.525577
FBgn0037539	CG10435	0.493735	2.29482e-08	0.854627	2.46843e-23	0.0898737	0.654078	0.450765	8.47327e-07
FBgn0034494	CG10444	-0.490452	2.01684e-07	-0.280998	0.00411376	-0.822166	1.16828e-17	-0.612712	4.84321e-10
FBgn0037531	CG10445	-0.900207	0.00028135	-0.547039	0.0278097	0.121431	0.859063	0.474599	0.122371
FBgn0032815	CG10462	-0.390436	7.65546e-10	-0.308008	1.37668e-06	0.0196016	0.924667	0.102029	0.223651
FBgn0033017	CG10465	0.208767	0.000585822	0.245739	4.12317e-05	0.0279085	0.879501	0.0648806	0.427504
FBgn0032822	CG10466	-0.238923	0.194744	-0.104664	0.587264	0.0667042	0.899984	0.200964	0.386448
FBgn0035679	CG10467	2.04018	8.05389e-140	1.54555	1.47e-80	0.124518	0.422111	-0.370111	2.87374e-05
FBgn0035678	CG10469	0.919736	7.06816e-08	0.695826	4.33261e-05	0.218053	0.536756	-0.00585714	0.983534
FBgn0032746	CG10470	-0.462706	7.70033e-07	-0.513965	3.52855e-08	-0.115207	0.535873	-0.166466	0.158147
FBgn0035670	CG10472	0.328785	0.0113848	0.860507	3.32194e-12	-0.498321	0.00063603	0.0334017	0.87407
FBgn0035656	CG10479	0.643928	0.225812	0.253415	0.656283	0.159762	0.92168	-0.230751	0.758346
FBgn0032748	CG10492	-0.0622129	0.374772	0.0571772	0.410875	0.049011	0.751927	0.168401	0.0208524
FBgn0034634	CG10494	0.144271	0.542938	0.0903565	0.709992	-0.0850958	0.894722	-0.13901	0.652671
FBgn0034612	CG10505	1.3943	2.79006e-20	1.02932	1.25503e-11	0.226617	0.422801	-0.138367	0.525324
FBgn0037060	CG10508	1.3051	0.00368466	1.33276	0.00339749	-0.218725	0.877315	-0.191066	0.774468
FBgn0037057	CG10512	0.226255	0.000850001	-0.13952	0.0453636	0.123833	0.24884	-0.241942	0.000963874
FBgn0039312	CG10514	-0.115314	NA	3.89972	NA	-0.430261	NA	3.58477	NA
FBgn0036549	CG10516	0.19936	0.16622	0.190392	0.180803	0.134572	0.650063	0.125605	0.501658
FBgn0034583	CG10527	0.0385179	0.816059	0.0697605	0.660065	0.015622	0.97743	0.0468647	0.833858
FBgn0034570	CG10543	-0.0132515	0.908633	-0.0687989	0.51449	0.10301	0.603622	0.0474624	0.742701
FBgn0039321	CG10550	0.467677	0.00566435	2.06945	7.23841e-39	0.681204	0.000294244	2.28297	3.68733e-46
FBgn0039324	CG10553	0.186341	0.721413	2.44948	8.49499e-10	0.104953	0.946271	2.36809	1.73947e-08
FBgn0030034	CG10555	0.0385221	0.607746	-0.0762476	0.282324	0.0452895	0.785992	-0.0694801	0.437433
FBgn0039323	CG10559	-0.268483	0.237143	1.21013	3.52108e-09	-0.428918	0.177944	1.04969	1.44436e-06
FBgn0039325	CG10560	-1.37151	0.0311074	-0.496049	0.46488	-0.0972986	0.966103	0.778167	0.337252
FBgn0002036	CG10561	0.0131231	0.895333	-0.20584	0.0151524	0.113873	0.448886	-0.10509	0.342061
FBgn0039326	CG10562	-1.52823	4.3072e-51	-1.19415	8.08184e-32	0.0967431	0.688032	0.430815	0.000148205
FBgn0037051	CG10565	-1.83137	4.751e-69	-1.71013	2.58816e-60	-0.0478511	0.885863	0.0733963	0.648415
FBgn0035630	CG10576	-1.24375	1.22715e-51	-1.28728	3.84661e-55	-0.0417227	0.869828	-0.0852571	0.470005
FBgn0037046	CG10581	0.222138	0.150376	0.128444	0.403629	0.500688	0.00312109	0.406994	0.0110848
FBgn0037045	CG10584	-0.141858	0.468942	-0.108138	0.578244	0.18135	0.623929	0.215071	0.351905
FBgn0035621	CG10591	1.26247	0.0680333	-0.13092	0.877961	-0.255358	0.905878	-1.64875	0.0392185
FBgn0032717	CG10600	0.752864	4.69968e-29	0.937663	2.90573e-45	0.226068	0.00888921	0.410868	4.38742e-09
FBgn0032721	CG10602	0.127543	0.0814499	-0.0809658	0.282795	-0.0842849	0.542501	-0.292794	8.05469e-05
FBgn0036286	CG10616	0.581832	1.29606e-23	0.680588	1.07894e-31	-0.071011	0.564643	0.0277456	0.762384
FBgn0032726	CG10621	0.381317	0.177413	-0.494119	0.0730819	-0.383441	0.422111	-1.25888	5.65702e-06
FBgn0032818	CG10628	-1.24581	1.18277e-18	-1.17986	7.5791e-17	-0.0265511	0.959264	0.0394025	0.873318
FBgn0032817	CG10631	-0.105403	0.512407	-0.371457	0.0103135	-0.111331	0.750575	-0.377386	0.0204134
FBgn0036290	CG10638	-0.639805	1.30795e-11	-0.523095	3.58671e-08	-0.0354187	0.905704	0.0812906	0.556474
FBgn0036292	CG10646	0.181771	0.353968	0.123688	0.533163	0.126337	0.78078	0.068254	0.810651
FBgn0046302	CG10650	0.639925	4.02093e-35	1.06577	3.23071e-95	-0.074542	0.450204	0.351307	1.01883e-10
FBgn0036294	CG10654	1.81818	3.16038e-16	1.04589	3.5841e-06	0.307386	0.491172	-0.464912	0.0785597
FBgn0036288	CG10660	0.531823	1.4634e-20	0.523588	5.20609e-20	0.0537774	0.695196	0.0455425	0.590197
FBgn0036287	CG10663	0.0438003	0.923983	-0.145993	0.753282	-0.466593	0.540611	-0.656387	0.18214
FBgn0039329	CG10669	0.206378	0.1897	-0.0280446	0.870766	0.209495	0.431463	-0.0249275	0.920159
FBgn0036291	CG10681	0.358551	0.125808	0.244898	0.307567	0.0898702	0.895553	-0.0237827	0.947486
FBgn0032752	CG10702	-0.784942	7.11431e-06	-0.884005	6.50552e-07	-0.176677	0.634438	-0.275741	0.241975
FBgn0036377	CG10710	-1.15622	5.48921e-07	-1.57865	4.39962e-11	-0.236525	0.62688	-0.658953	0.0229756
FBgn0036360	CG10713	-0.910466	0.128249	-0.149854	0.816375	-0.152813	0.931823	0.607799	0.437182
FBgn0036362	CG10725	0.161555	0.121571	0.016031	0.890952	-0.129527	0.48596	-0.275051	0.01364
FBgn0032843	CG10730	0.37815	0.253407	0.844471	0.00663613	-0.193237	0.820619	0.273084	0.517593
FBgn0034081	CG10731	0.360349	0.000146608	0.173673	0.0812982	0.0659691	0.788757	-0.120707	0.332644
FBgn0034420	CG10737	0.0997297	0.42293	-0.0211737	0.871976	-0.0200119	0.961159	-0.140915	0.337074
FBgn0036368	CG10738	0.650686	1.52056e-10	0.703056	3.16904e-12	0.0880924	0.726787	0.140462	0.289708
FBgn0037250	CG1074	-1.143	7.80682e-07	-1.23344	2.19988e-07	-0.0804334	0.90412	-0.170869	0.654764
FBgn0032845	CG10747	0.58524	3.24872e-05	0.453439	0.00138048	0.130644	0.69094	-0.00115679	0.996674
FBgn0034221	CG10764	-0.435311	0.492841	1.01721	0.0799851	-0.551275	0.659222	0.901247	0.198073
FBgn0033821	CG10799	0.81894	1.35609e-22	1.13501	3.9042e-42	-0.131221	0.401095	0.18485	0.0676233
FBgn0029664	CG10802	-0.513481	4.44108e-10	-0.123835	0.16223	-0.0451768	0.848278	0.344469	0.0001392
FBgn0029666	CG10803	0.226226	0.0439863	0.136182	0.241416	0.0658975	0.824171	-0.024147	0.893636
FBgn0036052	CG10809	-0.115159	0.155149	-0.109208	0.170813	0.156455	0.157579	0.162405	0.0756971
FBgn0027552	CG10863	-0.0181074	0.817861	-0.164228	0.0140918	0.219286	0.00591921	0.0731657	0.408319
FBgn0038621	CG10864	-0.660347	0.13464	-0.9761	0.0244203	0.127016	0.920995	-0.188738	0.785073
FBgn0035475	CG10866	0.362443	0.00266387	0.366822	0.00230855	0.00905553	0.986905	0.0134344	0.94473
FBgn0031395	CG10874	0.729158	2.40594e-07	0.800435	1.30137e-08	-0.0443583	0.92524	0.0269185	0.908156
FBgn0038804	CG10877	0.635304	1.80411e-28	0.368239	2.71757e-10	-0.0749083	0.518508	-0.341973	2.01126e-08
FBgn0037911	CG10898	0.283602	0.0212142	0.520416	8.87964e-06	0.0725658	0.824566	0.30938	0.022044
FBgn0037238	CG1090	-1.22141	0.0702631	-1.29327	0.0875872	-1.06644	0.315948	-1.13831	0.220165
FBgn0037543	CG10903	-1.29898	1.43335e-08	-1.19678	1.23762e-07	0.0927004	0.886205	0.194897	0.590197
FBgn0034945	CG10904	0.220956	0.080979	0.209739	0.0945185	0.116769	0.664055	0.105552	0.532387
FBgn0036207	CG10907	0.0418761	0.786663	0.216437	0.112046	-0.0307328	0.946271	0.143828	0.41224
FBgn0034289	CG10910	1.22423	1.43932e-59	2.04581	5.26678e-164	-0.765043	7.68226e-23	0.0565338	0.618978
FBgn0034295	CG10911	-1.89425	2.70091e-48	0.341022	0.0128481	0.0832471	0.821218	2.31852	4.76867e-71
FBgn0034296	CG10912	0.407418	0.000307239	1.58889	8.60718e-49	-0.221874	0.200127	0.959594	9.107e-18
FBgn0034307	CG10914	-1.56088	4.17747e-51	-1.61157	3.75573e-53	-0.0402134	0.899984	-0.0909054	0.579939
FBgn0034312	CG10916	0.951896	1.65101e-10	1.76819	1.22557e-33	-0.14216	0.690307	0.67413	1.78761e-05
FBgn0034360	CG10927	-1.08118	1.59261e-05	-1.10828	9.2719e-06	0.0309854	0.975482	0.00388517	0.993529
FBgn0034253	CG10936	-1.28668	0.00022453	-2.05864	1.92258e-09	0.111645	0.920716	-0.660313	0.12373
FBgn0010620	CG10939	-0.00883885	0.897738	-0.0776702	0.202584	-0.179158	0.0109573	-0.247989	4.29628e-05
FBgn0036320	CG10943	0.518707	1.49589e-05	1.31013	3.94715e-29	-1.07558	7.0983e-19	-0.284149	0.0432464
FBgn0032857	CG10947	-0.0849621	0.575959	0.0539492	0.726129	-0.260887	0.201567	-0.121976	0.512887
FBgn0036317	CG10948	0.358713	0.0012511	0.288954	0.0106785	-0.136948	0.529454	-0.206707	0.123782
FBgn0032858	CG10949	-0.209999	0.210791	-0.0940086	0.590317	0.159409	0.633287	0.275399	0.15463
FBgn0030004	CG10958	0.277813	0.172853	0.0852815	0.698018	0.145813	0.759633	-0.0467187	0.882076
FBgn0030010	CG10959	0.378233	0.176881	1.78365	3.12842e-13	0.474567	0.255072	1.87998	1.31383e-13
FBgn0030073	CG10962	0.814515	1.23144e-15	0.356338	0.000707509	-0.30803	0.0214773	-0.766207	3.37127e-13
FBgn0036306	CG10973	-0.597707	9.4447e-09	-0.287191	0.00789317	-0.217561	0.162778	0.0929544	0.542604
FBgn0037379	CG10979	0.393149	0.000251977	0.832422	1.03249e-15	-0.0448459	0.893194	0.394427	0.000601463
FBgn0036305	CG10984	0.204216	0.0094352	0.252333	0.0010454	0.0535351	0.787031	0.101653	0.309207
FBgn0263353	CG11000	0.565157	0.10697	0.180962	0.604021	1.62374	3.43456e-06	1.23954	0.00028396
FBgn0034455	CG11007	-1.2237	6.84919e-38	-1.13443	3.58607e-32	-0.165618	0.293085	-0.0763527	0.606833
FBgn0037235	CG1103	0.607024	7.32232e-07	0.21411	0.0951191	0.359577	0.0246111	-0.0333372	0.870329
FBgn0031736	CG11030	-1.75759	1.12671e-82	-1.70416	9.44571e-78	0.0435474	0.87115	0.0969706	0.482954
FBgn0031741	CG11034	-0.0353583	0.698897	-0.0697228	0.418956	0.0437142	0.841746	0.00934976	0.941822
FBgn0037544	CG11035	-0.28605	0.009556	-0.3118	0.00417944	0.0989831	0.680922	0.073233	0.651091
FBgn0037465	CG1105	0.457058	2.36489e-09	0.413267	6.95454e-08	0.0549636	0.784808	0.0111727	0.931153
FBgn0031836	CG11050	0.565148	5.78921e-21	0.636845	3.71905e-26	-0.179255	0.0257442	-0.107558	0.16067
FBgn0039244	CG11069	-0.501243	0.0637384	-0.73663	0.00491987	0.187861	0.76808	-0.0475255	0.914543
FBgn0039929	CG11076	-1.85348	1.11667e-65	-1.59221	8.6069e-49	-0.115409	0.633287	0.145867	0.329357
FBgn0039241	CG11089	-2.04682	8.27993e-87	-2.14688	2.33187e-94	0.0102585	0.981561	-0.0898012	0.573059
FBgn0030528	CG11095	0.313189	0.000114217	0.129329	0.167343	-0.702857	1.77819e-16	-0.886717	1.90029e-26
FBgn0037200	CG11109	0.28497	0.647497	0.154703	0.812048	-0.186423	0.915536	-0.31669	0.69767
FBgn0034535	CG11110	-0.358093	0.000186723	-0.382355	7.06806e-05	-0.0666344	0.782884	-0.0908964	0.508445
FBgn0030266	CG11122	0.278654	0.00390513	0.142271	0.157067	0.135106	0.436222	-0.00127706	0.994118
FBgn0033169	CG11123	-1.50498	5.13022e-44	-1.34252	1.40314e-35	0.0312726	0.930467	0.193727	0.182811
FBgn0033174	CG11125	0.0654451	0.823248	0.505399	0.0462884	-0.164527	0.79701	0.275427	0.403141
FBgn0033178	CG11127	0.353811	9.06671e-06	0.240657	0.00305422	0.0371814	0.879704	-0.075972	0.49497
FBgn0030518	CG11134	-0.123136	0.140087	-0.119799	0.151625	-0.128963	0.329434	-0.125626	0.208051
FBgn0033177	CG11141	0.686793	3.78623e-08	1.48911	1.5675e-34	-0.103193	0.74429	0.699121	4.26115e-08
FBgn0031734	CG11147	0.39877	0.0880054	-0.598783	0.00814768	0.466717	0.157996	-0.530836	0.0414882
FBgn0031732	CG11149	0.226187	0.0567318	0.0315926	0.812473	0.0435381	0.902781	-0.151056	0.308115
FBgn0030519	CG11151	0.497926	3.00838e-07	-0.0259928	0.821589	-1.28363	1.21408e-40	-1.80755	6.90287e-81
FBgn0039927	CG11155	0.636743	5.16337e-12	0.371507	7.67008e-05	0.127659	0.468268	-0.137577	0.253444
FBgn0030511	CG11158	-0.305412	0.000414958	-0.47759	1.54915e-08	0.163992	0.218612	-0.00818501	0.954525
FBgn0037297	CG1116	0.195362	0.0914486	0.34699	0.00176851	-0.0938031	0.722947	0.0578251	0.729281
FBgn0030509	CG11162	0.832553	3.84384e-20	0.967508	4.00819e-25	-2.03435	6.81982e-108	-1.89939	3.34839e-97
FBgn0030507	CG11164	-0.996635	4.25617e-09	-1.13066	3.03017e-11	0.0722721	0.886205	-0.0617504	0.834439
FBgn0039249	CG11168	0.139653	0.0904331	0.300701	0.000116071	-0.0421947	0.850556	0.118853	0.232596
FBgn0034705	CG11170	-0.099949	0.524568	0.00443274	0.978057	-0.0870353	0.813096	0.0173464	0.940578
FBgn0030499	CG11178	0.484401	0.000165175	1.02789	1.28311e-16	0.00947437	0.987408	0.552964	4.40233e-05
FBgn0034528	CG11180	-2.13332	2.62746e-44	-1.90827	6.77211e-36	-0.00505634	0.99541	0.219995	0.296071
FBgn0034507	CG11192	-2.65496	2.90336e-07	-1.80876	0.00056574	-0.677141	0.486377	0.169063	0.847009
FBgn0034500	CG11200	-1.07118	6.33791e-38	-1.05507	1.99538e-37	0.214252	0.0573743	0.230359	0.02326
FBgn0037195	CG11226	0.870781	0.0032003	0.753802	0.00869578	0.373231	0.515711	0.256252	0.509226
FBgn0031139	CG11227	1.05964	0.142488	0.624343	0.410064	0.0123423	0.996925	-0.422952	0.669565
FBgn0037186	CG11241	0.578628	8.95021e-16	-0.0533995	0.522706	-0.265595	0.00260221	-0.897623	3.46935e-35
FBgn0037120	CG11247	0.0385965	0.667027	0.112039	0.168411	0.0963667	0.516723	0.169809	0.0624763
FBgn0037117	CG11248	0.207545	0.046957	0.119366	0.273033	0.0016836	0.996925	-0.0864954	0.542699
FBgn0034442	CG11257	-0.0179439	0.893552	0.0234897	0.858904	0.000354812	0.999349	0.0417884	0.817701
FBgn0036334	CG11267	-1.7147	8.77247e-63	-1.93039	1.17864e-78	-0.362508	0.00475661	-0.578189	1.88326e-07
FBgn0034706	CG11275	0.783179	1.07669e-09	0.482275	0.000241848	0.115865	0.716029	-0.185039	0.261314
FBgn0036342	CG11279	-1.72374	7.62009e-29	-1.65119	9.95345e-27	0.0839427	0.849489	0.156496	0.493159
FBgn0037106	CG11307	-0.10492	0.400535	-0.095393	0.444441	0.0246951	0.949405	0.0342217	0.855705
FBgn0037070	CG11309	0.413187	0.122206	0.216097	0.504448	-1.11323	0.000336304	-1.31032	3.79691e-06
FBgn0039816	CG11317	-0.57004	0.512897	-0.991275	0.24487	-0.1231	0.965321	-0.544336	0.644846
FBgn0039849	CG11334	-0.271632	5.75014e-05	-0.174938	0.0110209	0.0294968	0.886769	0.126191	0.127858
FBgn0035537	CG11342	-0.771823	1.26873e-05	-0.724498	0.000126014	-0.395539	0.103598	-0.348214	0.149479
FBgn0035558	CG11357	-0.0216915	0.829297	-0.208672	0.0160463	-0.0536966	0.811459	-0.240677	0.0121064
FBgn0035490	CG1136	-0.0853503	0.812072	-1.02785	0.000747755	0.103433	0.913516	-0.839069	0.0156998
FBgn0039920	CG11360	-0.241076	0.0640058	-0.212065	0.103123	0.0967299	0.751927	0.125741	0.462995
FBgn0037185	CG11367	0.366992	0.0202967	0.628881	4.08148e-05	-0.135457	0.713764	0.126432	0.557735
FBgn0037181	CG11370	-1.75673	2.47328e-08	-3.1016	1.46135e-23	0.216307	0.795013	-1.12856	0.00126471
FBgn0031214	CG11374	0.823797	0.00168219	0.60828	0.0247095	0.0309398	0.97743	-0.184577	0.611752
FBgn0040364	CG11378	0.109851	0.0925821	0.153163	0.0156574	-0.234331	0.00118659	-0.191018	0.00566268
FBgn0040363	CG11384	-1.36479	1.8857e-55	-1.19823	5.92163e-43	-0.0804473	0.696348	0.0861081	0.501658
FBgn0040366	CG11398	0.157134	0.547631	0.199738	0.425707	0.157088	0.788949	0.199693	0.534581
FBgn0034198	CG11400	-0.147501	0.819679	-0.0760494	0.903668	0.306788	0.833988	0.37824	0.630703
FBgn0026876	CG11403	0.342741	0.326581	-0.216915	0.531425	0.645006	0.170692	0.0853503	0.872262
FBgn0024366	CG11409	-2.6287	8.80178e-36	-2.94408	7.92275e-44	0.179773	0.713641	-0.135604	0.693181
FBgn0035024	CG11414	-0.0871499	0.165547	-0.0684798	0.282795	-0.0200927	0.915196	-0.0014225	0.989423
FBgn0024364	CG11417	-1.90208	7.15463e-63	-1.69492	9.63837e-51	0.0662589	0.833988	0.273424	0.0567123
FBgn0037504	CG1142	-1.30018	7.2851e-30	-1.01245	8.97187e-19	-0.0395626	0.914315	0.248172	0.0890408
FBgn0037166	CG11426	1.08974	1.46138e-16	1.41457	4.78947e-28	0.805046	1.7406e-08	1.12988	1.4735e-17
FBgn0035359	CG1143	0.8286	0.0131683	-0.10419	0.795457	-0.00141234	0.99915	-0.934202	0.0134811
FBgn0029713	CG11436	-0.110587	0.463999	-0.305618	0.026192	0.198343	0.394914	0.00331278	0.989332
FBgn0037164	CG11438	0.256196	0.568008	-1.20585	0.00260554	0.819342	0.146015	-0.642702	0.211324
FBgn0029715	CG11444	-0.780193	4.08188e-25	-0.847763	2.60772e-29	-0.0711631	0.68938	-0.138733	0.152765
FBgn0031224	CG11454	0.188643	0.0300384	0.304802	0.000271224	0.0107964	0.975158	0.126955	0.232767
FBgn0037031	CG11456	0.312992	0.0553442	0.0701228	0.695665	0.273979	0.28288	0.0311104	0.904583
FBgn0035346	CG1146	0.652524	9.15429e-06	1.31893	4.89857e-20	-0.375814	0.0662244	0.290589	0.101513
FBgn0039671	CG11470	0.217028	0.0837101	-0.283208	0.0213162	-0.820243	2.77468e-11	-1.32048	2.33686e-29
FBgn0034688	CG11474	-0.368079	3.45485e-05	-0.363892	3.98561e-05	0.0426592	0.87115	0.0468458	0.733208
FBgn0039733	CG11504	0.253491	0.0128401	0.0929775	0.395539	0.127734	0.50197	-0.032779	0.838543
FBgn0037156	CG11523	-0.590182	3.20314e-09	-0.620187	6.8254e-10	-0.117148	0.561611	-0.147152	0.274825
FBgn0035400	CG11537	0.0392014	0.542375	0.510538	5.48438e-21	0.17555	0.012431	0.646886	5.94216e-32
FBgn0039864	CG11550	-0.363009	0.649951	-0.926501	0.187954	0.802494	0.52378	0.239002	0.833858
FBgn0086856	CG11555	-1.39907	4.74952e-50	-1.29834	8.88098e-43	-0.0948941	0.644143	0.0058325	0.972876
FBgn0036249	CG11560	0.145563	0.396101	0.281044	0.0786826	0.139326	0.695656	0.274807	0.146665
FBgn0031247	CG11562	-0.667327	7.57666e-12	-0.912141	6.67874e-21	0.0438079	0.884975	-0.201006	0.102277
FBgn0039868	CG11563	-2.76559	7.59843e-98	-2.53821	5.95926e-83	-0.0697934	0.848495	0.157585	0.42368
FBgn0035524	CG11583	-2.27938	9.86252e-69	-2.18521	5.53019e-63	-0.0732321	0.842598	0.0209378	0.928399
FBgn0035520	CG11586	-0.0233058	0.877001	-0.279119	0.0312095	0.15294	0.533139	-0.102873	0.570453
FBgn0030545	CG11590	0.515745	8.83919e-07	0.251705	0.023261	-0.163284	0.390878	-0.427324	0.000181652
FBgn0035488	CG11593	0.432101	0.000630449	0.839899	4.17303e-12	0.109064	0.715728	0.516861	8.87853e-05
FBgn0035484	CG11594	0.897935	2.43891e-29	0.622883	6.38852e-15	0.29008	0.00366556	0.015028	0.91127
FBgn0023522	CG11596	-0.226731	0.00477248	-0.0406103	0.654019	-0.0760029	0.663987	0.110118	0.285877
FBgn0036212	CG11597	0.160741	0.58082	0.168568	0.574299	-0.322093	0.526731	-0.314266	0.363905
FBgn0031244	CG11601	-0.0131624	0.918411	-0.281695	0.0115068	-0.705612	1.41982e-10	-0.974145	1.03422e-19
FBgn0037313	CG1161	0.413581	1.43244e-10	0.286142	1.1809e-05	0.0255181	0.901457	-0.101922	0.222394
FBgn0031232	CG11617	-1.18243	0.000495849	-1.01067	0.00431735	-0.270564	0.71151	-0.0987954	0.874257
FBgn0036836	CG11619	-1.04954	0.00702066	-1.78616	4.32443e-06	-0.393946	0.630337	-1.13057	0.0114442
FBgn0040351	CG11638	-1.70367	0.000521527	-0.43102	0.369339	0.250353	0.833964	1.52301	0.00571997
FBgn0030638	CG11655	1.48073	6.11682e-58	1.2291	1.35361e-41	0.320076	0.00906522	0.0684526	0.602552
FBgn0038109	CG11656	1.3435	0.000369494	1.09304	0.00431946	0.0221387	0.99049	-0.228319	0.669565
FBgn0036196	CG11658	1.86222	5.55734e-11	2.59684	2.33968e-20	0.0825019	0.931823	0.817119	0.0123325
FBgn0038113	CG11668	0.184048	0.563405	0.800079	0.0147203	-1.78948	3.17342e-08	-1.17345	0.000198651
FBgn0037563	CG11672	0.0293524	0.848517	-0.5726	6.33409e-06	0.102598	0.744544	-0.499354	0.000297215
FBgn0030678	CG11679	-0.286131	0.00262513	-0.338037	0.000302806	0.100228	0.612093	0.0483217	0.737399
FBgn0040551	CG11686	-0.0844079	0.335714	0.588216	2.55656e-14	0.0301947	0.903461	0.702818	5.4361e-19
FBgn0030316	CG11695	0.0148051	0.922776	0.0414062	0.775958	0.0780425	0.816854	0.104644	0.561536
FBgn0030314	CG11696	-0.165633	0.290233	0.00758943	0.9639	0.0288907	0.955929	0.202113	0.27761
FBgn0029856	CG11700	0.9773	9.89335e-10	1.44542	1.0489e-20	0.406028	0.0734625	0.874147	9.07647e-08
FBgn0031115	CG11710	-0.168132	0.0393588	-0.106904	0.202109	0.024214	0.924537	0.0854417	0.425746
FBgn0264712	CG1172	-0.776217	2.09447e-13	-0.829685	3.96723e-15	0.0121782	0.97743	-0.0412896	0.814452
FBgn0037777	CG11722	-1.35718	7.61653e-50	-1.31078	4.47573e-45	-0.212672	0.101371	-0.166276	0.183568
FBgn0031391	CG11723	-0.0797993	0.508263	0.153043	0.175486	-0.0617713	0.833474	0.171071	0.203472
FBgn0037592	CG11737	1.96736	1.79754e-48	0.904854	3.46473e-11	0.19632	0.447127	-0.866185	1.06665e-09
FBgn0040531	CG11741	-0.402895	0.14537	0.473303	0.0693629	0.0199737	0.986242	0.896172	0.00143989
FBgn0037611	CG11755	-0.487067	0.0217974	-0.77249	0.000155362	0.287053	0.413472	0.00162989	0.996965
FBgn0039252	CG11771	-0.806379	5.55264e-28	-0.867072	4.444e-32	-0.0709619	0.681549	-0.131655	0.166125
FBgn0033527	CG11777	-0.0912886	0.592421	0.0396028	0.820531	-0.118909	0.743247	0.0119825	0.960641
FBgn0038683	CG11779	-1.568	6.41612e-66	-1.66155	1.7109e-73	-0.025471	0.936486	-0.119015	0.348406
FBgn0039264	CG11786	-6.85176	6.20489e-65	-6.9408	4.32392e-66	0.167704	0.863931	0.0786618	0.924232
FBgn0034495	CG11788	-0.779026	0.0010321	-1.15124	7.86351e-07	0.24171	0.620934	-0.130499	0.723059
FBgn0039265	CG11790	0.26908	0.000272901	0.240935	0.000987805	0.302617	0.000284608	0.274472	0.000527524
FBgn0039266	CG11791	0.570958	2.81365e-11	0.540102	3.16359e-10	-0.119176	0.465619	-0.150032	0.167957
FBgn0033996	CG11807	0.251836	0.0422618	0.244669	0.0485563	-0.0536672	0.884236	-0.0608348	0.737695
FBgn0034000	CG11808	-0.0982587	0.461677	-0.0612809	0.654716	-0.0345078	0.929433	0.00247001	0.991105
FBgn0036099	CG11811	-0.963672	7.51586e-29	-0.923241	6.14038e-27	0.232733	0.0461762	0.273164	0.0070168
FBgn0030495	CG11816	0.581293	0.303739	0.482848	0.399837	0.0352355	0.98886	-0.0632095	0.940578
FBgn0033519	CG11825	-0.854327	1.63318e-06	-1.0621	1.97393e-09	0.153557	0.705147	-0.054218	0.861637
FBgn0039272	CG11836	-0.726014	1.24126e-05	-0.685327	3.62223e-05	0.0189725	0.977317	0.0596601	0.828464
FBgn0039627	CG11837	-2.85706	3.52417e-94	-2.93947	1.12287e-97	0.0234345	0.962254	-0.0589719	0.814153
FBgn0039271	CG11839	-0.110326	0.464312	-0.102479	0.505065	-0.220341	0.329534	-0.212494	0.225224
FBgn0039303	CG11857	0.0664114	0.311089	0.0376403	0.577931	-0.0321383	0.851198	-0.0609094	0.459132
FBgn0039305	CG11858	-0.911829	4.46767e-15	-1.06579	5.03398e-20	0.00127873	0.997672	-0.15268	0.341763
FBgn0039642	CG11882	0.555648	0.00519667	0.587372	0.00222494	0.331197	0.311552	0.362921	0.115734
FBgn0033538	CG11883	-1.28603	4.84782e-20	-1.35888	4.79783e-21	-0.263475	0.225648	-0.336318	0.0665654
FBgn0031253	CG11885	-0.756822	2.17116e-10	-0.230109	0.0678444	-0.177829	0.398956	0.348884	0.0127765
FBgn0039313	CG11892	-0.239131	NA	3.28605	NA	-0.579398	NA	2.94579	NA
FBgn0039316	CG11893	-0.0773515	0.715241	-0.448326	0.0180347	0.075623	0.890859	-0.295351	0.215471
FBgn0039645	CG11898	0.14536	0.381711	1.27277	1.71169e-18	0.180518	0.546423	1.30792	1.26402e-18
FBgn0014427	CG11899	-0.936005	2.27152e-14	-0.529196	2.2313e-05	-0.364104	0.0238754	0.0427056	0.833858
FBgn0028647	CG11902	0.0667237	0.647458	0.451136	0.000355715	-0.28198	0.123461	0.102432	0.568635
FBgn0036678	CG11905	-5.70772	5.34949e-26	-6.16419	7.74036e-30	0.435956	0.726783	-0.0205128	0.984084
FBgn0034425	CG11906	0.0833286	0.473071	-0.193359	0.0756686	0.11407	0.594457	-0.162618	0.224366
FBgn0031249	CG11911	1.08674	5.11758e-26	1.37646	4.83841e-41	-0.33845	0.0103106	-0.0487301	0.768041
FBgn0031248	CG11912	3.48421	2.57239e-80	3.04813	9.6631e-62	-0.00328838	0.996925	-0.439371	0.0497699
FBgn0039274	CG11920	-2.21186	5.06608e-63	-1.94969	5.27363e-50	0.0233344	0.961159	0.285505	0.0982768
FBgn0031638	CG11927	0.231516	0.0254125	0.159148	0.125295	0.244867	0.0752054	0.1725	0.160937
FBgn0034436	CG11961	0.115537	0.176385	0.175595	0.0326938	-0.392066	6.50323e-06	-0.332009	9.64598e-05
FBgn0037644	CG11964	-0.469567	6.40342e-08	-0.480851	2.9686e-08	0.0157572	0.960861	0.00447319	0.975857
FBgn0027503	CG11970	-0.517451	2.11228e-09	-0.566164	3.51039e-11	0.17927	0.162907	0.130557	0.254895
FBgn0037648	CG11975	0.517812	3.99231e-07	0.747797	7.66796e-14	0.114653	0.599333	0.344638	0.00213572
FBgn0037652	CG11980	-1.20516	1.35892e-59	-1.23103	2.05954e-61	-0.0953755	0.516439	-0.121243	0.225795
FBgn0037654	CG11983	0.157539	0.848986	0.34106	0.64096	0.536118	NA	0.719639	NA
FBgn0037656	CG11986	-0.245174	0.121858	0.0291115	0.867615	0.087746	0.828844	0.362031	0.0379945
FBgn0037312	CG11999	-0.00590809	0.953555	-0.0119241	0.903787	-0.0820007	0.655297	-0.0880167	0.434617
FBgn0035234	CG12003	0.0485566	0.934173	0.408736	0.428295	0.184248	0.900785	0.544428	0.390257
FBgn0035443	CG12010	-0.496708	5.12741e-05	-0.567616	3.26802e-06	0.0649954	0.846595	-0.00591236	0.977478
FBgn0035444	CG12012	1.32984	1.55741e-23	1.69735	2.1545e-38	0.40106	0.0241904	0.768563	2.86386e-08
FBgn0035283	CG12024	0.23903	0.0273914	0.0774781	0.508403	0.11868	0.586297	-0.0428719	0.796358
FBgn0035285	CG12025	0.486577	1.9148e-07	0.70465	2.05574e-14	-0.0579117	0.824566	0.160161	0.170247
FBgn0039831	CG12054	-0.080321	0.387389	0.19472	0.0230011	0.0772965	0.685932	0.352337	7.90949e-05
FBgn0030099	CG12056	-0.293417	0.00375166	-0.315625	0.00176689	-0.0327086	0.91684	-0.0549165	0.721081
FBgn0030098	CG12057	1.05513	2.76737e-09	1.40885	1.15954e-15	-1.21189	9.14047e-11	-0.858166	5.99159e-06
FBgn0030052	CG12065	0.104706	0.18199	0.229054	0.00192667	-0.0934611	0.50848	0.0308865	0.788808
FBgn0039808	CG12071	-0.0623328	0.909388	0.499057	0.309694	-0.269077	0.828844	0.292313	0.659464
FBgn0030065	CG12075	-1.96255	1.44726e-45	-2.50578	4.85161e-60	0.00797618	0.98886	-0.535247	0.0072141
FBgn0037386	CG1208	0.332411	0.039252	-0.737412	1.47184e-06	-0.246773	0.357281	-1.3166	1.4735e-17
FBgn0030053	CG12081	0.462173	0.0013287	0.463803	0.00121461	0.022396	0.966154	0.0240261	0.920159
FBgn0043458	CG12084	0.297912	7.00171e-05	0.325863	1.06654e-05	0.11617	0.377601	0.144121	0.111532
FBgn0035228	CG12091	-0.36585	1.36547e-12	-0.249093	1.76602e-06	0.00455297	0.984826	0.12131	0.0525894
FBgn0035372	CG12093	0.330146	0.000269426	0.221313	0.0168888	0.0853091	0.681397	-0.0235239	0.874932
FBgn0030457	CG12096	-0.263976	0.00159367	-0.0757285	0.406104	-0.043262	0.854084	0.144985	0.16067
FBgn0035232	CG12099	-0.110517	0.119197	-0.240621	0.000313108	0.178015	0.0444692	0.0479112	0.623212
FBgn0035238	CG12104	0.244616	0.0137118	0.226471	0.02376	-0.0395645	0.895076	-0.0577097	0.68852
FBgn0035241	CG12105	-0.809226	0.000192987	-0.787934	0.000316612	-0.0326093	0.966103	-0.0113166	0.976176
FBgn0030100	CG12106	0.3303	0.125441	0.0613471	0.795143	0.21426	0.624124	-0.0546932	0.872588
FBgn0033209	CG12107	-0.438798	1.7473e-08	-0.588828	2.96642e-14	-0.108484	0.453551	-0.258514	0.00346752
FBgn0030048	CG12112	-0.271064	0.170641	0.327943	0.0866017	0.287875	0.368441	0.886882	4.4162e-06
FBgn0030097	CG12115	2.64237	7.02092e-10	2.63026	7.54556e-10	0.204682	0.877315	0.192575	0.777245
FBgn0030101	CG12118	0.0101539	0.939973	0.127908	0.286003	-0.181658	0.324862	-0.0639041	0.698801
FBgn0030109	CG12121	-0.0111746	0.851196	0.128424	0.011036	-0.0139684	0.932373	0.12563	0.0285098
FBgn0030039	CG12123	-0.768907	2.75786e-16	-0.674307	8.28532e-13	0.00035118	0.99915	0.0949509	0.498669
FBgn0033473	CG12128	-1.53811	1.01555e-35	-1.44745	8.85342e-32	-0.00271904	0.996309	0.0879417	0.651065
FBgn0033475	CG12129	-0.614038	1.45722e-05	-0.357426	0.0140918	-0.153819	0.603622	0.102794	0.624277
FBgn0037387	CG1213	-1.95415	3.0291e-70	-1.75162	1.2668e-56	-0.129553	0.585911	0.0729799	0.669565
FBgn0033471	CG12134	-3.46717	1.20093e-12	-1.92379	2.74535e-06	-0.223193	0.812651	1.32019	0.0378217
FBgn0029957	CG12155	0.32302	0.0080412	0.354663	0.00322253	0.0329777	0.93547	0.0646209	0.718835
FBgn0033232	CG12159	0.674969	1.85434e-10	0.506985	1.92079e-06	0.159652	0.417085	-0.00833142	0.961704
FBgn0037356	CG12170	-0.54139	1.22786e-15	-0.694062	1.2568e-24	-0.0154164	0.94859	-0.168088	0.0425883
FBgn0037354	CG12171	0.279399	0.000179836	0.141388	0.0687201	-0.0926847	0.524681	-0.230696	0.00539108
FBgn0030510	CG12177	-0.732166	1.17271e-10	-0.730491	1.14901e-10	0.0760516	0.800852	0.0777266	0.651671
FBgn0028504	CG12182	-0.264519	0.10493	0.197596	0.230583	-0.141673	0.683836	0.320442	0.0860617
FBgn0031636	CG12194	0.969077	2.1632e-22	1.10605	9.1842e-29	-0.081411	0.751032	0.0555583	0.718537
FBgn0031022	CG12204	-0.473889	0.00224821	0.0232102	0.897978	-0.172093	0.583263	0.325006	0.0785597
FBgn0029662	CG12206	-4.03595	2.06246e-12	-4.46087	3.2129e-14	-0.0860772	0.966198	-0.511	0.571309
FBgn0260742	CG12213	0.139879	0.0673585	0.101509	0.192675	0.0336573	0.879704	-0.00471188	0.969125
FBgn0043796	CG12219	0.140464	0.155149	0.0626617	0.544438	0.135403	0.412061	0.0576008	0.674893
FBgn0037974	CG12224	-0.401884	0.0121358	-0.0929331	0.597506	-0.031816	0.95464	0.277135	0.154251
FBgn0036723	CG12229	0.380755	0.471829	-0.183876	0.746554	-0.0910368	0.95849	-0.655668	0.296053
FBgn0029822	CG12236	0.360239	4.32482e-05	0.10129	0.295517	0.0710962	0.745412	-0.187853	0.0751182
FBgn0031048	CG12237	0.108058	0.261163	0.106667	0.267567	-0.0767216	0.715728	-0.078112	0.533526
FBgn0038304	CG12241	0.388329	4.55016e-08	0.295248	4.1171e-05	-0.0480683	0.800506	-0.141149	0.105255
FBgn0026148	CG12253	-0.737069	0.0196058	-0.128929	0.712211	-0.187602	0.813096	0.420537	0.302358
FBgn0039557	CG12259	-0.158147	0.141982	-0.00195078	0.986782	-0.0106675	0.97961	0.145529	0.267781
FBgn0039131	CG12268	-2.34196	9.33554e-05	-2.44178	2.45782e-05	0.632611	0.583975	0.532791	0.547271
FBgn0037491	CG1227	-0.882507	2.17857e-20	-0.6733	2.08522e-12	-0.0555581	0.83428	0.153649	0.231121
FBgn0038080	CG12279	-0.237743	0.0524732	-0.235418	0.0627977	-0.694912	2.41998e-08	-0.692587	2.41406e-08
FBgn0032620	CG12288	-3.4168	3.99628e-90	-3.64105	2.46596e-97	-0.116937	0.782884	-0.341183	0.148235
FBgn0039419	CG12290	0.343359	0.00370945	1.00656	1.05345e-19	0.00635237	0.990528	0.669557	8.16791e-09
FBgn0032295	CG12299	-0.492617	1.64365e-05	-0.427241	0.000107488	0.295269	0.0373046	0.360645	0.0059424
FBgn0036514	CG12301	-2.21124	1.24134e-61	-2.11344	2.87931e-56	-0.0287659	0.951989	0.0690255	0.754518
FBgn0036483	CG12316	-0.585519	5.38184e-07	-0.869853	3.47644e-14	0.285148	0.0729631	0.000814396	0.997241
FBgn0038590	CG12320	-0.47344	0.0039603	-0.335183	0.0469289	-0.106914	0.794712	0.0313436	0.909656
FBgn0038577	CG12321	0.119033	0.244393	0.328915	0.000471819	0.134031	0.437411	0.343913	0.000779426
FBgn0033557	CG12325	-3.00784	1.69241e-98	-2.80424	4.35763e-86	-0.0358376	0.94185	0.167755	0.422213
FBgn0035137	CG1233	0.236304	0.0073423	0.379095	8.28507e-06	0.136391	0.360735	0.279182	0.00327157
FBgn0033550	CG12341	0.742316	1.68204e-15	0.670063	8.8314e-13	-0.00329687	0.995117	-0.0755494	0.576827
FBgn0033556	CG12343	-0.548003	1.30142e-08	-0.31989	0.00109477	-0.0291364	0.92524	0.198976	0.0980959
FBgn0040805	CG12355	-0.547739	5.92823e-08	-0.626147	5.18984e-10	-0.0730046	0.780695	-0.151412	0.25454
FBgn0037370	CG1236	-0.338139	9.44876e-05	-0.262231	0.00272261	-0.0125503	0.968167	0.0633578	0.619333
FBgn0033774	CG12374	2.57948	1.78687e-05	4.50091	4.4765e-10	-2.06366	0.0417901	-0.14223	0.880093
FBgn0031987	CG12375	0.190517	0.00418072	-0.191827	0.00605893	-0.922957	1.05474e-45	-1.3053	2.31019e-89
FBgn0030676	CG12379	-1.22799	5.52976e-07	-0.851338	0.000655309	-0.270307	0.585107	0.106346	0.795304
FBgn0033624	CG12384	1.05653	5.05508e-75	0.993306	2.32529e-66	0.0313468	0.856974	-0.0318785	0.724313
FBgn0037368	CG1239	-0.849339	1.05812e-05	-0.956305	7.4099e-07	-0.0129604	0.988465	-0.119926	0.688799
FBgn0033581	CG12391	-0.25	0.00105171	-0.316293	2.51689e-05	0.0897151	0.54525	0.0234214	0.853871
FBgn0038202	CG12402	-1.94835	4.29383e-18	-1.83054	1.14341e-14	-0.50668	0.0933746	-0.388867	0.237683
FBgn0035360	CG1246	-0.0340163	0.663161	0.458892	2.30252e-12	-0.20914	0.0124972	0.283768	7.20554e-05
FBgn0034782	CG12490	0.796052	0.00930409	0.0592182	0.866631	0.448129	0.402495	-0.288705	0.481613
FBgn0038968	CG12499	-1.39987	8.33483e-72	-1.4202	2.62208e-74	0.184411	0.0996552	0.164083	0.103628
FBgn0036324	CG12520	-0.102958	0.839277	0.144218	0.771621	-0.375694	0.706986	-0.128518	0.855488
FBgn0029657	CG12535	-1.68802	0.00163045	-0.709625	0.155405	0.42896	0.683404	1.40735	0.0229275
FBgn0029930	CG12541	-0.345386	0.0794939	-0.450843	0.0199975	-0.0134132	0.987591	-0.11887	0.676077
FBgn0250830	CG12547	0.17961	0.0052735	0.271043	1.69145e-05	-0.113263	0.271887	-0.0218289	0.831452
FBgn0031974	CG12560	-0.036433	0.725071	-0.52002	2.49891e-09	-0.130536	0.406669	-0.614123	9.05428e-12
FBgn0039958	CG12567	0.326146	1.34074e-06	0.330733	8.37938e-07	0.06751	0.656916	0.0720975	0.434691
FBgn0031190	CG12576	0.167859	0.126771	0.496782	1.09506e-06	0.0491275	0.875651	0.378051	0.00075451
FBgn0037213	CG12581	-1.12171	7.79997e-08	-1.93491	4.93403e-20	0.0187668	0.984542	-0.794437	0.00101699
FBgn0037941	CG12594	0.524266	0.181061	1.15337	0.00276781	-0.804185	0.160165	-0.175083	0.754518
FBgn0030630	CG12608	-1.43863	8.04018e-28	-1.30574	3.30516e-23	0.00878037	0.988996	0.141677	0.452723
FBgn0040942	CG12643	1.66174	6.66101e-55	1.29844	6.90311e-33	-0.204394	0.274113	-0.567694	4.43079e-07
FBgn0035517	CG1265	0.926962	3.62457e-42	1.15403	3.74105e-65	0.0425231	0.830417	0.269591	0.000291097
FBgn0040929	CG12659	-0.838034	3.56762e-06	-0.16687	0.402962	-0.258263	0.417609	0.4129	0.0609006
FBgn0030886	CG12672	-0.319583	0.368281	-0.818215	0.0231584	-0.455089	0.439244	-0.953721	0.0171587
FBgn0031070	CG12702	-0.136061	0.606292	-0.577704	0.0174793	0.03776	0.964345	-0.403883	0.180517
FBgn0035392	CG1271	-1.22497	3.20657e-24	-1.12574	1.62661e-20	-0.355877	0.0257442	-0.256646	0.0889454
FBgn0036536	CG12713	-0.345317	0.0539112	-0.489925	0.00583537	-0.0629953	0.904711	-0.207604	0.385374
FBgn0029825	CG12728	-0.384532	0.0460553	-0.156853	0.438619	0.177582	0.66345	0.405261	0.0660205
FBgn0035522	CG1273	-2.13863	2.33702e-09	-2.31232	1.28053e-10	0.0353051	0.981561	-0.138384	0.823055
FBgn0029771	CG12730	0.324029	8.1006e-05	0.309292	0.000190294	-0.152633	0.24884	-0.16737	0.0905456
FBgn0033459	CG12744	-0.839287	0.0476032	-0.159823	0.718107	0.108626	0.931475	0.78809	0.116197
FBgn0037341	CG12746	0.184637	0.00385835	0.0734045	0.278094	0.282236	5.01483e-05	0.171004	0.0166767
FBgn0035321	CG1275	0.165935	0.0161531	-0.432495	4.1376e-11	0.345256	1.6846e-06	-0.253174	0.00050183
FBgn0035476	CG12766	-0.367681	0.122636	-1.36739	2.91449e-10	2.12821	6.41154e-22	1.1285	1.33523e-06
FBgn0037206	CG12768	-0.210982	0.586434	-0.504972	0.1703	0.00756672	0.996073	-0.286424	0.56975
FBgn0033252	CG12769	-3.82597	6.31644e-32	-3.55072	1.54365e-28	-0.052026	0.956018	0.223231	0.70694
FBgn0024365	CG12773	0.32127	1.49989e-19	0.472509	7.01459e-41	-0.0543737	0.408164	0.096865	0.020303
FBgn0033301	CG12780	4.04758	3.15727e-32	4.14143	6.37751e-39	0.880778	0.101747	0.974635	0.00343449
FBgn0031535	CG12795	0.759895	6.05847e-12	1.27991	8.77566e-32	-0.152462	0.478535	0.36755	0.00270569
FBgn0037779	CG12811	-0.209124	0.231937	-0.144031	0.426185	-0.117562	0.774784	-0.0524691	0.846892
FBgn0037796	CG12814	-1.34473	1.30085e-10	-1.82782	3.06519e-18	-0.235924	0.594917	-0.719011	0.00278292
FBgn0037809	CG12818	0.00437185	0.98222	0.34657	0.034043	-0.180503	0.583765	0.161695	0.455644
FBgn0033229	CG12822	-0.307826	0.00049726	-0.174214	0.0559979	-0.00995353	0.977359	0.123659	0.284949
FBgn0033222	CG12824	2.56813	5.78965e-93	2.66408	3.64598e-99	-0.103905	0.756988	-0.00795433	0.970141
FBgn0033221	CG12825	0.82585	5.10763e-35	0.908477	4.26312e-42	-0.114962	0.326501	-0.0323345	0.761821
FBgn0040666	CG12848	-0.97847	3.59542e-20	-1.11965	9.35866e-26	-0.0792323	0.774784	-0.220411	0.102572
FBgn0033948	CG12863	-0.301677	0.0694924	-0.0617214	0.735453	-0.0245285	0.966103	0.215427	0.303286
FBgn0033945	CG12868	2.14916	2.14097e-86	2.36993	1.75574e-104	-0.0634148	0.845628	0.157359	0.277601
FBgn0039544	CG12877	0.651026	5.59196e-08	0.660092	3.83818e-08	-0.151342	0.529979	-0.142276	0.378957
FBgn0039538	CG12883	1.02345	9.42244e-33	0.894328	1.78129e-25	0.166306	0.247754	0.0371822	0.786345
FBgn0033523	CG12895	-0.663628	4.28717e-13	-0.922383	9.29923e-24	-0.0387883	0.892427	-0.297544	0.00543941
FBgn0033521	CG12896	-0.223402	0.259625	-0.678295	0.000289146	-0.189288	0.631191	-0.644182	0.00176723
FBgn0033507	CG12909	-2.59694	6.76756e-39	-2.3452	7.6546e-32	-0.186283	0.680434	0.0654543	0.8539
FBgn0033502	CG12910	0.506203	6.08326e-17	0.487258	9.408e-16	0.01463	0.947406	-0.00431537	0.966456
FBgn0033437	CG12926	-0.388195	7.18011e-08	-0.026008	0.758994	0.0145536	0.956018	0.37674	7.30764e-07
FBgn0033429	CG12929	0.450463	0.00267217	0.0641163	0.70399	0.37152	0.0658467	-0.0148276	0.951099
FBgn0033541	CG12934	0.245122	0.0040354	0.225518	0.0080478	0.0604844	0.779211	0.0408799	0.749332
FBgn0033547	CG12935	-1.3853	1.38726e-40	-1.47244	7.89324e-45	-0.145722	0.452299	-0.232858	0.0790409
FBgn0033569	CG12942	0.392625	0.00812089	-0.106309	0.508034	0.415452	0.0252739	-0.0834823	0.699413
FBgn0037755	CG12945	-0.0307095	0.77911	0.387651	1.85583e-05	-0.0906633	0.655405	0.327697	0.00101106
FBgn0037739	CG12948	-0.102126	0.723021	0.223793	0.404804	-0.0637162	0.938404	0.262203	0.430313
FBgn0037677	CG12951	1.7944	4.80215e-21	0.366303	0.0771692	-0.76752	0.000796216	-2.19562	6.10383e-30
FBgn0034031	CG12963	0.871829	6.75107e-41	0.80775	3.66889e-35	-0.190138	0.0309689	-0.254216	0.000488351
FBgn0037078	CG12971	-7.97855	4.18485e-217	-7.8768	1.00627e-180	-0.314896	0.190268	-0.213146	0.688307
FBgn0037065	CG12974	0.206194	6.41838e-05	0.351171	3.03495e-12	0.037227	0.779971	0.182205	0.00121428
FBgn0035501	CG1299	-1.70976	1.97449e-10	-2.16122	8.38039e-15	-0.443108	0.32488	-0.894574	0.00614923
FBgn0030847	CG12991	1.23409	5.19991e-47	1.23991	1.4449e-47	0.0791836	0.712306	0.0850079	0.480535
FBgn0030806	CG13001	-0.471466	0.0798506	-0.605068	0.0217224	0.0629789	0.942113	-0.070623	0.872571
FBgn0030798	CG13003	-2.02714	0.00023966	-2.2548	3.42027e-05	0.337634	0.80474	0.109967	0.909004
FBgn0030794	CG13005	-0.10174	0.683757	-0.00272377	0.991517	0.111397	0.854657	0.210413	0.476678
FBgn0030769	CG13012	0.592613	0.00940426	0.907894	3.07362e-05	0.22573	0.648254	0.541011	0.0320639
FBgn0030759	CG13014	-0.367668	1.93481e-06	-0.409415	7.99581e-08	0.136731	0.261798	0.0949835	0.37119
FBgn0033899	CG13016	-0.324457	5.63402e-05	-0.208736	0.0114305	-0.0458298	0.834691	0.0698914	0.550255
FBgn0040751	CG13018	-0.464475	0.00455893	-0.709557	1.02933e-05	0.066251	0.892202	-0.178831	0.425888
FBgn0036665	CG13024	-4.35433	1.8163e-31	-3.69354	4.93015e-24	-0.310379	0.675219	0.350412	0.569403
FBgn0031141	CG1304	0.689472	0.0183356	0.406336	0.178161	-0.248506	0.71151	-0.531643	0.123782
FBgn0036595	CG13046	-1.12611	9.03654e-05	-2.00422	2.59316e-12	0.2152	0.759806	-0.662912	0.0612377
FBgn0036594	CG13047	-7.62862	1.96359e-173	-8.69929	4.12647e-145	0.285501	0.324656	-0.785168	0.124815
FBgn0036589	CG13067	-0.379261	0.0663863	-0.872844	7.85658e-06	-0.177756	0.697033	-0.67134	0.00192741
FBgn0036588	CG13068	-6.19104	1.34451e-62	-6.96302	2.96957e-67	-0.347723	0.666848	-1.1197	0.0273825
FBgn0026566	CG1307	-0.914008	2.45448e-29	-1.02655	2.80201e-36	-0.0669036	0.741741	-0.179441	0.0798283
FBgn0036563	CG13075	-1.09918	0.10165	-0.473996	0.486939	0.240665	0.897743	0.865852	0.301494
FBgn0032810	CG13077	0.694084	1.69987e-05	0.396871	0.0156715	1.04998	3.87208e-10	0.752769	8.93106e-06
FBgn0032809	CG13078	1.63064	3.6744e-08	1.05571	0.000370508	1.70704	7.83643e-08	1.1321	0.000412981
FBgn0032803	CG13082	-1.58187	0.00224244	-1.79856	0.000273101	0.593809	0.504963	0.377113	0.632002
FBgn0032780	CG13085	0.909008	1.22597e-05	0.813066	0.00010692	-0.0614334	0.931573	-0.157375	0.596291
FBgn0032770	CG13086	0.909479	1.18883e-33	0.750152	8.6625e-25	0.515197	2.54443e-10	0.35587	5.63906e-06
FBgn0032047	CG13088	-0.836849	1.53638e-05	-1.04346	5.54296e-08	0.157077	0.7243	-0.0495298	0.883438
FBgn0035519	CG1309	0.114957	0.089152	0.186236	0.00414549	0.00276981	0.992805	0.0740481	0.390257
FBgn0032050	CG13096	-2.53756	3.50888e-74	-2.43528	2.65682e-68	-0.0708914	0.866764	0.0313835	0.897175
FBgn0032051	CG13097	-2.23333	3.54049e-76	-2.03758	4.03756e-64	0.0295224	0.94442	0.225276	0.16256
FBgn0032084	CG13101	0.278784	0.0227363	-0.466331	0.000215502	-0.352204	0.0224269	-1.09732	6.03823e-19
FBgn0032088	CG13102	0.510687	3.65332e-05	1.07685	3.25666e-19	-0.0107997	0.984826	0.555361	2.27488e-05
FBgn0032140	CG13117	4.26555	1.97709e-42	4.65959	3.35075e-56	0.565131	0.355366	0.959174	0.00119465
FBgn0032150	CG13123	-0.49435	0.0290821	0.15855	0.51134	-0.172921	0.740765	0.479978	0.0674807
FBgn0032156	CG13124	0.61079	2.44292e-10	0.927364	2.0544e-22	-0.0210331	0.952502	0.295541	0.00704186
FBgn0032168	CG13126	-1.54223	4.91516e-57	-1.55641	1.96901e-57	-0.0240646	0.942682	-0.038251	0.820825
FBgn0033750	CG13151	0.195719	0.348573	0.203083	0.326928	0.0289184	0.967438	0.0362824	0.908268
FBgn0033721	CG13159	-0.712819	0.000177382	-0.474068	0.0145899	-0.0914643	0.860151	0.147286	0.611226
FBgn0035526	CG1316	0.108017	0.177832	-0.0425141	0.618156	0.0163977	0.949925	-0.134133	0.147276
FBgn0033720	CG13160	0.0017385	0.989364	0.0365654	0.758558	0.17305	0.311552	0.207877	0.09052
FBgn0035333	CG1317	0.132238	0.0379816	0.0485389	0.477355	0.0564435	0.688664	-0.0272555	0.775937
FBgn0033661	CG13185	-2.56592	2.35407e-85	-2.573	7.94233e-86	0.130485	0.666776	0.123411	0.523967
FBgn0033653	CG13192	-0.17567	0.00726592	-0.177267	0.00751797	-0.140954	0.127141	-0.142551	0.0679809
FBgn0033645	CG13196	0.21026	0.801656	0.107747	0.894879	0.398079	0.835769	0.295566	0.786097
FBgn0062449	CG13197	-0.0441706	0.635465	0.0522101	0.566496	-0.0789112	0.658441	0.0174695	0.89677
FBgn0033623	CG13202	0.727909	0.0148521	-0.704678	0.0126641	1.17022	0.000261814	-0.262362	0.511478
FBgn0033627	CG13204	1.06652	0.00579515	0.908213	0.0232959	-0.201177	0.86234	-0.359483	0.482184
FBgn0033608	CG13220	-0.342654	0.000420202	-0.493605	2.2336e-07	-0.0530319	0.845628	-0.203984	0.0783219
FBgn0033589	CG13227	-1.00386	0.000444678	-2.31288	3.5706e-16	-0.199973	0.782884	-1.50899	7.69705e-07
FBgn0033579	CG13229	-0.313852	0.0918986	-0.59984	0.000812089	0.0970104	0.841746	-0.188978	0.447075
FBgn0036979	CG13247	-0.900299	0.180281	-0.867362	0.205285	-0.120836	0.955575	-0.0878986	0.93775
FBgn0036984	CG13248	-0.35823	0.144392	-0.0985417	0.712446	-0.191733	0.727484	0.067955	0.860879
FBgn0037013	CG13250	1.41623	0.0404831	1.34465	0.0460264	0.325215	0.876375	0.253642	0.797995
FBgn0037016	CG13252	0.370624	8.89602e-08	0.641148	3.91364e-21	-0.00870237	0.975635	0.261822	0.000544585
FBgn0040636	CG13255	1.21509	7.80846e-26	1.13135	1.00431e-22	0.189994	0.364733	0.106254	0.519776
FBgn0032612	CG13282	-0.596614	0.151408	-0.687933	0.104029	-0.278597	0.775981	-0.369917	0.519904
FBgn0032614	CG13284	-1.12631	8.67845e-27	0.0238341	0.848961	0.316625	0.0189637	1.46677	5.81129e-44
FBgn0035611	CG13285	-0.549086	0.276473	-1.01574	0.0334104	-0.131978	0.931823	-0.598635	0.324359
FBgn0035677	CG13293	0.475998	0.0370885	0.18954	0.435288	0.218725	0.65526	-0.0677331	0.850555
FBgn0035674	CG13295	-0.297788	0.00219803	-0.421816	9.19051e-06	0.12261	0.493865	-0.00141831	0.99366
FBgn0040828	CG13306	-0.637829	0.160898	-1.22019	0.00702983	0.0945705	0.947406	-0.487789	0.439636
FBgn0040827	CG13315	1.71077	5.55206e-72	1.25334	3.7553e-39	-0.292327	0.021083	-0.749758	5.06776e-14
FBgn0037627	CG13318	-0.0668203	0.784844	0.324335	0.118292	0.31029	0.378013	0.701445	0.00149782
FBgn0033781	CG13319	-0.249266	0.0997864	-0.265769	0.0777995	-0.0583373	0.894029	-0.0748401	0.735366
FBgn0033787	CG13321	0.00810978	0.91862	0.425553	1.99564e-11	0.0278009	0.890651	0.445244	1.24728e-11
FBgn0033788	CG13323	1.14884	5.27283e-71	1.74655	1.55609e-162	-0.140315	0.162778	0.4574	1.57019e-11
FBgn0033789	CG13324	1.27631	1.27736e-83	1.45859	1.05016e-108	-0.0909817	0.481047	0.0912999	0.306755
FBgn0033792	CG13325	0.922964	1.0746e-12	1.20076	8.50543e-21	0.223532	0.315252	0.501331	0.000454146
FBgn0033871	CG13339	-0.232823	0.228803	-0.176684	0.37513	-0.170987	0.670888	-0.114848	0.670293
FBgn0033884	CG13344	-0.70812	1.29491e-06	-0.559548	0.000144483	-0.0308654	0.951989	0.117707	0.590197
FBgn0026879	CG13364	-0.734557	1.9099e-21	-0.819807	2.47176e-26	-0.0511228	0.808854	-0.136372	0.173035
FBgn0029529	CG13365	-0.238383	0.0167499	-0.341606	0.000451791	-0.00213642	0.996309	-0.10536	0.429107
FBgn0025634	CG13367	-0.381198	2.39929e-06	-0.0665146	0.462205	-0.104427	0.489512	0.210256	0.0282459
FBgn0025640	CG13369	0.458376	9.40939e-15	0.209803	0.000525199	0.292548	1.08045e-05	0.0439745	0.616114
FBgn0040370	CG13375	0.801186	0.0520662	1.42113	0.000453012	-0.408886	0.663436	0.211059	0.712931
FBgn0032036	CG13384	0.143529	0.187616	0.346853	0.000668764	-0.105382	0.633287	0.0979416	0.486075
FBgn0032040	CG13386	-0.231751	0.566028	0.696649	0.0634427	-0.632972	0.279146	0.295428	0.559218
FBgn0032031	CG13390	-0.820859	4.72521e-12	-0.931401	3.75664e-15	0.0786686	0.800641	-0.031873	0.877526
FBgn0032033	CG13392	-0.923861	5.65735e-17	-1.10199	2.34439e-23	0.00611057	0.990528	-0.172019	0.248671
FBgn0032042	CG13398	0.0543619	0.451231	0.150615	0.0219348	0.0448909	0.784735	0.141144	0.0640429
FBgn0038926	CG13409	0.100557	0.804808	-0.12884	0.745256	0.108844	0.920995	-0.120553	0.827982
FBgn0034532	CG13436	0.53507	0.173959	0.76376	0.0410189	0.10382	0.934454	0.332509	0.50199
FBgn0034541	CG13437	-0.344292	0.599035	-1.14981	0.0763223	-0.381307	0.796126	-1.18683	0.117391
FBgn0027507	CG1344	-0.0349458	0.692019	-0.0927355	0.256374	-0.0384079	0.859522	-0.0961976	0.336018
FBgn0036520	CG13449	0.20173	0.743524	-0.387482	0.520521	0.165629	0.921495	-0.423582	0.587375
FBgn0036503	CG13454	-1.23625	0.000751778	-0.562522	0.119785	0.642419	0.235259	1.31614	0.000932753
FBgn0036498	CG13455	0.227672	0.775257	-0.131233	0.864984	0.441546	NA	0.0826401	NA
FBgn0036419	CG13482	0.698392	0.00462306	2.54938	1.09406e-27	0.19031	0.750784	2.0413	2.25488e-17
FBgn0036406	CG13484	0.0643405	0.672746	-0.0873439	0.552482	0.125911	0.663987	-0.0257733	0.907015
FBgn0034670	CG13488	0.685218	0.00694824	0.869743	0.00057345	-0.307117	0.54494	-0.122591	0.74441
FBgn0034662	CG13492	-0.14058	0.118731	-0.292051	0.000600657	0.00846475	0.981561	-0.143006	0.177477
FBgn0034723	CG13506	-0.855	5.48766e-34	-0.314837	1.2509e-05	-0.152168	0.160165	0.387995	2.9988e-07
FBgn0040658	CG13516	0.266713	0.397472	1.02251	0.000256271	0.133377	0.877315	0.889179	0.00419531
FBgn0034786	CG13531	1.30349	2.25692e-22	1.05263	5.02579e-15	0.105292	0.763675	-0.145564	0.43592
FBgn0030151	CG1354	-0.998899	4.5403e-65	-1.20164	8.82586e-93	-0.038567	0.812538	-0.241305	0.000277372
FBgn0040660	CG13551	0.217734	1.1906e-06	0.11657	0.0115526	-0.0371432	0.736638	-0.138308	0.00615331
FBgn0034928	CG13562	-0.551676	0.349426	-0.994141	0.0793525	0.240134	0.877315	-0.202331	0.824702
FBgn0034996	CG13575	0.440831	0.030968	0.540265	0.00746927	-0.0694781	0.914164	0.0299563	0.927288
FBgn0035020	CG13585	1.01764	4.5619e-45	0.748122	6.32256e-25	0.127914	0.309227	-0.141604	0.118541
FBgn0039128	CG13599	0.0063156	0.989692	-0.384335	0.379409	0.200436	0.855392	-0.190214	0.761715
FBgn0033195	CG1360	-1.60435	4.21561e-18	-1.57629	2.54981e-17	-0.0904014	0.867553	-0.0623396	0.84861
FBgn0039126	CG13601	-0.503924	1.74212e-09	-0.624065	6.12715e-14	0.0835531	0.654078	-0.0365882	0.788229
FBgn0039135	CG13603	0.833605	7.76074e-17	0.886773	2.84655e-19	0.305608	0.0202365	0.358776	0.00116373
FBgn0039150	CG13605	0.48681	1.64798e-10	0.594598	2.98457e-15	0.0919245	0.561113	0.199713	0.0239985
FBgn0039151	CG13607	-0.594175	0.173585	-0.463288	0.298692	-0.928263	0.113188	-0.797376	0.108764
FBgn0039170	CG13609	0.744953	0.200844	0.405927	0.497936	0.347163	0.812796	0.00813636	0.993432
FBgn0039205	CG13623	-0.3238	0.00769361	-0.42687	0.000342524	0.0629888	0.850388	-0.0400812	0.838368
FBgn0039210	CG13625	-0.112563	0.359391	-0.0245515	0.852746	-0.0476342	0.888821	0.0403775	0.824366
FBgn0039219	CG13630	-0.98821	1.09468e-32	-0.909382	7.71919e-28	-0.0298564	0.911803	0.0489712	0.7096
FBgn0040600	CG13631	-0.655618	1.48896e-07	-0.36201	0.00459126	-0.0805529	0.808478	0.213056	0.182682
FBgn0039290	CG13654	0.167946	0.310778	0.370953	0.0163593	0.0754053	0.86525	0.278412	0.131996
FBgn0039315	CG13658	0.631192	6.99932e-06	0.818082	3.66726e-09	-0.158982	0.592427	0.0279081	0.905557
FBgn0039319	CG13659	-0.157148	0.216884	0.968617	2.67159e-17	-0.186381	0.362523	0.939384	1.57902e-15
FBgn0035890	CG13667	-0.744071	6.38638e-11	-0.710214	6.44276e-10	-0.133614	0.563192	-0.0997566	0.558068
FBgn0035867	CG13671	0.195022	0.0688978	0.228573	0.0299456	0.0273784	0.937631	0.060929	0.688307
FBgn0035844	CG13676	-2.06927	6.96979e-09	-2.95492	8.68663e-17	0.3004	0.728877	-0.585248	0.209069
FBgn0035859	CG13678	-8.15123	9.84029e-85	-9.03463	1.23684e-84	-0.186552	0.875815	-1.06996	0.0841402
FBgn0030539	CG1368	-2.41606	2.88671e-06	-3.4207	1.9193e-11	-0.0279259	0.990528	-1.03257	0.102082
FBgn0031270	CG13689	0.0952495	0.707245	0.515325	0.0217093	-0.268083	0.53524	0.151993	0.630375
FBgn0031252	CG13690	-1.2205	2.18943e-08	-1.18125	5.70479e-08	0.0441335	0.95318	0.0833821	0.824023
FBgn0036773	CG13698	-0.772272	0.00533053	-1.03854	0.000153254	0.0626215	0.946271	-0.203651	0.620165
FBgn0035578	CG13707	1.20601	1.77475e-21	0.978555	4.38879e-14	-0.272207	0.183768	-0.499666	0.000332116
FBgn0035577	CG13708	1.26425	0.000186665	1.08849	0.000687112	0.930646	0.037072	0.754892	0.0421314
FBgn0033482	CG1371	-0.962267	2.11903e-60	-0.950609	9.33942e-59	-0.0843881	0.45009	-0.0727297	0.374658
FBgn0036717	CG13731	-2.86432	9.36308e-07	-4.73364	8.53267e-16	0.0219934	0.994519	-1.84732	0.00664532
FBgn0033372	CG13742	0.19583	0.68719	0.271435	0.558155	0.112518	0.935946	0.188124	0.76971
FBgn0033355	CG13748	-0.6028	0.0748533	0.472555	0.169587	-0.829703	0.0575858	0.245652	0.599719
FBgn0033340	CG13751	0.505795	5.6281e-08	0.6463	1.61862e-12	0.197277	0.164193	0.337782	0.000904688
FBgn0040375	CG13760	-0.0579919	0.740313	-0.333939	0.031742	0.000710431	0.99915	-0.275236	0.14056
FBgn0031834	CG13766	-0.0459159	0.731383	-0.0478737	0.716711	0.000242405	0.999426	-0.00171538	0.993529
FBgn0031874	CG13775	-0.4437	0.00266891	-0.471849	0.000919164	0.271286	0.199751	0.243137	0.196428
FBgn0031897	CG13784	0.334574	8.31701e-05	0.225887	0.00880062	0.312958	0.00172723	0.20427	0.0385881
FBgn0031935	CG13793	0.225378	0.6655	-1.27333	0.00965145	0.0868618	0.957818	-1.41185	0.00932796
FBgn0031936	CG13794	0.0806488	0.883738	-0.839934	0.0889661	0.203796	0.884236	-0.716786	0.236493
FBgn0031937	CG13795	0.778147	0.038381	0.807183	0.0281166	0.157169	0.890859	0.186205	0.725335
FBgn0031939	CG13796	2.88601	1.20316e-30	2.54498	1.99338e-24	0.297099	0.594904	-0.0439314	0.917541
FBgn0035325	CG13806	-0.246614	0.120872	-0.137358	0.405908	0.111963	0.76808	0.22122	0.248794
FBgn0035323	CG13807	-0.242171	0.0399931	0.0399949	0.760855	-0.0571487	0.859063	0.225017	0.106046
FBgn0035313	CG13810	0.315747	0.0181638	0.020525	0.89442	0.169997	0.488952	-0.125225	0.486075
FBgn0036956	CG13813	-2.23354	5.32195e-12	-1.70073	5.67523e-08	0.374023	0.542501	0.906834	0.0199405
FBgn0039042	CG13837	-0.835201	0.00104975	-1.00492	4.66985e-05	0.395889	0.328875	0.226166	0.538912
FBgn0038961	CG13850	-1.64034	2.00192e-63	-1.74153	1.6639e-70	-0.159079	0.359175	-0.260273	0.0289705
FBgn0038960	CG13855	-1.60161	0.00729657	-1.82052	0.0038758	-0.375981	0.790849	-0.594898	0.517593
FBgn0034501	CG13868	0.0949883	0.258223	-0.0257129	0.775046	-0.128571	0.32488	-0.249272	0.00360933
FBgn0035109	CG13876	0.398461	6.43309e-05	0.388622	0.000238957	-0.570802	2.47166e-07	-0.580641	3.07906e-08
FBgn0035138	CG13884	1.72414	0.0220118	1.2029	0.0787789	0.928333	NA	0.407094	NA
FBgn0035165	CG13887	1.68623	2.72438e-91	1.93027	5.99729e-119	-0.404019	2.50198e-05	-0.159979	0.130419
FBgn0035146	CG13893	2.28387	2.43995e-90	1.33444	1.43601e-31	0.182344	0.38672	-0.767079	9.72007e-11
FBgn0035158	CG13895	-0.365696	0.0120759	-0.261094	0.0709789	0.286814	0.16306	0.391416	0.0163765
FBgn0035159	CG13896	0.28764	0.196402	0.366495	0.0945945	-0.0795098	0.903461	-0.000655043	0.998365
FBgn0035164	CG13901	-0.21048	0.0838341	-0.869909	8.56107e-14	0.0715598	0.816201	-0.58787	3.79341e-06
FBgn0035173	CG13907	0.145319	0.0758212	-0.35296	4.78539e-06	-0.104281	0.473218	-0.60256	1.26676e-14
FBgn0035186	CG13912	-0.307694	0.0396824	-0.306035	0.0348253	0.941433	1.2021e-10	0.943092	8.35793e-11
FBgn0035237	CG13917	0.558451	8.97578e-12	0.391678	1.58825e-06	0.681313	6.07955e-16	0.51454	1.1612e-09
FBgn0035248	CG13919	0.415563	0.0136349	0.31224	0.0693961	0.0332351	0.956018	-0.0700877	0.784377
FBgn0025712	CG13920	-0.26835	0.247423	-0.0997528	0.686399	-0.0502613	0.946271	0.118336	0.718835
FBgn0035267	CG13921	-0.00282214	0.994774	0.255765	0.553325	-0.982135	0.0491667	-0.723548	0.110803
FBgn0035286	CG13924	0.142476	0.606117	0.368315	0.114346	0.568996	0.0769308	0.794835	0.0016182
FBgn0035243	CG13926	-0.0521923	0.95413	-1.17486	0.166213	0.335075	NA	-0.787592	NA
FBgn0035246	CG13928	-0.0574978	0.845299	-0.296455	0.273959	-0.130095	0.853947	-0.369052	0.250917
FBgn0035270	CG13933	0.125154	0.283347	0.411655	0.000138664	-0.239507	0.127431	0.0469947	0.779672
FBgn0035287	CG13937	-0.451312	0.00775051	-0.825435	5.33083e-07	0.158673	0.663799	-0.21545	0.335066
FBgn0031289	CG13950	1.31736	2.89188e-23	0.861971	8.83608e-11	0.326455	0.0990687	-0.128933	0.483745
FBgn0033405	CG13954	-0.574592	0.220127	-0.0386702	0.939439	0.201754	0.877315	0.737676	0.17354
FBgn0031772	CG13994	-0.105973	0.429162	-0.129611	0.321244	0.0438352	0.905704	0.0201977	0.92131
FBgn0031739	CG14005	0.284503	0.036731	0.325592	0.0156423	-0.0405069	0.92524	0.000582811	0.997954
FBgn0031659	CG14043	-0.00308503	0.975876	-0.0272182	0.775958	0.0341999	0.893194	0.0100668	0.941092
FBgn0029603	CG14053	0.364398	0.595974	-0.515361	0.460667	0.0416868	0.988465	-0.838072	0.301791
FBgn0033474	CG1407	0.21528	0.0118367	0.4982	7.87165e-10	0.0846246	0.643117	0.367545	2.79764e-05
FBgn0036814	CG14073	0.352636	3.07992e-05	0.330516	8.72086e-05	0.130435	0.383375	0.108314	0.328789
FBgn0036818	CG14074	0.277761	0.215239	0.460029	0.0340318	-0.160305	0.762761	0.0219618	0.948758
FBgn0036849	CG14079	0.268456	0.76198	-0.543094	0.515523	0.512897	NA	-0.298653	NA
FBgn0036889	CG14100	-1.14622	3.11667e-28	-1.14444	2.65425e-28	0.109306	0.624421	0.111086	0.468049
FBgn0036906	CG14102	-0.279169	0.501375	0.131104	0.764061	-0.464998	0.513308	-0.0547246	0.930251
FBgn0040786	CG14104	0.169545	0.530013	0.21108	0.419423	0.0569505	0.945849	0.0984849	0.792306
FBgn0036364	CG14109	-0.633744	0.00545715	-0.453913	0.0488926	0.027377	0.975482	0.207208	0.518651
FBgn0036323	CG14118	0.122905	0.836302	-0.759596	0.158735	0.268285	0.849003	-0.614216	0.366936
FBgn0036321	CG14120	-1.39574	3.03824e-38	-1.73579	2.0437e-58	-0.125936	0.590614	-0.465985	9.7721e-05
FBgn0036232	CG14125	0.812079	0.229409	1.37068	0.0387368	-0.401318	0.825058	0.15728	0.87555
FBgn0036210	CG14130	0.0997478	0.276473	-0.00737522	0.941498	0.00178231	0.99637	-0.105341	0.346012
FBgn0036205	CG14131	0.394566	1.96645e-12	0.306034	6.16435e-08	-0.0516083	0.700281	-0.14014	0.0353102
FBgn0040817	CG14132	1.43252	2.48495e-06	1.37015	8.6475e-06	-0.381152	0.542501	-0.443528	0.253356
FBgn0036193	CG14135	0.359524	0.152868	0.411311	0.103614	-0.284203	0.557853	-0.232416	0.476204
FBgn0036143	CG14142	-0.340119	0.519096	0.603379	0.25777	-1.16165	0.0833663	-0.218156	0.769017
FBgn0032961	CG1416	-0.923292	5.0823e-25	-0.850936	2.50694e-21	-0.201001	0.133797	-0.128646	0.286728
FBgn0036066	CG14160	1.10229	4.81334e-14	1.02122	2.46733e-12	0.2349	0.373924	0.153833	0.44722
FBgn0036036	CG14174	-1.21184	7.02981e-16	-1.14223	5.29272e-14	-0.0956679	0.804306	-0.0260575	0.924719
FBgn0033468	CG1418	0.0351047	0.813753	-0.130173	0.339234	0.0528198	0.890859	-0.112458	0.521267
FBgn0036922	CG14182	0.409817	0.0896114	0.565103	0.01815	-0.154297	0.80474	0.000988653	0.997954
FBgn0036931	CG14183	-0.130573	0.756068	0.71681	0.0446922	0.00586879	0.996925	0.853252	0.0352549
FBgn0030981	CG14191	1.35385	0.00122548	0.402849	0.337432	1.01267	0.0830278	0.0616687	0.923684
FBgn0030996	CG14194	0.477691	1.91691e-12	0.318439	3.68959e-06	0.086441	0.529315	-0.0728116	0.438131
FBgn0030998	CG14195	2.08673	4.57798e-16	2.49458	1.40774e-23	0.393479	0.428786	0.801324	0.0033648
FBgn0031002	CG14196	-0.931608	1.13166e-14	-1.28236	3.53003e-27	0.53923	6.22553e-05	0.188478	0.238602
FBgn0031023	CG14200	0.397939	1.31095e-10	0.281479	6.51246e-06	0.144373	0.112026	0.027912	0.775937
FBgn0031032	CG14204	-1.00615	0.204168	5.41579	1.04029e-14	-1.02776	0.447127	5.39418	1.05274e-13
FBgn0031034	CG14205	-3.65753	7.37896e-46	-0.246291	0.399469	0.154024	0.834348	3.56527	6.80234e-43
FBgn0031037	CG14207	-0.0583418	0.329966	-0.0719874	0.221543	-0.218601	0.000471355	-0.232246	7.29988e-05
FBgn0031040	CG14210	-2.26009	1.71218e-58	-1.97492	3.02967e-45	-0.0670147	0.873314	0.218155	0.260035
FBgn0031045	CG14212	-0.012961	0.987923	-1.07258	0.14651	0.528945	0.751927	-0.53067	0.606569
FBgn0031031	CG14218	0.831727	0.407956	0.738145	0.361845	1.57251	NA	1.47892	NA
FBgn0031033	CG14219	-2.18628	9.70703e-33	0.0788431	0.716711	0.68715	0.0019537	2.95227	4.41651e-58
FBgn0031036	CG14220	-0.113758	0.327621	-0.0935385	0.42381	0.0767826	0.774784	0.0970019	0.517593
FBgn0031053	CG14223	-0.992036	0.170034	-0.270718	0.726526	-0.285632	0.886659	0.435686	0.67189
FBgn0031058	CG14227	0.0943691	0.863805	-0.107643	0.841309	0.253677	0.841746	0.0516656	0.945201
FBgn0031059	CG14229	0.42435	0.000370478	0.208249	0.0903717	0.289773	0.0788326	0.0736714	0.671987
FBgn0031062	CG14230	-1.86198	7.21637e-60	-1.78567	2.57398e-55	0.0614064	0.851198	0.137722	0.403945
FBgn0031061	CG14232	0.0652855	0.466319	0.0747754	0.390518	0.149425	0.229504	0.158915	0.0980959
FBgn0039454	CG14247	0.479385	0.0137688	1.74473	1.34082e-21	0.0228024	0.976305	1.28814	1.35411e-11
FBgn0039462	CG14252	0.283893	0.317027	0.5208	0.0547965	-0.142851	0.848495	0.0940558	0.820976
FBgn0039467	CG14253	-0.0379877	0.901717	-0.0702221	0.819983	-0.283663	0.595985	-0.315898	0.364617
FBgn0039479	CG14257	-3.79251	1.27738e-97	-4.20217	3.39784e-123	0.723617	0.00017118	0.313953	0.220809
FBgn0029665	CG14270	-1.43349	2.17751e-37	-1.50293	2.30645e-40	-0.103367	0.694401	-0.172799	0.261127
FBgn0032024	CG14273	-0.105384	0.416061	-0.346532	0.00355947	-0.0248652	0.951747	-0.266013	0.0564322
FBgn0032022	CG14275	0.403067	0.555648	-2.06453	0.00265988	0.921922	0.355366	-1.54567	0.0612873
FBgn0038674	CG14285	-0.596549	0.018025	-0.983297	0.00015677	-0.547569	0.119174	-0.934317	0.00108996
FBgn0038673	CG14286	-1.19876	7.27296e-15	-1.31126	2.59756e-17	-0.050067	0.920505	-0.162574	0.470005
FBgn0038658	CG14292	0.697024	0.060321	1.44258	3.85648e-05	-0.0958166	0.937776	0.649737	0.125308
FBgn0038654	CG14298	-0.448171	0.508803	0.228491	0.752414	-0.740104	0.534174	-0.063442	0.950417
FBgn0038643	CG14300	0.814264	8.0881e-12	0.669785	2.10574e-08	-0.0346324	0.931823	-0.179112	0.250103
FBgn0038647	CG14302	0.832979	5.58355e-22	1.15234	4.98082e-41	0.00876471	0.981561	0.328129	0.000685723
FBgn0038532	CG14322	-0.634577	8.46258e-13	-0.308635	0.000588505	0.0239143	0.935919	0.349856	0.00046719
FBgn0038526	CG14327	-1.61312	0.00688711	-3.53565	5.33282e-08	0.102286	0.960919	-1.82024	0.0191756
FBgn0031315	CG14341	0.434748	0.00365135	0.420978	0.0051652	-0.0923555	0.821218	-0.106125	0.618495
FBgn0031324	CG14342	2.21651	6.21168e-05	1.53615	0.00269687	1.2291	0.140814	0.548743	0.408697
FBgn0031351	CG14352	0.026143	0.941421	-0.0667058	0.846618	-0.0381945	0.973981	-0.131043	0.774407
FBgn0038207	CG14356	-0.743809	0.0597601	-1.77995	4.06558e-06	0.0126779	0.995117	-1.02346	0.0242209
FBgn0038097	CG14384	0.219687	0.812072	-0.381432	0.700531	-0.856744	NA	-1.45786	NA
FBgn0030038	CG1440	0.786461	1.37856e-42	0.570606	7.82842e-23	-0.0436532	0.777642	-0.259508	3.95154e-05
FBgn0032900	CG14401	0.163726	0.540436	0.456446	0.0773795	-0.638341	0.0495675	-0.345621	0.261064
FBgn0030581	CG14408	0.0592355	0.420735	0.0486628	0.510982	-0.00651855	0.981561	-0.0170912	0.877007
FBgn0030582	CG14411	0.121632	0.0964874	0.264081	0.000136537	-0.0871238	0.518867	0.0553253	0.577919
FBgn0030571	CG14414	-0.231607	0.17279	0.176242	0.303418	-0.0695043	0.886163	0.338345	0.0747512
FBgn0040353	CG14417	-0.0572483	0.930426	-1.97141	0.00100419	0.407217	0.753704	-1.50694	0.0322991
FBgn0029639	CG14419	-1.65144	2.40593e-09	-2.72555	6.83342e-19	-0.0044353	0.996925	-1.07855	0.0035299
FBgn0029922	CG14431	0.384441	0.492205	-0.180742	0.763476	-0.0920966	0.960561	-0.65728	0.324755
FBgn0029915	CG14434	-0.858271	1.70186e-05	-1.15264	4.94616e-09	0.225533	0.569752	-0.0688414	0.837882
FBgn0029911	CG14435	0.814221	2.06869e-15	0.751139	2.37368e-13	0.11983	0.587009	0.0567488	0.720299
FBgn0029898	CG14439	0.709424	0.000510108	0.204158	0.36429	0.0953632	0.878714	-0.409902	0.091882
FBgn0029894	CG14440	0.29347	0.0288557	0.0904316	0.534212	0.0570935	0.886659	-0.145945	0.403945
FBgn0029895	CG14441	-0.309315	2.7453e-05	-0.476579	4.78076e-11	0.0977568	0.476034	-0.0695072	0.506143
FBgn0029893	CG14442	-0.143621	0.0468965	-0.210346	0.00263872	0.086593	0.518881	0.0198682	0.863707
FBgn0037184	CG14450	-0.142935	0.190021	-0.0839962	0.454023	0.0859879	0.717073	0.144927	0.275523
FBgn0037176	CG14456	2.38165	5.99858e-21	1.00105	0.000488721	-0.754059	0.0495675	-2.13465	2.80586e-16
FBgn0033000	CG14464	-0.515396	1.951e-07	-0.382975	0.000146998	-0.16475	0.321559	-0.0323284	0.848102
FBgn0028953	CG14478	0.289906	0.000507415	0.402355	7.88602e-07	0.10878	0.487852	0.221229	0.0190208
FBgn0034248	CG14483	-0.542341	0.204533	-0.125084	0.78877	-0.238779	0.821443	0.178478	0.781939
FBgn0034293	CG14495	0.0038422	0.977668	0.0985196	0.412907	0.389567	0.00275961	0.484245	3.36106e-05
FBgn0034317	CG14499	1.17688	3.81734e-09	1.76928	2.91314e-19	-0.270379	0.481203	0.322018	0.207108
FBgn0034318	CG14500	0.526126	2.13708e-12	0.191053	0.0146176	0.16747	0.135319	-0.167603	0.0648444
FBgn0039655	CG14507	0.203677	0.796011	0.523601	0.452587	0.612818	0.678207	0.932742	0.256252
FBgn0039641	CG14511	0.00365224	0.982938	0.12912	0.406164	-0.383007	0.034948	-0.25754	0.131708
FBgn0039404	CG14543	-1.37876	1.92036e-29	-1.43384	7.74824e-32	0.134237	0.603345	0.0791518	0.68313
FBgn0037149	CG14561	-0.0664873	0.827544	-0.0442494	0.884781	-0.0455404	0.961159	-0.0233025	0.956846
FBgn0037142	CG14562	0.179299	0.137781	0.0470088	0.721638	0.0470641	0.893194	-0.0852264	0.606492
FBgn0037131	CG14564	-3.98853	2.93036e-23	-5.18608	1.58477e-36	-0.0922958	0.948153	-1.28985	0.00771367
FBgn0037129	CG14565	-3.61425	6.56428e-61	-4.72787	1.93218e-95	-0.0153186	0.988465	-1.12894	1.0888e-05
FBgn0037127	CG14566	1.73179	1.1751e-20	0.938421	6.8066e-07	-0.116966	0.824291	-0.910331	5.91939e-06
FBgn0037124	CG14568	-6.50442	1.72365e-111	-6.72205	2.08074e-116	-0.0907276	0.924537	-0.308357	0.478525
FBgn0037123	CG14569	-5.51112	2.13982e-43	-7.87937	4.2768e-69	-0.237302	0.832481	-2.60555	1.0857e-07
FBgn0037128	CG14572	0.0568138	0.885712	-0.797807	0.0177853	-0.150277	0.882241	-1.0049	0.00615904
FBgn0033054	CG14591	-0.0150886	0.951414	0.0441007	0.857358	-0.166378	0.735608	-0.107189	0.733524
FBgn0037485	CG14606	0.664068	0.04584	0.295696	0.400048	0.712533	0.123589	0.344161	0.425849
FBgn0031188	CG14613	-0.818713	5.43836e-60	-0.732656	7.34639e-48	-0.0417398	0.73187	0.0443175	0.566402
FBgn0031184	CG14615	-0.468281	0.0112331	-0.202492	0.300639	-0.141497	0.749567	0.124291	0.639065
FBgn0031189	CG14618	-1.2347	9.41355e-21	-1.14893	3.89231e-18	-0.00513507	0.994365	0.0806353	0.703366
FBgn0031183	CG14621	0.0152026	0.867871	0.0106076	0.906388	0.0121378	0.966103	0.00754279	0.952468
FBgn0040360	CG14626	1.35522	8.45415e-09	1.22483	4.75435e-08	0.44775	0.266565	0.31736	0.25405
FBgn0040398	CG14629	0.564827	4.44844e-15	0.527778	2.68951e-13	-0.113962	0.38311	-0.151012	0.0881246
FBgn0030406	CG1463	-0.558501	5.44132e-07	-0.56911	3.16529e-07	0.0124305	0.977698	0.00182149	0.993432
FBgn0037217	CG14636	-1.30758	0.000114229	-1.92174	5.84889e-09	0.624242	0.194405	0.0100909	0.987141
FBgn0037220	CG14641	-0.135619	0.0360612	-0.128485	0.0481115	-0.0754678	0.539495	-0.0683336	0.424177
FBgn0037241	CG14646	0.374078	1.59736e-08	0.391329	5.24488e-09	-0.161175	0.0949521	-0.143925	0.0721739
FBgn0037244	CG14647	0.447731	2.89876e-05	0.355491	0.000830124	0.29715	0.0346965	0.20491	0.111213
FBgn0037252	CG14650	0.0282382	0.725071	0.018694	0.814122	0.133478	0.201008	0.123934	0.139363
FBgn0037275	CG14655	-0.676047	4.90064e-05	-0.702	4.23276e-05	-0.13194	0.729526	-0.157892	0.535083
FBgn0037282	CG14657	0.103682	0.227364	0.298711	0.000165217	-0.0437695	0.845628	0.15126	0.117433
FBgn0037291	CG14662	0.625542	0.128545	-0.0543092	0.908034	0.210583	0.851815	-0.469268	0.365673
FBgn0037317	CG14667	-0.389373	0.00588217	-0.48134	0.000555417	0.0257253	0.95896	-0.0662417	0.760891
FBgn0037326	CG14669	-0.182473	0.738955	0.276216	0.618497	-0.735161	0.376483	-0.276472	0.699243
FBgn0037340	CG14671	-0.0722197	0.408999	-0.164225	0.0456318	-0.0975722	0.52378	-0.189577	0.0410514
FBgn0030157	CG1468	0.229791	0.815475	1.34169	0.0852806	2.0998	0.0452867	3.2117	0.000115916
FBgn0037824	CG14684	-1.44393	0.000863778	-0.508398	0.265351	-0.420176	0.626513	0.515359	0.395526
FBgn0037835	CG14687	-0.520929	1.42678e-05	-0.470566	0.000153454	-0.345428	0.0236254	-0.295065	0.0457078
FBgn0037836	CG14692	0.45338	0.599095	0.87883	0.24621	0.455485	NA	0.880935	NA
FBgn0037837	CG14693	-0.101871	0.890468	-0.635464	0.347305	0.335504	0.839349	-0.198089	0.849823
FBgn0037845	CG14694	0.164367	0.347256	-0.0159673	0.931227	0.699313	6.92465e-05	0.518979	0.0028845
FBgn0037850	CG14695	2.04876	3.38345e-35	1.25037	1.64578e-13	-0.12435	0.784248	-0.92274	1.08983e-07
FBgn0037853	CG14696	0.436352	0.00723957	0.248152	0.142526	0.08555	0.853012	-0.10265	0.659591
FBgn0037920	CG14710	-0.053551	0.793208	-0.180696	0.339234	-0.0228979	0.972834	-0.150043	0.542137
FBgn0037924	CG14712	-0.964495	6.95781e-28	-0.571518	9.0405e-11	0.000272308	0.999349	0.39325	7.12745e-05
FBgn0037930	CG14715	-0.671779	1.05218e-05	-0.815047	2.35746e-13	3.50599	4.74411e-178	3.36272	7.78781e-135
FBgn0265271	CG14717	-0.273838	0.617403	-0.596572	0.273487	-0.497582	0.629908	-0.820316	0.193462
FBgn0037939	CG14718	-0.283462	0.442719	-0.489765	0.184793	-0.367663	0.594388	-0.573965	0.186358
FBgn0037942	CG14721	-0.861442	3.24359e-29	-0.970274	1.83351e-35	-0.192474	0.0731048	-0.301306	0.000777996
FBgn0037943	CG14722	-0.826894	1.50873e-28	-0.980848	3.68369e-39	0.0231088	0.92524	-0.130845	0.187714
FBgn0033274	CG14757	0.883284	2.50004e-09	0.462915	0.00278216	-0.0331809	0.951989	-0.45355	0.00667171
FBgn0033243	CG14763	0.94531	0.0358577	0.865658	0.0619724	-0.311091	0.788949	-0.390744	0.515596
FBgn0033236	CG14764	0.31487	5.97964e-08	0.390371	1.02719e-11	0.0755349	0.505905	0.151036	0.0250707
FBgn0040777	CG14767	0.881645	3.29632e-20	0.989695	3.66129e-25	-0.0619959	0.818574	0.0460547	0.760891
FBgn0029573	CG14770	-0.173828	0.782389	0.256315	0.660713	0.290725	0.839254	0.720869	0.284984
FBgn0026872	CG14777	-0.257638	0.00016589	-0.42525	5.25796e-10	-0.203174	0.018239	-0.370786	3.70396e-07
FBgn0029580	CG14778	0.434514	0.355147	0.796996	0.0676098	0.0714474	0.964617	0.433929	0.440159
FBgn0025383	CG14780	-0.0413344	0.828417	-0.172103	0.324694	-0.0159554	0.981561	-0.146724	0.514595
FBgn0027795	CG14785	-1.29767	2.46795e-08	-1.44771	4.96502e-10	0.076566	0.916328	-0.0734787	0.85734
FBgn0027793	CG14787	-1.38002	0.0810069	-1.13322	0.14556	0.326298	0.883292	0.573096	0.606569
FBgn0023513	CG14803	-0.041406	0.763534	-0.602841	4.62453e-07	-0.311774	0.0434235	-0.873209	7.51652e-13
FBgn0023514	CG14805	-0.98883	2.7355e-22	-1.01364	6.81751e-23	-0.289541	0.0323318	-0.314355	0.00926074
FBgn0026089	CG14817	-0.603973	2.57132e-10	-0.798414	4.56363e-17	-0.010919	0.97743	-0.205361	0.0820239
FBgn0026088	CG14818	0.625052	5.34062e-14	0.496917	2.82936e-09	-0.00890657	0.98053	-0.137041	0.199947
FBgn0035718	CG14820	-0.19413	0.306851	0.165151	0.388847	-0.563953	0.00834794	-0.204672	0.378544
FBgn0035755	CG14830	-0.601389	0.148578	-0.893116	0.0282105	0.136703	0.905878	-0.155025	0.814345
FBgn0035768	CG14834	0.15224	0.816953	-1.61376	0.00396102	1.15395	0.12398	-0.612046	0.440842
FBgn0038260	CG14855	-1.49295	3.98381e-16	-1.41458	4.11001e-15	0.447208	0.0742301	0.525587	0.0164022
FBgn0038261	CG14856	-1.63969	5.90113e-25	-1.80212	4.01313e-29	-0.209715	0.489771	-0.372145	0.0649998
FBgn0038262	CG14857	-0.642184	0.000257485	-0.786733	6.17229e-06	2.31282e-05	0.999979	-0.144525	0.569118
FBgn0031174	CG1486	0.659841	5.9484e-30	0.689976	1.13996e-32	0.0238549	0.899434	0.0539895	0.519263
FBgn0038273	CG14860	0.78723	0.00196974	0.623547	0.0138181	0.215848	0.728236	0.0521656	0.896685
FBgn0038330	CG14868	-0.199974	0.667635	0.250536	0.573374	-0.0059824	0.996935	0.444527	0.409742
FBgn0038380	CG14877	0.844124	2.88765e-10	1.49266	1.16882e-30	0.211835	0.383325	0.860368	1.80083e-10
FBgn0038419	CG14879	-0.234561	0.0166727	-0.15749	0.116549	-0.0332546	0.911803	0.0438161	0.769151
FBgn0038425	CG14881	-0.64895	9.74032e-08	-0.34837	0.00563302	-0.20776	0.297761	0.0928201	0.614444
FBgn0038429	CG14882	-2.0437	1.6425e-21	-2.38414	1.00662e-26	-0.370887	0.288504	-0.711325	0.00763316
FBgn0038432	CG14883	0.0666338	0.555648	0.130394	0.218316	0.0451515	0.882399	0.108912	0.416496
FBgn0038446	CG14903	-0.407875	0.000103696	0.163083	0.134728	-0.0774347	0.76544	0.493523	9.17268e-06
FBgn0038455	CG14907	0.163996	0.115738	0.992925	1.12097e-25	-0.0786532	0.746791	0.750276	2.13274e-14
FBgn0032331	CG14913	0.0283013	0.973366	2.0428	0.00731022	-1.26289	NA	0.751609	NA
FBgn0030361	CG1492	0.124103	0.757601	-0.127906	0.71773	1.10769	0.00400038	0.855684	0.0217912
FBgn0032377	CG14937	-0.253948	0.56658	0.0248982	0.954169	0.346436	0.680538	0.625282	0.194831
FBgn0031169	CG1494	0.874596	0.0447195	0.369336	0.425166	0.246938	0.833988	-0.258322	0.672576
FBgn0035358	CG14949	0.239497	0.602829	-0.346506	0.454739	-0.038766	0.981667	-0.624769	0.236641
FBgn0035412	CG14957	-1.05804	0.053414	0.443098	0.434818	-0.137766	0.937314	1.36337	0.02326
FBgn0035439	CG14961	-2.06153	9.33693e-08	-1.62966	2.40666e-05	-0.0891959	0.946871	0.342677	0.546056
FBgn0035414	CG14965	-0.191462	0.448511	0.234062	0.331644	0.0119181	0.990528	0.437442	0.108809
FBgn0035415	CG14966	0.436587	0.000240165	0.160738	0.209157	-0.0269105	0.94859	-0.302759	0.0269552
FBgn0035431	CG14968	0.0229869	0.731383	0.217162	0.000122284	0.069683	0.534246	0.263859	1.07079e-05
FBgn0035440	CG14969	0.236041	0.0352254	0.266192	0.0155859	0.101087	0.682582	0.131238	0.357388
FBgn0035449	CG14971	0.908294	5.20921e-21	1.03357	5.83178e-27	0.0898179	0.699469	0.215093	0.0673989
FBgn0035480	CG14984	-1.66565	3.39409e-05	-2.83968	3.2544e-12	0.210545	0.851009	-0.963484	0.0562209
FBgn0035482	CG14985	0.543992	6.14356e-21	0.256962	1.77537e-05	0.0127616	0.952751	-0.274268	1.32287e-05
FBgn0035495	CG14989	0.198779	0.0344382	0.160577	0.0946878	-0.50422	1.99169e-07	-0.542422	6.31821e-09
FBgn0035496	CG14990	0.0409514	0.853931	-0.143547	0.501267	-0.17499	0.681343	-0.359488	0.121159
FBgn0035497	CG14995	-0.553427	0.000913637	-0.129542	0.484712	-0.322322	0.203921	0.101563	0.682734
FBgn0035518	CG15011	0.12731	0.222696	0.0988271	0.353546	-0.0788022	0.740141	-0.107286	0.414286
FBgn0035528	CG15012	0.767124	7.11398e-11	0.998845	8.41434e-18	0.0962393	0.747798	0.32796	0.0152827
FBgn0035532	CG15014	-1.15996	1.83735e-20	-1.19536	9.80992e-22	0.113081	0.695629	0.0776861	0.694954
FBgn0035541	CG15019	-1.89656	2.46762e-62	-1.96083	1.05964e-66	0.187928	0.341727	0.123661	0.454817
FBgn0030611	CG15027	-1.77031	4.69295e-39	-1.60409	1.9577e-32	-0.0137431	0.981143	0.152477	0.444541
FBgn0030929	CG15043	0.721917	9.92359e-10	2.20906	2.12185e-81	-0.44472	0.00167036	1.04242	2.57094e-18
FBgn0030928	CG15044	0.569708	1.21008e-05	0.732618	1.14951e-08	-0.0911304	0.787031	0.0717791	0.716338
FBgn0030927	CG15046	0.148905	0.804735	0.0566885	0.924471	-0.00488461	0.997672	-0.0971011	0.908126
FBgn0034379	CG15073	0.246042	0.11954	0.413994	0.00690315	-0.188857	0.520077	-0.0209056	0.933305
FBgn0034391	CG15080	-6.40832	9.49562e-80	-6.94681	1.53062e-86	0.0471144	0.968521	-0.491367	0.342832
FBgn0034397	CG15082	1.17392	0.0827974	0.459431	0.525612	0.254358	0.901825	-0.460133	0.614715
FBgn0034399	CG15083	0.529709	0.00079062	0.670162	1.73636e-05	-0.0800056	0.863355	0.0604474	0.807021
FBgn0034402	CG15084	-0.254181	0.117627	-0.054744	0.754376	0.101019	0.794712	0.300456	0.109759
FBgn0034390	CG15093	0.514677	9.11442e-07	0.108419	0.350055	0.127836	0.545778	-0.278421	0.0216501
FBgn0034394	CG15096	0.144312	0.388231	-0.544823	0.000294863	0.34781	0.105057	-0.341326	0.054261
FBgn0034396	CG15097	-0.313706	0.33007	-0.0578541	0.866717	0.0145538	0.991257	0.270406	0.514533
FBgn0034398	CG15098	0.873889	2.10082e-20	1.3738	9.83182e-49	-0.0362906	0.905109	0.463622	5.37857e-06
FBgn0034400	CG15099	0.445661	1.07354e-07	0.778945	2.75611e-21	0.0180138	0.952539	0.351298	0.000103969
FBgn0041702	CG15107	-0.0947382	0.584261	0.0249687	0.888892	0.0219834	0.968062	0.14169	0.506554
FBgn0034419	CG15111	-0.0361196	0.635589	0.115161	0.0958923	-0.176163	0.0435719	-0.0248823	0.814153
FBgn0034417	CG15117	-0.769151	3.36043e-22	-0.609239	1.6355e-14	0.172617	0.150617	0.332529	0.000165687
FBgn0034418	CG15118	0.662085	1.43683e-24	0.693514	6.64056e-27	0.0546644	0.740141	0.0860941	0.322646
FBgn0040729	CG15126	0.486567	8.04509e-08	0.661592	1.33558e-13	0.097876	0.619872	0.272901	0.00776924
FBgn0040730	CG15127	0.0817281	0.326581	0.799577	5.51386e-29	0.104974	0.45009	0.822822	2.01255e-29
FBgn0033463	CG1513	0.398868	6.01927e-11	0.504105	6.98949e-17	0.0441582	0.782884	0.149395	0.0384567
FBgn0032635	CG15141	-0.0780311	0.647497	-0.0323498	0.851243	0.130199	0.700224	0.17588	0.370627
FBgn0032665	CG15152	0.45357	6.40678e-10	0.530382	3.37472e-13	0.017404	0.947406	0.0942159	0.337252
FBgn0032663	CG15153	0.331527	0.02344	0.0184924	0.911716	0.0460831	0.920505	-0.266951	0.121721
FBgn0032669	CG15155	0.179674	0.854828	2.51494	0.00179598	-0.061983	0.986905	2.27328	0.0115918
FBgn0032688	CG15160	-0.395183	2.02452e-06	-0.486574	3.00976e-09	0.151798	0.242976	0.0604072	0.629866
FBgn0032734	CG15169	1.92246	1.58367e-18	1.85295	3.564e-16	-0.402588	0.32734	-0.472099	0.0633386
FBgn0032733	CG15170	2.70315	8.06303e-116	2.65419	7.45529e-111	-0.201979	0.34803	-0.25094	0.0848
FBgn0037448	CG15186	0.0173785	0.933652	-0.0198581	0.920418	0.461506	0.0379369	0.42427	0.0306663
FBgn0030272	CG15201	1.11685	0.124093	-0.543693	0.461729	1.23862	0.256432	-0.421927	0.670173
FBgn0030237	CG15209	0.498041	3.81714e-11	0.237006	0.00230552	0.0589208	0.761145	-0.202114	0.0216798
FBgn0040850	CG15210	0.988996	3.0824e-08	1.50967	5.58864e-18	0.442151	0.0806672	0.962827	2.18402e-07
FBgn0030234	CG15211	0.255161	2.21194e-06	0.562687	9.23696e-27	-0.0675454	0.526731	0.239981	3.05948e-05
FBgn0040842	CG15212	-3.14261	6.28709e-06	-5.01581	3.17151e-13	-0.0479966	0.988555	-1.92119	0.0172663
FBgn0040843	CG15213	-1.55643	0.0495343	-1.73677	0.0262707	-0.431136	0.83904	-0.611474	0.574664
FBgn0039601	CG1523	0.212848	0.019202	0.264062	0.00303633	0.0106214	0.976305	0.0618349	0.630703
FBgn0033108	CG15236	0.153846	0.632965	-0.448301	0.146667	-0.152355	0.848495	-0.754502	0.023321
FBgn0033104	CG15237	0.0888621	0.568493	0.109503	0.467129	0.116559	0.718101	0.1372	0.462749
FBgn0030156	CG15247	-0.085372	0.67841	-0.39406	0.0381665	-0.0713813	0.894229	-0.380069	0.0878387
FBgn0030161	CG15249	-2.84701	2.85277e-18	-3.16207	4.88653e-20	-0.141933	0.875247	-0.456998	0.378145
FBgn0028948	CG15253	-2.4045	2.77672e-27	-3.17864	2.15146e-44	-0.349454	0.378266	-1.12359	8.28963e-06
FBgn0028949	CG15254	-0.595441	7.12145e-07	-0.222796	0.0779445	0.0728079	0.825963	0.445454	0.00073469
FBgn0028950	CG15255	0.395375	0.00960758	0.647336	1.19991e-05	-0.706887	1.6281e-05	-0.454926	0.00622877
FBgn0028886	CG15279	0.679888	0.0356883	0.0170402	0.962891	0.476282	0.386799	-0.186567	0.685641
FBgn0031144	CG1529	-0.1394	0.115867	0.063748	0.495542	-0.0682563	0.735608	0.134892	0.205142
FBgn0030174	CG15312	1.19	3.61486e-09	0.846183	2.56683e-05	0.28179	0.481203	-0.0620248	0.846171
FBgn0030137	CG15317	-1.03782	6.55797e-10	-0.94863	8.18887e-09	0.273909	0.311815	0.3631	0.0864257
FBgn0031143	CG1532	0.616867	3.75621e-08	0.803629	4.05967e-13	0.075463	0.800606	0.262225	0.0489283
FBgn0030029	CG15343	0.379536	0.171277	0.527343	0.0456929	0.236874	0.692945	0.384681	0.235446
FBgn0030040	CG15347	0.317605	1.40226e-06	0.507347	4.19208e-15	-0.0183853	0.934974	0.171357	0.0247071
FBgn0031377	CG15356	-0.59145	1.4088e-08	-0.4557	1.25463e-05	0.123555	0.557203	0.259305	0.0371648
FBgn0031378	CG15362	-0.0987627	0.418567	0.0494202	0.693619	0.0637745	0.831266	0.211957	0.111496
FBgn0030077	CG15365	0.15801	0.604626	-0.300694	0.31745	-0.466388	0.290474	-0.925092	0.00202911
FBgn0031393	CG15382	-1.09342	0.00203186	-1.43071	4.10015e-05	0.302285	0.675219	-0.0350024	0.955967
FBgn0031397	CG15385	0.142765	0.707262	0.47587	0.150858	0.302653	0.678207	0.635758	0.0960938
FBgn0031403	CG15387	0.443881	0.000216459	0.416304	0.000388272	0.262194	0.135088	0.234616	0.0962436
FBgn0031419	CG15390	-1.32825	0.000114385	-1.29869	0.000196443	-0.102588	0.92168	-0.0730248	0.905941
FBgn0031517	CG15406	-0.862121	NA	0.687764	NA	-0.549112	NA	1.00077	NA
FBgn0031528	CG15412	0.235749	0.682461	0.885525	0.0879887	-0.353546	0.782884	0.29623	0.683689
FBgn0031542	CG15414	-1.90892	7.9924e-13	-4.53909	3.55222e-45	-0.182371	0.789451	-2.81254	1.10215e-16
FBgn0039828	CG1542	-2.69236	1.01371e-55	-2.57687	4.04947e-51	-0.0205128	0.977068	0.0949822	0.73054
FBgn0031579	CG15422	0.607812	1.19428e-25	0.908917	5.32189e-56	0.0330148	0.846225	0.33412	5.73935e-08
FBgn0031580	CG15423	0.408306	1.73505e-07	0.944974	2.82829e-35	0.035855	0.883292	0.572522	6.05018e-13
FBgn0031602	CG15431	0.0898225	0.624439	-0.117235	0.511738	0.0199698	0.975528	-0.187088	0.382665
FBgn0031603	CG15432	0.295794	0.0184022	0.358124	0.00348622	0.0638931	0.855486	0.126223	0.442781
FBgn0031608	CG15435	0.192617	0.17883	0.364568	0.00726281	-0.0257975	0.957978	0.146153	0.416996
FBgn0031606	CG15439	-0.174282	0.101252	0.0786445	0.480565	0.02245	0.94859	0.275377	0.016829
FBgn0039827	CG1544	0.044065	0.700164	-0.62979	4.90957e-11	-0.238231	0.0803646	-0.912085	5.07441e-21
FBgn0031609	CG15443	0.0981527	0.371611	-0.0176007	0.881554	0.080007	0.740765	-0.0357464	0.824986
FBgn0031161	CG15445	0.143383	0.231284	0.116858	0.336213	-0.00209964	0.996786	-0.0286245	0.877007
FBgn0040650	CG15456	-0.541943	0.111516	-0.746022	0.0247339	0.117749	0.90412	-0.0863296	0.875552
FBgn0029719	CG15473	0.861734	0.0354132	1.06168	0.00766671	0.0505782	0.975528	0.25052	0.654764
FBgn0039712	CG15514	-0.0834385	0.391405	-0.0767753	0.432012	-0.0616892	0.782884	-0.055026	0.675094
FBgn0039732	CG15525	-0.153483	0.352841	-0.291083	0.0702421	-0.24454	0.336889	-0.38214	0.0326748
FBgn0039742	CG15528	0.113323	0.768884	-0.1755	0.63288	0.278031	0.712874	-0.0107923	0.98469
FBgn0039755	CG15531	-1.58554	0.000285256	-2.64799	8.51444e-09	-0.128886	0.925149	-1.19134	0.0333293
FBgn0039768	CG15533	0.0272239	0.852997	-0.321681	0.0100242	-0.183635	0.400491	-0.532539	4.41945e-05
FBgn0039769	CG15534	0.285319	0.00561472	-0.305546	0.00271621	0.220839	0.135088	-0.370025	0.000740485
FBgn0039764	CG15535	-0.835818	1.01671e-07	-0.758409	1.39444e-06	-0.00398925	0.995752	0.0734196	0.77204
FBgn0039766	CG15536	-0.470172	0.0151092	-0.474937	0.0121933	0.234912	0.502095	0.230146	0.365408
FBgn0039770	CG15537	-0.515998	0.326871	-0.89318	0.0736576	0.350628	0.766577	-0.0265545	0.973839
FBgn0039804	CG15544	-1.81347	6.24202e-06	-1.79846	5.92586e-06	0.129979	0.906913	0.144993	0.840471
FBgn0039809	CG15547	2.25776	8.13962e-16	2.31283	1.22975e-16	0.0664348	0.949044	0.121506	0.780237
FBgn0039820	CG15554	0.641941	0.452343	0.717628	0.384883	0.168749	0.950136	0.244436	0.838368
FBgn0039829	CG15561	-2.61652	2.25252e-54	-2.28484	2.25465e-42	-0.0928609	0.834691	0.238823	0.332137
FBgn0030673	CG15601	0.0860866	0.768726	0.126669	0.656496	-0.0923471	0.904711	-0.0517652	0.900354
FBgn0030694	CG15602	0.494686	1.12487e-07	0.252048	0.00957504	-0.0160129	0.964345	-0.25865	0.0162218
FBgn0034194	CG15611	0.67189	1.09246e-26	0.712003	3.08187e-29	-0.187871	0.0278316	-0.147758	0.0510508
FBgn0034168	CG15614	0.164441	0.821149	-0.128812	0.862802	-0.389305	0.813095	-0.682558	0.416674
FBgn0031632	CG15628	-0.0049872	0.989884	0.413698	0.219815	0.00552053	0.996925	0.424206	0.303517
FBgn0031630	CG15629	-0.698356	2.8116e-05	-1.40641	8.74974e-16	-0.0848953	0.854657	-0.792948	5.77875e-05
FBgn0030654	CG15643	-0.307652	0.115595	-0.54941	0.00388666	0.00964177	0.990528	-0.232116	0.361698
FBgn0034578	CG15653	-0.956389	1.11089e-12	-1.01156	1.44602e-13	-0.0912494	0.786173	-0.146418	0.468836
FBgn0034639	CG15673	1.10457	2.5622e-19	1.74631	6.48043e-47	0.0114865	0.984654	0.65323	4.21259e-07
FBgn0034642	CG15674	1.15368	5.7295e-17	0.952974	1.35262e-12	0.47315	0.00746883	0.272443	0.0934142
FBgn0038832	CG15695	1.43273	1.70569e-62	0.721685	5.61322e-16	-0.337594	0.00181045	-1.04864	1.92806e-33
FBgn0034095	CG15701	0.208197	0.82249	1.31016	0.109991	-0.535214	0.795013	0.566752	0.608537
FBgn0034093	CG15706	0.34732	0.00011764	0.450186	3.73096e-07	0.109654	0.540611	0.212519	0.0428712
FBgn0036538	CG15715	-0.530845	1.12828e-31	-0.692771	8.6839e-51	-0.180718	0.000695075	-0.342645	3.19944e-12
FBgn0030451	CG15717	0.185039	0.247506	0.12582	0.452577	-0.420695	0.029731	-0.479913	0.00372295
FBgn0030309	CG1572	0.36806	5.36289e-05	0.513345	9.68106e-09	-0.0145142	0.966103	0.130771	0.263486
FBgn0030347	CG15739	1.04399	1.04448e-17	1.22986	2.84425e-24	0.278027	0.128048	0.463893	0.000599549
FBgn0030340	CG15740	-4.30584	8.05749e-17	-4.62815	4.01599e-19	0.269081	0.852471	-0.05322	0.954314
FBgn0030465	CG15743	-0.0500889	0.821745	-0.191775	0.348764	-0.0279494	0.967644	-0.169635	0.519175
FBgn0030474	CG15747	0.0882571	0.366933	0.183234	0.0445955	0.0534927	0.824566	0.14847	0.179193
FBgn0029999	CG1575	-1.39502	4.02942e-28	-1.39061	5.36733e-28	0.07109	0.842357	0.0755041	0.709517
FBgn0029801	CG15771	0.171869	0.0282573	0.627439	9.09375e-18	-0.00614625	0.985674	0.449423	5.34955e-09
FBgn0029799	CG15772	0.742774	0.0340699	1.16744	0.000584931	-0.153998	0.886659	0.270664	0.560753
FBgn0029795	CG15773	2.68226	8.23146e-68	2.16013	2.49928e-44	0.00590835	0.994825	-0.516218	0.00339011
FBgn0030336	CG1578	-0.419638	8.63982e-08	-0.691036	3.58866e-19	0.0999372	0.514501	-0.171461	0.0715717
FBgn0029766	CG15784	0.658503	2.25652e-10	0.469275	7.48438e-06	0.770704	1.10735e-12	0.581476	1.01918e-07
FBgn0038606	CG15803	0.147491	0.486773	-0.42953	0.0270579	0.165828	0.70611	-0.411192	0.0675252
FBgn0035405	CG15812	-0.3889	0.00026879	-0.121926	0.290912	-0.0966326	0.68554	0.170342	0.215418
FBgn0030873	CG15814	-0.0708137	0.157715	0.106392	0.0269065	0.0370758	0.748279	0.214282	1.5859e-05
FBgn0031910	CG15818	0.747275	6.80653e-07	2.85162	1.23684e-84	-0.773058	3.01737e-06	1.33128	8.68427e-19
FBgn0030246	CG1582	-0.404874	1.0752e-11	-0.448628	4.85911e-14	-0.0152442	0.941464	-0.0589984	0.491571
FBgn0035308	CG15822	1.69529	3.92445e-33	1.41571	6.86237e-25	0.741872	4.44754e-06	0.462291	0.00262732
FBgn0035084	CG15861	0.123282	0.492624	0.29412	0.0727808	0.0537295	0.916172	0.224567	0.268707
FBgn0040528	CG15864	-0.167607	0.703325	0.14934	0.730438	-0.0737203	0.956406	0.243227	0.662938
FBgn0015336	CG15865	0.219592	0.178292	-0.00126666	0.994836	-0.0175273	0.97743	-0.238386	0.219695
FBgn0035337	CG15877	-1.10013	5.05569e-14	-1.11814	1.15546e-14	0.206192	0.434522	0.188188	0.355574
FBgn0035309	CG15879	0.714397	0.000216325	0.626236	0.00168583	-2.37236	4.92475e-35	-2.46052	1.86714e-38
FBgn0030576	CG15890	-0.694828	0.000104391	-1.06024	4.6034e-09	-0.595427	0.00609472	-0.960841	5.82849e-07
FBgn0029860	CG15891	0.467034	6.77735e-05	0.689831	1.58778e-09	0.067226	0.838725	0.290023	0.030389
FBgn0029864	CG15894	-0.867287	0.249002	0.750406	0.321818	-0.829051	0.547195	0.788642	0.403783
FBgn0033085	CG15908	-1.36167	1.60058e-40	-1.42996	1.26326e-43	-0.0294792	0.930349	-0.0977696	0.53541
FBgn0029712	CG15912	-0.184937	0.358454	-0.385874	0.0467258	-0.200832	0.599333	-0.401769	0.0724749
FBgn0030700	CG15914	-0.424722	0.00452267	-0.297756	0.0531407	-0.110174	0.759537	0.0167919	0.945819
FBgn0030704	CG15916	-0.0121092	0.920314	-0.127198	0.24103	-0.0783251	0.748547	-0.193414	0.115574
FBgn0040575	CG15922	-0.341474	0.0338629	-0.285662	0.0808599	-0.17405	0.587685	-0.118238	0.605689
FBgn0033191	CG1598	-0.0905609	0.174898	0.0701023	0.300055	-0.019035	0.92524	0.141628	0.0541065
FBgn0033186	CG1602	-0.226801	0.274252	0.09096	0.672772	0.0212187	0.97743	0.33898	0.152765
FBgn0033185	CG1603	-0.102907	0.331794	0.00266318	0.981149	0.0160244	0.964211	0.121595	0.346892
FBgn0039844	CG1607	-1.20925	2.33858e-26	-1.5047	3.04208e-39	-0.195063	0.317014	-0.490509	0.000141444
FBgn0033183	CG1620	-0.148088	0.0889927	-0.0371991	0.695693	0.0416508	0.860151	0.15254	0.134416
FBgn0030468	CG1622	-0.790026	1.05502e-33	-0.648405	9.45878e-23	-0.117655	0.262401	0.0239656	0.833858
FBgn0030218	CG1628	-1.65834	2.1421e-36	-2.11132	1.35868e-57	0.259906	0.205582	-0.193075	0.288964
FBgn0030027	CG1632	-1.50388	0.000349454	-1.43387	0.000651504	-0.0441423	0.978929	0.0258684	0.971712
FBgn0039854	CG1635	-0.263976	0.168779	-0.528554	0.00443761	-0.0032422	0.996925	-0.26782	0.26451
FBgn0030030	CG1636	0.140557	0.25488	-0.0468488	0.721637	0.172976	0.385429	-0.0144298	0.940131
FBgn0030245	CG1637	1.81565	2.56706e-93	1.59949	1.65293e-72	0.00582856	0.989042	-0.210327	0.0504736
FBgn0039855	CG1638	-1.06556	0.00801658	-1.74203	6.23467e-06	0.673838	0.242998	-0.00263336	0.997241
FBgn0030478	CG1640	0.74012	1.13037e-60	0.35174	1.37014e-14	-0.218995	2.30854e-05	-0.607375	1.78019e-40
FBgn0039602	CG1647	0.110931	0.511373	0.154247	0.3448	-0.0379327	0.940388	0.00538315	0.983242
FBgn0033446	CG1648	-0.196992	0.0759362	-0.509894	1.15837e-06	-0.00359985	0.995117	-0.316502	0.00805712
FBgn0030481	CG1662	-0.286466	0.00412347	-0.513719	1.27039e-07	-0.245823	0.0673279	-0.473075	5.2706e-06
FBgn0033449	CG1663	-0.09692	0.548932	0.0914239	0.566334	-0.0381127	0.935919	0.150231	0.440912
FBgn0030816	CG16700	-1.50575	1.52281e-10	-1.25556	6.55344e-08	0.223537	0.665442	0.473725	0.111725
FBgn0031558	CG16704	-4.10763	2.0483e-09	-3.29255	1.40369e-06	-0.0610647	0.984654	0.754015	0.431613
FBgn0033454	CG1671	-2.75684	3.41361e-70	-2.55327	6.2828e-61	0.110438	0.784735	0.314007	0.118948
FBgn0039101	CG16710	-1.87521	4.97189e-05	-1.04024	0.0202066	0.0244044	0.989767	0.859379	0.14956
FBgn0036032	CG16711	0.370436	0.000717961	0.462235	1.73772e-05	0.051117	0.877315	0.142916	0.311587
FBgn0036028	CG16717	0.475614	7.54498e-06	0.62933	2.12342e-09	-0.0904285	0.728348	0.0632867	0.688307
FBgn0036029	CG16719	-0.672099	0.172408	-1.2506	0.00843224	0.304799	0.7887	-0.273697	0.708119
FBgn0029820	CG16721	0.367871	0.056116	1.1657	8.23657e-11	-0.0806973	0.8878	0.717136	0.000269295
FBgn0039092	CG16723	0.629441	0.001758	0.611357	0.00238341	-0.0445302	0.949405	-0.0626139	0.847073
FBgn0037667	CG16734	-0.551183	0.00340312	-0.770023	3.07553e-05	0.111817	0.821671	-0.107023	0.708119
FBgn0039897	CG1674	-0.0106501	0.937913	-0.325191	0.00384337	0.0156188	0.970292	-0.298922	0.0189017
FBgn0037678	CG16749	0.789641	1.12738e-25	0.513476	1.45876e-11	0.126413	0.343194	-0.149753	0.11302
FBgn0035393	CG16753	-1.94703	6.3702e-41	-1.98293	1.9149e-40	-0.306116	0.152656	-0.342015	0.0740489
FBgn0029765	CG16756	-0.458084	0.611429	-0.412857	0.621691	0.56262	NA	0.607848	NA
FBgn0035348	CG16758	0.947117	1.52571e-07	0.136274	0.499325	1.21371	1.21971e-10	0.402871	0.0595374
FBgn0029941	CG1677	-0.10852	0.0819735	-0.202544	0.000665962	0.025961	0.886659	-0.0680639	0.395173
FBgn0036767	CG16775	0.127582	0.540436	1.0889	1.20548e-09	-0.441732	0.0840616	0.51959	0.0117146
FBgn0037698	CG16779	0.0094307	0.986548	-0.70217	0.164938	-0.168626	0.905704	-0.880226	0.129959
FBgn0034940	CG16787	-1.80478	1.08493e-55	-1.76375	2.40528e-52	-0.166582	0.428324	-0.125553	0.459612
FBgn0037712	CG16789	0.979087	0.00645261	1.22667	0.000745941	-0.345846	0.685932	-0.0982627	0.862144
FBgn0037713	CG16790	-0.217554	0.324152	0.0747404	0.749105	-0.0853049	0.890859	0.20699	0.455404
FBgn0032856	CG16798	-1.45794	0.00219811	-1.42113	0.00267791	0.0671799	0.966103	0.103986	0.903974
FBgn0034538	CG16799	0.954069	6.09601e-20	1.2035	6.63987e-31	-0.295548	0.0380727	-0.0461214	0.783817
FBgn0032488	CG16812	-0.477132	3.06535e-05	-0.335518	0.00382137	-0.0167839	0.968062	0.124831	0.428451
FBgn0032495	CG16820	-1.07707	0.0054269	-2.85796	8.27367e-13	0.807966	0.110891	-0.972926	0.0560761
FBgn0028931	CG16863	0.031476	0.907558	-0.167649	0.501206	0.100437	0.883061	-0.0986883	0.779029
FBgn0028919	CG16865	-0.39429	0.00322019	-0.105437	0.469309	-0.0489571	0.903461	0.239896	0.144691
FBgn0034498	CG16868	-0.569062	1.1745e-11	-0.382881	6.64725e-06	-0.0849667	0.648254	0.101215	0.386448
FBgn0028932	CG16890	0.472016	4.1739e-07	0.427113	6.97013e-06	-0.131758	0.459752	-0.176661	0.123279
FBgn0035073	CG16896	-0.558053	5.61216e-06	-0.517424	2.08296e-05	0.139083	0.564774	0.179712	0.273712
FBgn0034480	CG16898	-1.57824	1.2915e-08	-1.15258	5.55222e-05	-0.515289	0.221754	-0.0896284	0.856575
FBgn0040394	CG16903	-0.239887	1.55418e-05	-0.227386	4.02045e-05	0.0598488	0.607581	0.07235	0.329402
FBgn0040732	CG16926	-0.562076	0.301046	0.457461	0.382407	0.697482	0.425581	1.71702	0.0013656
FBgn0033883	CG16935	0.0435687	0.563146	-0.101368	0.147375	-0.0930368	0.439555	-0.237974	0.000948835
FBgn0031116	CG1695	-0.248893	0.517114	-0.222421	0.557848	0.0533644	0.966016	0.0798369	0.889805
FBgn0030701	CG16952	-0.130553	0.20669	-0.282367	0.00377272	0.0708664	0.770698	-0.0809477	0.557735
FBgn0038809	CG16953	0.912646	5.71399e-19	1.17866	5.05797e-31	0.135292	0.50848	0.401309	0.000397663
FBgn0036481	CG16959	-3.13556	1.13179e-20	-1.39797	8.51653e-06	-0.264936	0.710481	1.47266	0.00012974
FBgn0032387	CG16965	0.876751	0.00938053	1.29164	8.27021e-05	-0.62624	0.225828	-0.21135	0.663948
FBgn0032481	CG16972	-0.245293	0.000383326	-0.263725	0.000117172	0.0739255	0.600971	0.0554941	0.582759
FBgn0032479	CG16974	0.427677	4.21165e-09	0.467219	1.14336e-10	-0.103256	0.449494	-0.0637132	0.542137
FBgn0033443	CG1698	-0.701707	0.0247404	0.830495	0.00663613	0.0503872	0.964345	1.58259	4.36584e-07
FBgn0035355	CG16985	0.148345	0.288196	0.00647289	0.965879	-0.150761	0.562828	-0.292633	0.0532383
FBgn0035356	CG16986	0.4249	3.77647e-06	0.194253	0.0409181	0.281873	0.0157199	0.051225	0.711695
FBgn0025621	CG16989	-0.188357	0.0280219	0.0959185	0.281585	0.08032	0.66334	0.364595	3.3881e-05
FBgn0031412	CG16995	2.26858	1.12925e-06	4.1062	4.66393e-19	-0.452566	0.685932	1.38505	0.00644672
FBgn0033122	CG17002	0.0284425	0.724874	0.100758	0.163603	0.0750468	0.598542	0.147363	0.0722955
FBgn0033783	CG17019	0.622184	1.5437e-11	1.04978	5.16316e-31	0.151922	0.350756	0.579523	1.30039e-09
FBgn0036550	CG17026	1.77999	0.00243733	1.91246	0.000851817	0.25058	0.892427	0.383054	0.636294
FBgn0036553	CG17027	0.381488	0.07501	0.803148	7.69404e-05	-0.162859	0.748409	0.258802	0.330929
FBgn0036552	CG17028	0.160378	0.193431	0.639341	1.81936e-08	-0.363924	0.0115272	0.115039	0.46678
FBgn0036551	CG17029	0.935083	3.44596e-31	0.865878	8.78796e-27	-0.39097	2.24641e-05	-0.460174	8.27178e-08
FBgn0030321	CG1703	-0.770825	4.03489e-42	-0.577203	3.69459e-24	-0.085861	0.413472	0.107762	0.138261
FBgn0036547	CG17032	0.0260552	0.871117	-0.215754	0.128769	0.0564367	0.891978	-0.185372	0.290249
FBgn0032449	CG17036	-0.560297	4.83107e-05	-0.555752	5.69571e-05	-0.1802	0.487398	-0.175655	0.340486
FBgn0033827	CG17047	-3.46738	2.9915e-20	-3.8507	1.69318e-24	0.127064	0.916328	-0.256255	0.661742
FBgn0040754	CG17059	0.317433	0.00146013	0.296972	0.002827	0.0799977	0.741273	0.0595367	0.683535
FBgn0031099	CG17065	0.709751	1.3389e-10	0.463527	3.3574e-05	0.269192	0.0902462	0.0229684	0.902669
FBgn0031098	CG17068	-0.0702598	0.591343	0.309909	0.00727245	-0.113196	0.653023	0.266972	0.0451502
FBgn0031239	CG17075	-1.34847	0.0476011	-0.781603	0.273569	-0.506679	0.744337	0.0601859	0.957956
FBgn0086855	CG17078	-0.27795	0.0012421	-0.398587	2.17707e-06	0.139147	0.31545	0.0185096	0.899001
FBgn0040496	CG17104	-3.75088	6.83907e-34	-4.39215	2.60726e-41	0.295826	0.594904	-0.345444	0.519776
FBgn0039051	CG17109	-0.181454	0.0110014	-0.220824	0.00160272	0.106185	0.386605	0.0668147	0.489185
FBgn0039043	CG17121	0.0240483	0.926603	-0.510734	0.0197948	0.358414	0.312069	-0.176368	0.56722
FBgn0032297	CG17124	0.00826267	0.969656	0.0130089	0.951084	0.021519	0.975813	0.0262652	0.929583
FBgn0035151	CG17129	0.220442	0.420032	0.444576	0.0850922	-0.188892	0.760191	0.0352411	0.931192
FBgn0039020	CG17141	-0.675364	3.58381e-07	-0.460532	0.000521178	0.0964611	0.770328	0.311293	0.0533334
FBgn0036953	CG17145	1.34135	2.1934e-29	1.86052	2.31045e-55	-0.603762	7.33751e-06	-0.0845929	0.639014
FBgn0260393	CG17147	0.585337	1.04143e-12	0.475107	1.03996e-08	-0.349121	0.000278334	-0.459351	1.24414e-07
FBgn0039944	CG17162	0.178025	0.689738	0.64894	0.105443	-0.180915	0.877315	0.29	0.594179
FBgn0039942	CG17163	0.195793	0.239944	0.267949	0.0979816	-0.0516671	0.916328	0.0204895	0.936681
FBgn0039941	CG17167	0.834443	4.73127e-33	0.957648	4.65429e-43	-0.142553	0.201878	-0.0193485	0.87282
FBgn0039943	CG17168	0.0626222	0.446738	-0.0594223	0.469	0.030918	0.892133	-0.0911265	0.351924
FBgn0036440	CG17177	1.64803	0.0241137	1.43793	0.00534017	2.23869	0.00759839	2.02859	0.000511021
FBgn0038741	CG17186	0.408843	0.0872624	-0.265184	0.296486	-0.00282432	0.997672	-0.67685	0.00939081
FBgn0037882	CG17187	-0.75175	3.79759e-11	-0.249749	0.0298388	0.0396718	0.905889	0.541673	1.72498e-05
FBgn0038761	CG17190	1.80567	7.94426e-27	1.75354	2.25808e-25	0.00853152	0.991715	-0.0435951	0.87896
FBgn0039473	CG17191	1.42131	2.80887e-113	0.733014	2.2071e-30	-0.687544	8.14777e-26	-1.37584	2.23414e-105
FBgn0039472	CG17192	2.34699	1.56496e-09	1.6233	0.00011876	-0.646012	0.4057	-1.3697	0.00106079
FBgn0038043	CG17202	-0.0724583	0.345378	0.064509	0.397268	0.147972	0.14809	0.28494	0.000137568
FBgn0032414	CG17211	0.282267	0.322626	0.278026	0.30208	0.703965	0.035589	0.699724	0.015136
FBgn0031494	CG17219	-1.84602	3.64131e-51	-1.93203	1.66412e-52	-0.206121	0.291434	-0.292129	0.0798283
FBgn0031500	CG17221	0.366081	2.89443e-08	0.31871	1.34975e-06	0.103986	0.378266	0.0566155	0.547745
FBgn0031489	CG17224	4.31147	7.94909e-21	4.98532	2.96631e-27	-0.130474	0.9386	0.543373	0.366173
FBgn0046225	CG17230	0.920669	0.00379432	0.43214	0.164309	0.979641	0.0110638	0.491112	0.18278
FBgn0036958	CG17233	0.0234196	0.740679	-0.106901	0.0872122	0.188891	0.0103712	0.0585705	0.481656
FBgn0035249	CG17249	0.151037	0.132002	0.106033	0.30085	0.0744717	0.748774	0.0294676	0.849673
FBgn0031496	CG17258	-0.392031	0.417613	0.702983	0.113271	-0.140179	0.918334	0.954835	0.0595849
FBgn0031498	CG17260	0.4126	0.000501198	0.49207	2.19343e-05	0.0875842	0.773644	0.167054	0.260035
FBgn0031501	CG17261	0.895076	0.0263014	0.647407	0.10745	0.301174	0.763675	0.0535059	0.931854
FBgn0033089	CG17266	-0.97956	3.4038e-13	-0.854492	2.20984e-10	0.00782842	0.989783	0.132896	0.498877
FBgn0038828	CG17270	-0.441577	0.00378987	-0.216913	0.174045	-0.0997079	0.796126	0.124956	0.56453
FBgn0038829	CG17271	0.661943	3.72239e-27	0.554433	2.25276e-19	-0.0952828	0.399708	-0.202793	0.00380808
FBgn0038830	CG17272	0.481026	2.35953e-09	0.456851	1.44176e-08	-0.0533904	0.807408	-0.0775655	0.495265
FBgn0032029	CG17292	0.751506	7.79535e-06	0.666796	7.43987e-05	-0.13047	0.757272	-0.21518	0.332644
FBgn0032032	CG17294	-0.152645	0.275643	-0.045852	0.760253	-0.0745268	0.83379	0.0322658	0.88053
FBgn0032719	CG17321	2.52094	1.48542e-17	1.35705	5.39286e-05	-0.460619	0.489512	-1.62451	4.30348e-08
FBgn0028895	CG17328	-0.297621	0.0629671	-0.392116	0.0132646	0.0114919	0.986385	-0.0830029	0.732036
FBgn0036396	CG17359	-0.0767926	0.796011	-0.0924852	0.743639	0.460303	0.232762	0.44461	0.145319
FBgn0036395	CG17361	0.222209	0.459959	-0.053269	0.864831	0.365898	0.451446	0.0904205	0.833858
FBgn0030293	CG1737	-0.504708	1.86039e-13	-0.46069	1.82419e-11	0.0552587	0.747798	0.0992761	0.279134
FBgn0031858	CG17378	1.40588	0.000400218	1.156	0.00858466	-0.596844	0.465984	-0.846722	0.0646414
FBgn0030291	CG1738	-1.54375	1.23652e-10	-1.38327	9.4083e-09	-0.130442	0.846225	0.0300289	0.941944
FBgn0033934	CG17385	-0.366745	3.8078e-11	-0.383631	5.61782e-12	-0.0275242	0.86698	-0.04441	0.595887
FBgn0030120	CG17440	0.125478	0.781767	0.145037	0.742314	0.026933	0.988444	0.0464922	0.941069
FBgn0032869	CG17470	3.695	6.22382e-17	2.38744	2.23299e-07	0.0145162	0.995752	-1.29304	0.00127563
FBgn0038481	CG17475	0.692807	8.54667e-08	0.956789	6.43339e-14	0.31692	0.083526	0.580902	2.86597e-05
FBgn0038479	CG17477	1.12094	3.65572e-12	1.17473	4.84761e-13	-0.319797	0.225361	-0.265998	0.195182
FBgn0032997	CG17486	0.194805	0.0147456	0.246424	0.00164521	-0.00685415	0.984826	0.044765	0.699923
FBgn0040010	CG17493	0.279055	3.64788e-05	0.325758	1.11644e-06	0.0181071	0.937776	0.0648102	0.489185
FBgn0039836	CG1750	-1.22587	1.19991e-31	-1.36005	1.79615e-36	-0.241432	0.103913	-0.375613	0.00326371
FBgn0039970	CG17508	0.607487	9.65513e-21	0.71149	4.9457e-28	-0.0222755	0.918137	0.081728	0.354925
FBgn0261387	CG17528	-0.232194	5.2984e-05	-0.206258	0.00033804	0.0184327	0.920653	0.0443693	0.597857
FBgn0032775	CG17544	0.250514	0.028684	1.27556	1.03791e-33	-0.15416	0.452204	0.870887	7.91045e-16
FBgn0032774	CG17549	0.63694	4.77922e-06	0.448142	0.00150481	0.105491	0.768918	-0.0833077	0.687476
FBgn0032763	CG17568	0.449312	0.0207725	0.31626	0.111957	0.062902	0.918334	-0.0701506	0.814452
FBgn0260000	CG17570	0.062482	0.640439	0.517413	4.77463e-06	0.108826	0.677914	0.563757	2.55435e-06
FBgn0259998	CG17571	0.607698	6.73062e-05	0.665287	1.05427e-05	0.252522	0.326583	0.310111	0.090062
FBgn0032753	CG17572	0.269155	0.705484	0.135494	0.845914	0.333463	0.842357	0.199802	0.836392
FBgn0033777	CG17574	0.693491	1.51644e-15	0.987262	2.30457e-30	-0.0578047	0.808459	0.235967	0.0207492
FBgn0031544	CG17593	-0.479766	1.19645e-17	-0.444361	2.91146e-15	-0.156054	0.039821	-0.120649	0.0825434
FBgn0032715	CG17597	1.42235	1.00432e-56	0.692864	3.11088e-14	-1.83049	1.95815e-91	-2.55997	8.78928e-180
FBgn0031194	CG17598	0.216283	1.10467e-05	0.283126	6.85878e-09	-0.128986	0.0544915	-0.0621423	0.342061
FBgn0031195	CG17600	-1.32985	8.01152e-17	-1.28096	6.6833e-16	0.242579	0.393572	0.291475	0.157629
FBgn0031597	CG17612	0.224858	0.174037	0.0923735	0.592441	0.247661	0.347272	0.115176	0.605689
FBgn0032144	CG17633	1.28402	8.74122e-48	1.5186	2.49083e-66	-0.0656162	0.780695	0.168963	0.132078
FBgn0025837	CG17636	1.22683	3.0882e-06	1.84148	1.05292e-12	-0.522653	0.200845	0.0919982	0.830362
FBgn0030467	CG1764	0.0562902	0.758314	-0.135112	0.416083	0.401098	0.0454756	0.209695	0.29492
FBgn0264494	CG17646	0.216252	0.160243	0.139219	0.386646	-0.0988486	0.793286	-0.175881	0.360919
FBgn0031361	CG17652	-0.524522	7.62105e-08	-0.694642	6.79057e-13	0.138764	0.425803	-0.0313561	0.852169
FBgn0031356	CG17660	0.0850099	0.212596	0.518198	2.68141e-17	0.0255687	0.895818	0.458757	5.26816e-13
FBgn0032668	CG17681	0.409813	0.00106665	-0.0596525	0.678047	0.0889936	0.780695	-0.380472	0.00618647
FBgn0262115	CG17683	0.0559157	0.429645	-0.00419183	0.955693	-0.0710645	0.591333	-0.131172	0.0856947
FBgn0263780	CG17684	0.352737	0.396947	0.0015084	0.997426	0.171368	0.883061	-0.17986	0.755991
FBgn0040056	CG17698	0.266788	0.0312988	0.0188459	0.89442	0.214779	0.264012	-0.0331627	0.867658
FBgn0025835	CG17707	-0.551613	0.139377	-1.1904	0.000490371	0.762308	0.10195	0.123518	0.833858
FBgn0027597	CG17712	0.373831	0.000154318	0.159538	0.120544	0.255118	0.0554513	0.040825	0.791402
FBgn0041004	CG17715	0.131733	0.245219	0.0438943	0.71846	-0.0121633	0.977317	-0.100002	0.494695
FBgn0037885	CG17721	0.230851	0.142563	0.14825	0.362526	0.0456755	0.925089	-0.0369262	0.880393
FBgn0033802	CG17724	1.19053	1.23176e-12	1.3334	7.74112e-16	0.100857	0.838983	0.24373	0.244568
FBgn0037880	CG17726	-0.625033	2.1801e-16	-0.545209	8.93984e-13	0.00753714	0.981561	0.0873614	0.419187
FBgn0037890	CG17734	0.353738	1.00822e-05	0.441045	2.69692e-08	-0.302503	0.00135062	-0.215196	0.0194067
FBgn0033710	CG17739	0.208938	0.710528	0.647218	0.202281	-0.0518252	0.979519	0.386455	0.566637
FBgn0039856	CG1774	-0.667573	0.00209201	-0.680552	0.00158176	0.0526028	0.943165	0.0396236	0.911551
FBgn0035425	CG17746	0.0802498	0.0619831	0.297143	2.80859e-13	-0.325496	8.93362e-15	-0.108603	0.0219905
FBgn0030114	CG17754	1.84259	2.8661e-21	2.05623	3.17955e-26	-0.0451874	0.949405	0.168447	0.549922
FBgn0033756	CG17760	1.45102	0.0723146	0.947259	0.208083	1.12605	0.422015	0.622283	0.525567
FBgn0040899	CG17776	-0.567801	7.26768e-07	-0.767923	1.43645e-11	-0.084883	0.773513	-0.285004	0.0360977
FBgn0023534	CG17778	0.671071	0.00350791	0.594611	0.00926967	0.142004	0.82184	0.065544	0.857296
FBgn0039167	CG17786	-2.70519	8.61435e-24	-2.9935	5.53717e-28	0.169572	0.792711	-0.118734	0.809661
FBgn0038547	CG17803	0.251867	0.608337	-0.00196976	0.996876	1.37013	0.00607185	1.1163	0.0169278
FBgn0038548	CG17806	0.118327	0.539274	0.249681	0.158988	0.151264	0.698593	0.282619	0.178222
FBgn0034748	CG17807	-0.858864	1.54619e-11	-0.773099	1.42437e-09	-0.00644676	0.991257	0.0793181	0.69424
FBgn0037525	CG17816	-0.14082	0.450554	-0.055099	0.775542	-0.001635	0.997672	0.0840862	0.742399
FBgn0036227	CG17826	0.813023	1.5237e-13	0.575672	2.16127e-07	-0.416398	0.00167961	-0.653749	1.62932e-08
FBgn0028394	CG17834	0.533539	1.56187e-08	0.497741	1.24375e-07	0.12751	0.479986	0.0917122	0.488636
FBgn0036454	CG17839	-2.89865	8.04117e-33	-3.24561	3.72416e-37	-0.67019	0.0353093	-1.01715	0.00055898
FBgn0028480	CG17841	-0.450268	2.02231e-18	-0.135457	0.0114343	0.111555	0.150809	0.426366	9.35497e-16
FBgn0030061	CG1785	-2.02094	1.35117e-97	-1.86686	3.70061e-83	-0.0981723	0.650063	0.0558994	0.720299
FBgn0032124	CG17855	0.567367	2.87784e-09	0.854635	1.15652e-19	-0.0390842	0.897408	0.248185	0.0257661
FBgn0040005	CG17883	0.272462	0.000276702	0.331337	7.2866e-06	0.0303243	0.895555	0.0891999	0.36823
FBgn0030063	CG1789	-1.19477	5.68459e-19	-1.12766	4.83153e-17	0.00192805	0.997061	0.0690453	0.750298
FBgn0023537	CG17896	0.479325	3.8678e-09	0.128614	0.141585	-0.00848689	0.981143	-0.359198	4.41945e-05
FBgn0037433	CG17919	-0.972973	0.000462622	-1.73934	3.25437e-09	-0.141777	0.851198	-0.908144	0.00907384
FBgn0039860	CG1792	0.0406144	0.785513	0.0234352	0.873685	0.0871156	0.784735	0.0699364	0.712026
FBgn0032603	CG17928	0.948888	4.34817e-24	0.418601	1.35301e-05	-0.00851308	0.984826	-0.5388	6.30359e-08
FBgn0038415	CG17929	-0.884721	0.252908	0.557543	0.465577	-0.435827	NA	1.00644	NA
FBgn0038416	CG17930	0.367869	2.55203e-12	0.838095	1.98293e-60	0.250425	2.3821e-05	0.720651	3.08202e-44
FBgn0038421	CG17931	0.0822061	0.531635	-0.0942434	0.465046	0.0884769	0.756988	-0.0879726	0.603141
FBgn0040778	CG17977	-0.931983	0.0301301	-0.770588	0.0783771	-0.191365	0.874783	-0.0299705	0.966631
FBgn0030006	CG17982	0.529429	1.1028e-05	0.986464	7.50865e-17	-0.223527	0.262401	0.233508	0.104955
FBgn0033199	CG17985	0.273287	0.013214	0.139432	0.230533	-0.00567996	0.99079	-0.139534	0.323218
FBgn0033566	CG18004	-0.187106	0.0500266	-0.0646612	0.532146	-0.133916	0.411045	-0.0114716	0.9408
FBgn0033491	CG18011	-0.098285	0.575379	0.0650611	0.709184	0.113333	0.767278	0.276679	0.142426
FBgn0037435	CG18048	-0.98408	4.87195e-12	-1.10885	1.98432e-14	-0.0676547	0.870429	-0.192425	0.347947
FBgn0030360	CG1806	0.312033	0.0588872	-0.218128	0.209335	0.0286977	0.961159	-0.501463	0.00527088
FBgn0036537	CG18081	-0.70762	4.05178e-34	-0.795472	1.4584e-42	0.0558406	0.677914	-0.0320114	0.732554
FBgn0032082	CG18088	-0.762232	0.00764198	-0.634568	0.0307085	-0.588711	0.154901	-0.461046	0.201817
FBgn0032791	CG18094	0.170125	0.405814	-0.547243	0.00684072	-0.7446	0.000579896	-1.46197	9.09145e-14
FBgn0031119	CG1812	-0.0290065	0.852265	0.112953	0.43582	-0.0885579	0.792711	0.0534016	0.79722
FBgn0036837	CG18135	0.112964	0.310778	-0.3401	0.000883115	-0.559103	2.61273e-07	-1.01217	7.35422e-24
FBgn0035262	CG18171	0.552506	0.0238819	1.60443	1.59472e-12	-0.0947663	0.900109	0.957156	8.22713e-05
FBgn0036035	CG18178	-2.29009	7.02062e-44	-2.24237	4.39524e-42	0.00892083	0.990528	0.0566384	0.842545
FBgn0036023	CG18179	2.78346	6.03178e-158	1.08377	5.32621e-25	0.958464	1.19877e-18	-0.741223	1.41263e-11
FBgn0036024	CG18180	1.15545	1.62639e-53	0.906059	2.19032e-33	0.357964	3.34149e-05	0.108576	0.281047
FBgn0034403	CG18190	-2.06529	2.64368e-19	-1.50316	2.85125e-12	0.326607	0.362584	0.888737	0.00105063
FBgn0038470	CG18213	-1.4717	4.65639e-21	-1.37033	8.64371e-19	0.0899054	0.822221	0.191281	0.41446
FBgn0036832	CG18223	0.818199	0.156965	0.416732	0.481774	0.400802	0.77519	-0.000664397	0.999256
FBgn0030403	CG1824	-0.547341	1.13655e-09	-0.482399	8.53975e-08	-0.134805	0.411296	-0.0698632	0.598492
FBgn0030956	CG18259	-0.0102569	0.956717	-0.281105	0.0838272	0.094818	0.821588	-0.17603	0.404242
FBgn0030012	CG18262	0.220975	0.271432	0.225258	0.256756	0.0798358	0.888303	0.0841195	0.76856
FBgn0036725	CG18265	-0.171265	0.397472	-0.201865	0.305394	0.133809	0.767643	0.103209	0.710916
FBgn0037520	CG18268	0.187748	0.838966	0.853754	0.311615	-0.295631	0.904088	0.370375	0.752006
FBgn0033431	CG1827	1.0531	2.65335e-26	1.00497	1.91465e-24	0.347451	0.00558852	0.299325	0.00822125
FBgn0029525	CG18273	-2.25094	7.88844e-146	-2.22484	9.11507e-143	0.0796821	0.685932	0.105788	0.416996
FBgn0031869	CG18304	-0.336441	0.101756	-0.788097	5.59694e-05	-0.0712352	0.905704	-0.52289	0.0207549
FBgn0033904	CG18327	0.742445	2.79642e-09	0.573043	8.73797e-06	-0.236528	0.260452	-0.40593	0.0037997
FBgn0033610	CG18335	-0.779514	0.243371	0.408664	0.530738	-0.195634	0.916328	0.992544	0.202798
FBgn0040763	CG18336	-0.492762	0.283347	-0.49827	0.276976	-0.0627535	0.967644	-0.0682612	0.924727
FBgn0033683	CG18343	0.752691	6.34348e-17	0.485513	8.84743e-08	0.266308	0.0263339	-0.000869485	0.995784
FBgn0031127	CG1835	0.615154	0.016009	0.439701	0.0818861	0.528067	0.150617	0.352614	0.256101
FBgn0030351	CG1840	-0.010426	0.945883	-0.219648	0.0987867	-0.0238413	0.957978	-0.233063	0.135935
FBgn0039761	CG18404	0.89958	0.00596474	4.11912	1.59424e-32	-1.88691	2.53465e-06	1.33262	4.55199e-05
FBgn0035780	CG18417	0.294537	0.00263784	0.641395	7.73371e-12	0.151012	0.370092	0.49787	5.97627e-07
FBgn0039149	CG18428	-0.257028	0.035067	-0.316394	0.00827403	0.0577161	0.86405	-0.0016499	0.994096
FBgn0030345	CG1847	0.0486648	0.694925	-0.0375081	0.760855	0.118249	0.591333	0.0320756	0.855705
FBgn0037683	CG18473	0.705749	0.240669	1.60475	0.00493706	-0.751968	0.481047	0.147029	0.873227
[truncated: 7,537 more rows]

## Sheet: Lipid metabolism (dev)
Flybase ID	Symbol	Clusters	log2FC_attP40_D4_vs_attP40_D3	padj_attP40_D4_vs_attP40_D3	log2FC_Hnf4i_D4_vs_Hnf4i_D3	padj_Hnf4i_D4_vs_Hnf4i_D3	log2FC_Hnf4i_D3_vs_attP40_D3	padj_Hnf4i_D3_vs_attP40_D3	log2FC_Hnf4i_D4_vs_attP40_D4	padj_log2FC_Hnf4i_D4_vs_attP40_D4
FBgn0010350	Cds	A	1.47553	6.23632e-48	1.03485	5.6769e-24	-0.516179	8.25432e-06	-0.956866	4.29698e-20
FBgn0010387	Acbp2	A	1.18972	3.79598e-50	0.787748	1.17231e-22	-0.485702	2.90385e-08	-0.88767	1.22936e-27
FBgn0015808	ScpX	A	1.69824	1.41815e-75	1.08193	4.9341e-31	-1.36161	2.06527e-47	-1.97791	2.80619e-101
FBgn0023550	FarO	A	1.23669	0.000462735	0.937677	0.0110257	-0.459649	0.515997	-0.758659	0.0670548
FBgn0026718	Agpat2	A	1.43454	9.21146e-28	0.255855	0.0744998	-1.03864	8.84341e-14	-2.21732	2.33523e-63
FBgn0027348	bgm	A	1.05087	6.50866e-68	0.869922	8.68926e-47	-0.399384	1.05267e-09	-0.580329	9.41255e-21
FBgn0027572	ACOX1	A	1.59801	2.25986e-57	1.05122	2.38911e-25	-1.3618	1.21408e-40	-1.9086	1.47881e-80
FBgn0027579	mino	A	2.76778	2.14227e-144	1.08889	5.99154e-23	-0.65187	6.72466e-08	-2.33075	2.46204e-102
FBgn0027601	pdgy	A	0.935053	1.02236e-12	0.624735	2.68593e-06	-0.516087	0.000955459	-0.826405	1.65093e-09
FBgn0029648	CG3603	A	1.08038	8.56944e-33	0.426706	6.4674e-06	-1.16726	4.07817e-36	-1.82094	4.10048e-89
FBgn0029994	Ldsdh1	A	1.21207	9.9685e-61	0.486629	9.95563e-11	-0.959584	3.19088e-37	-1.68503	2.49659e-115
FBgn0030421	Agpat1	A	0.902484	0.0001228	0.604393	0.0251917	-1.85107	7.74364e-13	-2.14916	1.23234e-18
FBgn0030509	CG11162	A	0.832553	3.84384e-20	0.967508	4.00819e-25	-2.03435	6.81982e-108	-1.89939	3.34839e-97
FBgn0030608	Lsd-2	A	1.04266	1.15653e-32	0.920726	1.14143e-25	-0.563417	2.99412e-09	-0.685347	5.11901e-14
FBgn0030731	Mfe2	A	1.15237	3.06401e-32	0.496821	6.25393e-07	-1.25647	6.21131e-37	-1.91202	6.27724e-86
FBgn0030828	CG5162	A	6.00787	2.56159e-34	4.74375	3.40054e-22	0.472535	0.694474	-0.791588	0.204585
FBgn0030884	CG6847	A	0.845991	1.32272e-08	-0.0627074	0.721094	0.33987	0.122911	-0.568829	0.000500932
FBgn0031092	CG9577	A	0.767455	5.3347e-14	0.31333	0.00394226	-2.04907	5.82158e-89	-2.5032	1.30737e-133
FBgn0031478	CG8814	A	1.23	1.93109e-34	0.476431	4.44248e-06	-0.693249	1.63772e-10	-1.44682	2.85493e-46
FBgn0031533	CG2772	A	0.757413	2.24052e-05	0.0570958	0.784356	0.110779	0.821591	-0.589537	0.00284049
FBgn0031815	frj	A	0.513985	5.70599e-15	0.167876	0.0173177	-0.356531	1.29709e-06	-0.70264	9.99559e-26
FBgn0031824	CG9547	A	0.726235	1.38956e-45	0.00789779	0.901195	-0.0022763	0.992915	-0.720614	5.73408e-44
FBgn0032603	CG17928	A	0.948888	4.34817e-24	0.418601	1.35301e-05	-0.00851308	0.984826	-0.5388	6.30359e-08
FBgn0032981	CG3635	A	1.05575	4.10426e-46	0.729885	1.33303e-20	-1.2721	1.46754e-60	-1.59797	1.72159e-100
FBgn0033215	Dgat2	A	1.22038	2.31949e-49	0.779504	1.50048e-20	-0.377416	0.000101054	-0.818289	4.26502e-22
FBgn0033717	CG8839	A	0.921578	9.96542e-57	0.504456	1.16754e-17	-0.462737	6.37284e-14	-0.879859	6.00435e-51
FBgn0033879	Echs1	A	0.643981	2.46188e-26	0.467245	2.12668e-14	-0.413866	1.92507e-10	-0.590603	1.56542e-21
FBgn0034141	Dolk	A	0.513729	4.90951e-09	0.630616	1.91584e-12	-1.66128	8.94804e-80	-1.54439	2.97852e-70
FBgn0034356	Pepck2	A	2.34674	1.14632e-135	1.84139	3.65562e-83	-0.231132	0.10451	-0.736474	7.17878e-14
FBgn0034488	Hacl	A	0.574789	2.11868e-05	-0.247529	0.0813958	-1.86855	3.48398e-45	-2.69087	5.08226e-94
FBgn0034628	Acox57D-p	A	1.75275	2.21417e-78	1.05557	4.42819e-29	-0.365576	0.00137788	-1.06275	8.00148e-29
FBgn0034629	Acox57D-d	A	0.849625	7.64966e-09	0.156573	0.343999	-1.9954	5.41664e-42	-2.68846	1.31171e-76
FBgn0034999	Fatp3	A	1.94594	1.05666e-46	1.20192	1.78486e-18	-0.593364	0.000206637	-1.33739	6.36583e-22
FBgn0035065	CG3589	A	1.16644	1.40768e-29	0.53714	4.48768e-07	-0.100256	0.685932	-0.729562	1.26456e-11
FBgn0035169	Dci	A	0.764811	2.67909e-13	0.674817	3.46597e-10	-0.905056	2.00818e-16	-0.99505	1.08156e-20
FBgn0035206	sturkopf	A	0.988795	5.22634e-82	0.892428	1.45723e-65	-0.387937	3.64364e-12	-0.484304	6.53444e-20
FBgn0035266	Gk2	A	0.547199	1.81429e-10	0.206357	0.021762	-0.0663928	0.763675	-0.407235	1.00049e-05
FBgn0035298	SCOT	A	0.570494	2.1925e-14	0.0910479	0.272331	0.0579845	0.764508	-0.421462	9.75415e-08
FBgn0035811	Mcad	A	0.536831	0.0295	0.451114	0.114186	-2.0026	1.89704e-14	-2.08831	1.25331e-16
FBgn0035926	Acbp5	A	1.00825	2.71273e-13	-0.0194035	0.907762	-1.30804	1.73625e-20	-2.3357	1.47273e-65
FBgn0036449	bmm	A	1.3566	9.81675e-29	1.27318	2.52411e-25	-0.419838	0.00674124	-0.503257	0.000192096
FBgn0036551	CG17029	A	0.935083	3.44596e-31	0.865878	8.78796e-27	-0.39097	2.24641e-05	-0.460174	8.27178e-08
FBgn0036824	CG3902	A	1.66598	4.65463e-46	1.53831	1.98242e-39	-0.538556	7.00444e-05	-0.666228	1.03901e-07
FBgn0037110	ORMDL	A	0.715672	1.51722e-46	0.448336	1.90308e-18	-0.0368419	0.787729	-0.304177	8.34498e-09
FBgn0037440	CRAT	A	0.822878	4.63652e-19	0.824585	1.00594e-18	-1.97817	9.12543e-102	-1.97647	7.99487e-103
FBgn0037548	CG7900	A	1.26694	1.64184e-31	0.785813	1.01291e-12	-0.167977	0.408413	-0.649107	1.60539e-08
FBgn0038038	CG5167	A	0.518207	2.44713e-06	0.266629	0.0190834	-0.710609	7.46893e-10	-0.962187	2.60961e-18
FBgn0039114	Lsd-1	A	3.9964	1.72595e-26	3.08528	2.43388e-15	-2.79494	1.19435e-11	-3.70607	3.73474e-22
FBgn0039156	CG6178	A	0.688107	4.0356e-09	0.233021	0.061258	-2.21055	6.75773e-82	-2.66563	1.93189e-119
FBgn0039471	CG6295	A	1.8741	4.92393e-34	1.15649	1.0043e-13	-0.358541	0.120613	-1.07614	2.71074e-11
FBgn0039472	CG17192	A	2.34699	1.56496e-09	1.6233	0.00011876	-0.646012	0.4057	-1.3697	0.00106079
FBgn0039473	CG17191	A	1.42131	2.80887e-113	0.733014	2.2071e-30	-0.687544	8.14777e-26	-1.37584	2.23414e-105
FBgn0039475	CG6277	A	3.85539	1.59088e-33	3.3875	3.65579e-26	-1.09951	0.00655065	-1.5674	6.41552e-06
FBgn0039543	CROT	A	1.66131	5.24423e-30	2.46165	2.11932e-62	-1.64567	2.32638e-27	-0.845332	5.06644e-08
FBgn0040064	yip2	A	1.01306	1.03221e-10	1.9219	6.42097e-35	-3.6049	4.25686e-119	-2.69607	6.47075e-68
FBgn0040336	Seipin	A	1.44438	9.84084e-54	0.657632	6.34275e-12	-0.625113	8.41156e-10	-1.41186	1.5529e-50
FBgn0051091	CG31091	A	2.11575	4.88959e-10	1.87232	3.87084e-08	-0.855278	0.0748713	-1.0987	0.00421593
FBgn0051148	Gba1a	A	1.10473	1.19605e-51	1.01668	1.09903e-43	-0.862776	1.00687e-30	-0.950821	8.52201e-38
FBgn0053120	CG33120	A	5.7216	9.00105e-205	6.04651	1.33488e-160	-1.66916	7.11821e-11	-1.34425	4.6552e-14
FBgn0085322	CG34293	A	0.781222	1.76505e-13	0.337341	0.00369741	-0.470259	0.000249463	-0.914139	1.04931e-16
FBgn0086687	Desat1	A	1.17604	1.22324e-28	0.633931	3.61745e-09	-0.372551	0.00492946	-0.914656	5.14882e-17
FBgn0260942	bond	A	1.03829	3.94766e-07	0.244319	0.280078	0.0633292	0.925595	-0.730645	0.00121128
FBgn0286783	Etf-QO	A	0.574393	5.20789e-12	0.197378	0.0258035	-1.22064	1.9346e-48	-1.59765	1.70487e-83
FBgn0000057	adp	B	0.690328	5.75866e-16	0.544999	2.97677e-10	-0.0325179	0.906814	-0.177847	0.0876211
FBgn0000416	Sap-r	B	1.75192	1.66333e-51	1.75785	7.8341e-52	0.0653576	0.849293	0.0712862	0.690551
FBgn0003218	rdgB	B	0.691921	1.51607e-06	0.993991	2.85886e-12	-0.270079	0.248597	0.0319903	0.893636
FBgn0003388	shd	B	3.19524	1.78955e-65	2.72671	3.49295e-48	0.401304	0.175091	-0.0672298	0.829655
FBgn0004373	fwd	B	0.589245	2.90418e-10	0.63042	1.25338e-11	0.0238819	0.942345	0.0650559	0.640392
FBgn0013772	Cyp6a8	B	1.90381	1.2939e-07	1.24617	0.000653228	0.593609	0.342232	-0.0640228	0.917205
FBgn0014906	Hydr2	B	0.531213	6.54255e-10	0.711923	4.8072e-17	0.305737	0.00354446	0.486447	6.38301e-08
FBgn0015278	Pi3K68D	B	0.772821	1.78653e-13	0.793898	3.30637e-14	0.0335458	0.924537	0.054623	0.738167
FBgn0015591	AstA	B	0.538823	2.69683e-05	0.284966	0.0307651	0.366591	0.0275882	0.112734	0.532387
FBgn0020236	ATPCL	B	0.731607	1.13108e-14	1.27562	2.3889e-42	0.133957	0.454695	0.677974	4.54638e-12
FBgn0020622	Pi3K21B	B	1.11894	2.91286e-25	1.01559	4.72026e-21	0.0480173	0.889753	-0.0553306	0.743658
FBgn0023001	melt	B	0.818966	5.2473e-26	0.638962	2.31368e-16	0.164664	0.17895	-0.0153408	0.908118
FBgn0023495	Lip3	B	1.3737	1.61706e-13	1.30938	1.93766e-12	0.0877191	0.881305	0.0234039	0.9408
FBgn0024320	Npc1a	B	1.23335	3.98682e-23	1.29427	2.05113e-25	0.0703798	0.848407	0.131304	0.452377
FBgn0025373	Fpps	B	1.30202	1.51996e-81	1.7271	6.2402e-144	0.215598	0.0170489	0.640683	2.30742e-20
FBgn0025885	Inos	B	0.668515	1.39431e-13	0.231452	0.0142917	0.536612	3.99794e-08	0.0995491	0.427563
FBgn0027569	cert	B	0.700013	2.467e-17	1.20231	1.22147e-48	-0.396945	2.51916e-05	0.105356	0.346746
FBgn0029831	CG5966	B	0.978716	1.42245e-08	0.861102	6.93821e-07	-0.164005	0.685479	-0.281619	0.200055
FBgn0030347	CG15739	B	1.04399	1.04448e-17	1.22986	2.84425e-24	0.278027	0.128048	0.463893	0.000599549
FBgn0030485	CG1998	B	1.05332	0.00430628	0.54105	0.164768	0.113181	0.925595	-0.399092	0.404037
FBgn0030593	CG9512	B	0.933888	1.72487e-39	0.703309	5.92562e-23	0.115861	0.365999	-0.114718	0.219366
FBgn0030594	fiz	B	1.1521	2.27901e-17	-0.121886	0.430516	0.779257	1.51869e-07	-0.494733	0.00117076
FBgn0030597	Eo	B	2.49542	9.68023e-31	1.82511	1.30306e-17	0.97318	0.000132	0.302874	0.281047
FBgn0030607	dob	B	1.20407	0.002548	2.52358	1.13164e-10	-0.524795	0.518508	0.794713	0.0748175
FBgn0030670	Pis	B	1.08801	1.68449e-58	1.28157	2.26233e-79	-0.439074	3.33471e-09	-0.245508	0.00127676
FBgn0030735	CG3632	B	1.09156	7.45412e-27	1.01119	2.85556e-23	0.0928174	0.710579	0.0124412	0.941944
FBgn0031381	Npc2a	B	1.63591	4.23202e-59	1.80469	1.5889e-70	-0.288516	0.0423804	-0.11973	0.387329
FBgn0031491	alpha4GT1	B	0.584185	0.000219069	0.715343	5.21942e-06	-0.105848	0.802234	0.0253097	0.923439
FBgn0032029	CG17292	B	0.751506	7.79535e-06	0.666796	7.43987e-05	-0.13047	0.757272	-0.21518	0.332644
FBgn0032161	CG4594	B	0.735878	3.80031e-19	0.479667	8.00119e-09	0.151891	0.277165	-0.10432	0.346012
FBgn0032264	Lip4	B	0.549411	0.000613987	2.21285	4.9436e-45	-1.67315	4.45611e-25	-0.0097149	0.970945
FBgn0032845	CG10747	B	0.58524	3.24872e-05	0.453439	0.00138048	0.130644	0.69094	-0.00115679	0.996674
FBgn0032850	Kua	B	0.699272	1.08944e-12	0.739398	4.69414e-14	-0.039085	0.901492	0.00104104	0.995424
FBgn0033246	ACC	B	0.627004	2.54698e-10	0.448246	7.34875e-06	0.356013	0.0031536	0.177255	0.155894
FBgn0033476	oys	B	0.826143	4.44339e-10	0.856684	8.26383e-11	0.320644	0.0919158	0.351186	0.0231097
FBgn0033679	CG8888	B	0.6672	1.22621e-12	0.494792	3.29991e-07	-0.104159	0.62688	-0.276567	0.00994618
FBgn0033697	Cyp6t3	B	1.36959	0.000251977	1.52884	4.11625e-05	-0.0657138	0.964555	0.0935399	0.873109
FBgn0033999	CG8093	B	1.6385	4.16069e-55	1.50865	6.80181e-47	0.0841309	0.756988	-0.0457192	0.78981
FBgn0034179	CG6805	B	0.761663	2.80709e-08	1.10939	1.89536e-16	-0.00984153	0.988444	0.33789	0.0330087
FBgn0034406	Jheh3	B	0.793095	7.4254e-12	0.905746	3.71309e-15	-0.115248	0.663987	-0.00259658	0.990212
FBgn0034644	Ip6k	B	0.864691	6.51229e-14	1.05382	3.68061e-20	-0.0263475	0.949405	0.162785	0.28353
FBgn0035006	CG4563	B	0.709002	0.00896745	0.854966	0.00132822	-0.694604	0.0507452	-0.54864	0.0839746
FBgn0035028	Start1	B	0.906095	3.23884e-12	0.953542	1.75137e-13	0.0968903	0.778843	0.144337	0.419357
FBgn0035087	CG2765	B	1.45788	5.66917e-43	1.42563	4.31631e-41	-0.0531095	0.873314	-0.0853595	0.588633
FBgn0035231	Pcyt2	B	1.26561	4.78097e-13	1.59143	2.21335e-19	-0.391355	0.159197	-0.0655364	0.815106
FBgn0035742	Acbp4	B	1.17707	4.8737e-23	1.74802	3.16569e-49	-0.495888	0.00044035	0.075057	0.679972
FBgn0035743	Acbp6	B	3.0898	5.4835e-258	3.3773	3.14398e-293	-0.121032	0.503609	0.166464	0.151548
FBgn0035945	CG5026	B	0.799318	2.83536e-19	0.590338	5.58331e-11	0.0321631	0.914125	-0.176817	0.108322
FBgn0036053	iPLA2-VIA	B	0.526108	2.50183e-15	0.700221	4.52172e-26	-0.165344	0.0869656	0.00876871	0.938395
FBgn0036058	CG6707	B	0.888449	2.33573e-17	1.03928	2.35093e-23	-0.0703357	0.806915	0.0804977	0.605689
FBgn0036550	CG17026	B	1.77999	0.00243733	1.91246	0.000851817	0.25058	0.892427	0.383054	0.636294
FBgn0036713	Mip	B	0.528768	7.65039e-12	0.603362	1.92174e-15	0.447544	8.51595e-08	0.522138	4.26152e-11
FBgn0036996	mag	B	4.10474	2.16067e-183	3.97849	2.32385e-172	0.38074	0.0592317	0.254492	0.167399
FBgn0037166	CG11426	B	1.08974	1.46138e-16	1.41457	4.78947e-28	0.805046	1.7406e-08	1.12988	1.4735e-17
FBgn0037315	Cerk	B	0.616305	9.39426e-15	0.779844	4.13042e-23	0.120561	0.413472	0.2841	0.0013385
FBgn0037339	Pi4KIIalpha	B	0.502967	6.67579e-10	0.503664	5.64355e-10	0.0564158	0.795013	0.0571128	0.63647
FBgn0037996	CG4830	B	1.62123	1.78154e-05	1.95169	1.71606e-07	-0.622584	0.333267	-0.292122	0.593577
FBgn0038058	CG5608	B	0.503606	3.9658e-08	0.64009	1.51525e-12	0.047389	0.86174	0.183873	0.0979463
FBgn0038381	EndoU	B	0.544181	0.00162347	0.0576901	0.771085	0.303215	0.278373	-0.183276	0.425888
FBgn0038733	Acsx3	B	2.01607	0.00218728	2.15281	0.00071916	0.240624	0.912751	0.377364	0.665834
FBgn0039137	Epp	B	1.31987	6.50953e-15	1.99309	5.13558e-33	0.40554	0.102547	1.07876	6.96914e-10
FBgn0039304	Kdsr	B	1.26048	9.67655e-71	1.16543	1.36839e-60	0.0489491	0.801921	-0.0460999	0.671068
FBgn0039470	CG6296	B	0.963527	7.93474e-34	1.39552	1.18414e-69	0.0614521	0.768853	0.49345	4.56244e-09
FBgn0039474	CG6283	B	1.73815	7.67886e-56	1.51219	1.45826e-42	0.269887	0.0966731	0.0439224	0.811126
FBgn0039476	CG6271	B	3.96363	5.38379e-36	3.25641	9.77245e-25	0.756395	0.105949	0.049172	0.928399
FBgn0039492	CG6051	B	0.725554	1.4779e-06	1.35987	2.48027e-20	0.0573761	0.90412	0.691688	1.53401e-05
FBgn0041342	Pcyt1	B	0.608065	2.66099e-31	0.813356	1.05849e-54	-0.234211	0.000127985	-0.0289188	0.723059
FBgn0042175	CG18858	B	1.21076	5.70175e-13	1.33255	1.46023e-15	0.0294157	0.964497	0.151207	0.517812
FBgn0042627	FASN2	B	1.54333	2.88938e-16	1.00662	8.02888e-08	0.384808	0.223411	-0.151899	0.5589
FBgn0045064	bwa	B	0.76115	8.02991e-13	1.00211	1.49752e-21	0.130068	0.554431	0.37103	0.00172263
FBgn0050495	CG30495	B	0.600967	2.12483e-09	0.450585	8.77517e-06	0.0285441	0.934454	-0.121838	0.36823
FBgn0051089	CG31089	B	2.00054	3.59119e-25	2.07147	6.5466e-27	-0.229482	0.578853	-0.158556	0.577919
FBgn0051683	CG31683	B	1.00636	6.23662e-07	1.35858	1.3374e-11	-0.177985	0.728236	0.174231	0.530816
FBgn0051717	CG31717	B	0.981673	8.31016e-26	1.18827	1.16395e-37	0.169919	0.288131	0.376517	0.000232116
FBgn0250836	Acbp3	B	1.04138	6.33224e-34	0.746294	4.656e-18	0.910177	4.03194e-25	0.615093	7.14278e-12
FBgn0261244	inaE	B	0.66054	3.19486e-17	0.953463	1.8423e-36	0.406435	3.45631e-06	0.699358	1.68363e-19
FBgn0261675	Npc1b	B	0.948044	2.53655e-28	0.981568	2.64876e-30	-0.0557119	0.817548	-0.0221879	0.880316
FBgn0283427	FASN1	B	1.7509	2.92553e-42	1.44453	3.44589e-29	0.394532	0.0200822	0.088163	0.653202
FBgn0283680	IP3K2	B	0.827882	7.29391e-29	0.719995	1.17315e-22	0.27554	0.00289986	0.167653	0.0579394
