# Supplementary material for: Transient remodeling of gut metabolism supports juvenile growth and adult fitness in Drosophila
Source: Nat Commun. 2026 Apr 13;17:3458. doi: 10.1038/s41467-026-71776-3 (PMC13077097; doi:10.1038/s41467-026-71776-3)
Supplement: Supplementary file 8 — Supplementary Data 6 [file 41467_2026_71776_MOESM8_ESM.xlsx]

## Sheet: Peak locations
Supplementary Data 6. Peak locations of ecdysone-related transcription factors (TFs) within 5 kb of the transcription start site (TSS) of the Hnf4 locus, according to publicly available ChIP-seq data ("Dataset ID"). Analysis performed with TF2TG, see the methods for details.
Peak Locations
TF FBgn	TF Symbol	Chr	Start	Stop	TSS Distance	Location	Dataset ID
FBgn0000546	EcR	2L	8709056	8709525	86	intragenic	EcR_EcR-GFP_unknown_2
FBgn0000546	EcR	2L	8708994	8709423	188	intragenic	EcR_EcR-GFP_unknown_1
FBgn0000546	EcR	2L	8708372	8709896	285	intragenic	EcR_EcR-GFP_pupa_1
FBgn0000546	EcR	2L	8713761	8714126	4150	upstream	EcR_EcR-GFP_pupa_1
FBgn0003964	usp	2L	8708326	8709996	385	intragenic	usp_usp-GFP_wanderingthirdinstarlarva_2
FBgn0003964	usp	2L	8704578	8705553	4058	intragenic	usp_usp-GFP_wanderingthirdinstarlarva_2
FBgn0003964	usp	2L	8714272	8714603	4661	upstream	usp_usp-GFP_wanderingthirdinstarlarva_2
FBgn0000567	Eip74EF	2L	8709662	8709751	51	upstream	Eip74EF_Eip74EF-GFP_embryonic_2
FBgn0000568	Eip75B	2L	8709411	8710030	200	upstream	Eip75B_Eip75B-MiMIC-GFP_prepupa_1
FBgn0264490	Eip93F	2L	8704781	8705500	4111	intragenic	Eip93F_Eip93F-MiMIC-GFP_prepupa_1
FBgn0000567	Eip74EF	2L	8704499	8705274	4337	intragenic	Eip74EF_Eip74EF-GFP_embryonic_1
FBgn0264490	Eip93F	2L	8714127	8714846	4516	upstream	Eip93F_Eip93F-MiMIC-GFP_prepupa_1
FBgn0035625	Blimp-1	2L	8709429	8709818	182	upstream	Blimp-1_Blimp-1-GFP_embryonic_1
FBgn0035625	Blimp-1	2L	8709299	8709803	192	intragenic	Blimp-1_Blimp-1-GFP_prepupa_1
FBgn0035625	Blimp-1	2L	8708867	8709313	298	intragenic	Blimp-1_Blimp-1-GFP_embryonic_1
FBgn0020309	crol	2L	8704824	8705233	4378	intragenic	crol_crol-GFP_embryonic_1
FBgn0020309	crol	2L	8704622	8705031	4580	intragenic	crol_crol-GFP_embryonic_1
