# Supplementary material for: Transient remodeling of gut metabolism supports juvenile growth and adult fitness in Drosophila
Source: Nat Commun. 2026 Apr 13;17:3458. doi: 10.1038/s41467-026-71776-3 (PMC13077097; doi:10.1038/s41467-026-71776-3)
Supplement: Supplementary file 11 — Source Data [file 41467_2026_71776_MOESM11_ESM.xlsx]

## Sheet: References
Source Data files for
Transient remodeling of gut metabolism supports juvenile
growth and adult fitness in Drosophila
Clara Lefranc, Arnaud Fichant and Gilles Storelli
The Source Data file includes raw data and statistical analyses from each panel in Main Figures and Supplementary Information. These data are provided in this Excel document as separate single sheets. The file is labelled Source Data.

## Sheet: Fig. 1
Experimental values
Fig. 1a	w1118 larval stages
	L1											L2											L3
D1	100	100	100	100	100	100	100	100	100	100	100	0	0	0	0	0	0	0	0	0	0	0	0	0	0	0	0	0	0	0	0	0	0
D2	31.43	36.67	33.33	37.84	50	63.33	65.52	79.31	77.27	63.33	77.78	68.57	63.33	66.67	62.16	50	36.67	34.48	20.69	22.73	36.67	22.22	0	0	0	0	0	0	0	0	0	0	0
D3	3.03	2.94	2.78	5.56	0	0	3.33	11.54	5.71	8.7	13.79	90.91	79.41	88.89	80.56	58.62	76.67	93.33	84.62	94.29	91.3	82.76	6.06	17.65	8.33	13.89	41.38	23.33	3.33	3.85	0	0	3.45
D4	0	0	0	0	3.23	0	0	4.76	0	0	0	14.29	11.76	21.62	8.82	16.13	6.9	7.69	14.29	15.15	19.05	7.41	85.71	88.24	78.38	91.18	80.65	93.1	92.31	80.95	84.85	80.95	92.59
D5	0	0	0	0	0	2.63158	0	0	0	0		0	3.03	7.14	0	0	0	0	0	0	0		100	96.97	92.86	100	100	97.3684	100	100	100	100
Fig. 1b	w1118 pupariation timing
	w1118
D4	0	0	0	0	0	0	0	0	0	0	0	0	0
D5	0	3.57	3.23	0	0	0	0	0	0	0	0	0	3.7
D6	13.3333	46.43	41.94	44.74	27.03	21.43	40	48.48	28.21	53.85	0	0	0
D7	66.6667	71.43	70.97	81.58	72.97	67.86	82.86	78.79	74.36	79.49	81.08	76.92	88.89
D8	90	92.86	96.77	94.74	94.59	92.86	91.43	100	94.87	94.87	86.49	80.77	96.3
D9	93.3333	92.86	96.77	100	97.3	96.43	97.14	100	94.87	94.87	94.59	96.15	96.3
D10	100	100	100	100	100	100	100	100	100	100	100	100	100
Fig. 1c	w1118 larval volume
	w1118
D1	1.01576	1.13722	1.51931	0.681454	0.836236	0.738743	0.417095	1.08916	1.16783	0.707798	0.544522	1.13359	0.82417	0.795695	0.767771	0.557754	1.43781	1.10185	0.878753	0.374642	0.367755	0.654033	1.17068	0.564647	1.05224	0.9405	1.07806	1.23571	0.941289	0.505821	0.64877	0.89522	1.01717	0.928897	0.913647	0.82932	0.716751	0.741057	0.612148	0.605901	1.26488	0.426254	0.548341	1.05473	0.590458	0.743846	2.43707	1.06916	0.561316
D2	2.33406	1.39949	2.2029	2.78086	0.61531	0.677744	2.39624	1.41236	2.34054	2.17642	1.66715	2.57818	3.06596	1.67174	2.13929	3.08362	1.47768	2.04003	0.829702	3.72022	0.689027	2.78999	1.70557	2.27813	2.09478	0.828198	1.09403	2.5322	2.08647	2.05975	2.3606	1.80855	1.79255	2.97084	1.99695	2.69861	1.79494	2.09405	1.23216	2.18272	1.9241	2.9312	2.03094	2.39938	2.84733	2.48848	2.29493	1.5865	1.67802
D3	4.71375	16.7876	7.78125	14.9414	14.0444	8.95241	15.5397	22.3756	3.7246	5.53299	10.752	7.45519	6.37695	5.69576	16.5292	16.101	15.4441	10.6227	12.3443	6.29854	5.37947	18.8722	10.8102	7.71106	3.83687	13.7738	14.4726	11.8624	5.19989	11.5988	17.1685	13.561	21.4159	5.1639	18.053	2.96707	6.8695	18.6212	26.0159	5.59646	16.0085	8.21566	10.6737	9.70765	19.4218	12.5395	19.6259	18.131	14.7867
D4	37.807	47.2896	70.6114	68.4561	51.8292	14.7139	50.327	71.3934	77.8859	27.6972	31.1822	58.8728	31.3685	83.1696	53.778	53.7069	71.5648	73.4709	31.5747	54.2412	48.8417	57.1581	33.4954	45.0823	77.0258	59.8746	65.6806	16.0661	37.3197	26.849	8.57691	56.7538	79.4132	39.3678	23.0298	55.0055	63.1885	35.9891	57.6543	25.9268	90.7129	30.8907	101.407	40.9436	75.5017	64.6336	71.1739	78.7412	17.4914
D5	48.5422	103.245	91.5087	77.3856	109.008	75.9399	21.1989	100.79	70.8686	79.5306	80.0898	82.0501	81.2581	108.863	62.483	76.8103	108.78	74.3856	99.3504	68.0464	79.0071	79.4474	75.7104	52.5514	87.3631	71.9029	89.4601	70.3463	89.8881	69.8344	60.1574	104.098	98.6424	35.315	82.5236	61.5106	31.2173	39.3094	117.9	85.9155	59.7168	71.4762	30.9278	82.9629	86.8707	14.7131	102.866	74.1957	121.048
Fig. 1d	w1118 larval proteins
	w1118
D1	0.667766	0.806562	0.762326	0.761514	0.647068	1.0203	0.614228	0.787109	0.599654	0.263944	1.45311	0.388193	1.1915	1.07794	1.05225	0.849904	1.51813	1.23703	1.90792	1.12791	1.11073	1.7496	1.40531
D2	3.87109	5.42139	4.91104	2.96708	3.64585	4.91322	3.82669	3.54676	4.5859	2.87642	2.42644	2.79758	3.09865	3.06915	3.10265	3.57093	4.63312	4.3559	3.05604	4.0123	4.65247	5.04458	5.28225
D3	19.8815	21.7516	20.4611	16.8621	16.6819	15.6509	19.7699	18.8773	15.5303	11.538	11.9113	13.6577	17.2475	16.4328	11.7247	10.9578	15.5226	12.792	11.6528	13.4677	12.7955	12.0129	12.397
D4	57.5925	41.2778	62.7568	54.8429	59.6521	42.0039	42.6321	43.4237	45.9993	47.9844	57.1074	60.2741	47.7615	72.6507	63.6989	59.8006	63.9396	70.2924	59.2062	86.6137	61.0267	77.6013	81.4623
D5	77.8357	75.4159	88.5193	100.512	83.838	92.4999	82.6246	79.9296	85.8699	76.7446	114.811	89.6315	100.691	121.306	94.7398	116.96	114.954	117.076	123.499	124.819	94.3308	125.329	98.8321
Fig. 1e	w1118 larval glycogen
	w1118
D1	0.535497	0.630908	0.743236	1.06132	0.868403	0.807617	0.937784	1.20134	0.962936	1.24814	1.50193	1.27414	1.22675
D2	2.54127	1.88088	2.69161	2.98167	3.4031	3.40478	5.63305	3.77745	3.40696	6.93383	3.70259	3.96428	4.67442
D3	17.623	16.9757	17.206	14.6451	12.6672	10.1935	12.448	13.571	13.2325	16.6155	13.5236	14.3521	12.007
D4	116.936	131.622	105.442	117.546	111.379	82.3171	99.3895	106.391	125.438	168.195	103.502	158.25	177.72
D5	186.436	131.914	223.268	245.168	190.37	211.714	188.559	176.178	218.469	203.369	174.235	223.007	142.354
Fig. 1f	w1118 larval TAG
	w1118
D1	1.46366	1.79315	0.562318	1.39014	1.09877	0.918977	0.595358	0.968384	0.565714	0.643531
D2	3.78169	8.53348	4.69733	4.13229	3.98252	3.05584	3.44863	3.3521	3.61149	2.64234
D3	12.5153	11.7556	24.0503	12.0905	12.0578	13.3029	14.674	11.5168	14.1256	12.8731
D4	146.263	115.982	237.868	127.596	175.822	58.1718	61.4821	67.831	53.0211	70.3137
D5	391.526	270.602	347.938	439.078	348.768	223.488	298.414	220.709	376.644	221.783
Statistical data
Fig. 1a	w1118 larval stages
	L1			L2			L3
	Mean	SD	N	Mean	SD	N	Mean	SD	N
1	100	0	11	0	0	11	0	0	11
2	55.9827	18.7757	11	44.0173	18.7757	11	0	0	11
3	5.21636	4.47069	11	83.76	10.2467	11	11.0245	12.5221	11
4	0.726364	1.65187	11	13.01	4.94285	11	86.2645	5.5121	11
5	0.263158	0.832179	10	1.017	2.35272	10	98.7198	2.37341	10
Fig. 1b	w1118 pupariation timing
	w1118	Global (shared)
Comparison of Fits		Can't calculate
Null hypothesis		LogEC50 different for at least one data set
Alternative hypothesis		LogEC50 same for all data sets
P value
Conclusion (alpha = 0.05)		Models have the same DF
Preferred model		LogEC50 different for at least one data set
F (DFn, DFd)
LogEC50 different for at least one data set
Best-fit values
Bottom	= 0.000
Top	= 100.0
LogEC50	6.462
HillSlope	0.9173
EC50	2899768
95% CI (profile likelihood)
LogEC50	6.385 to 6.540
HillSlope	0.8015 to 1.054
EC50	2425341 to 3470926
Goodness of Fit
Degrees of Freedom	89
R squared	0.9636
Sum of Squares	6013
Sy.x	8.22
Constraints
Bottom	Bottom = 0
Top	Top = 100
LogEC50 same for all data sets
Best-fit values
Bottom	= 0.000
Top	= 100.0
LogEC50	6.462	6.462
HillSlope	0.9173
EC50	2899768	2899768
95% CI (profile likelihood)
LogEC50	6.385 to 6.540	6.385 to 6.540
HillSlope	0.8015 to 1.054
EC50	2425341 to 3470926	2425341 to 3470926
Goodness of Fit
Degrees of Freedom		89
R squared	0.9636	0.9636
Sum of Squares	6013	6013
Sy.x		8.22
Constraints
Bottom	Bottom = 0
Top	Top = 100
LogEC50	LogEC50 is shared
Number of points
# of X values	91
# Y values analyzed	91
Fig. 1c	w1118 larval volume
DAEL	w1118
	Mean	SD	N
1	1	0.378956	186
2	3.25029	1.63452	198
3	12.2086	6.00865	152
4	50.127	22.0077	170
5	73.3152	24.5999	152
Fig. 1d	w1118 larval proteins
	w1118
	Mean	SD	N
1	1	0.417445	23
2	3.89859	0.896149	23
3	15.199	3.30199	23
4	59.1131	12.6976	23
5	99.1638	17.0952	23
Fig. 1e	w1118 larval glycogen
	w1118
	Mean	SD	N
1	1	0.283117	13
2	3.76892	1.34176	13
3	14.2354	2.28339	13
4	123.394	28.4841	13
5	193.465	32.4589	13
Fig. 1f	w1118 larval TAG
	w1118
	Mean	SD	N
1	1	0.432637	10
2	4.12377	1.65195	10
3	13.8962	3.71114	10
4	111.435	61.4297	10
5	313.895	78.5036	10
[truncated: 149 more columns]

## Sheet: Fig. 2
All panels derive from publicly available data and from Supplementary Data 1 and 2

## Sheet: Fig. 3
Experimental values
Fig. 3b and 3c derive from publicly available data
Fig. 3d	w1118 larval gut lipolytic activity
L2	1.12972	1.07563	0.890526	0.770135	1.26039	0.841735	0.964252	1.10965	1.20188	1.24713	0.878963	0.734361	1.06963	0.765507	1.0605
L3	2.80723	5.4538	3.59255	2.96587	6.60075	2.68233	1.90668	1.39792	2.0455	4.41757	1.50304	1.41169	2.73829	1.22807	1.14249
Fig. 3e	w1118 larval gut free glycerol
L2	0.967969	0.909944	0.405287	0.409734	0.58763	1.8718	0.851196	1.13435	1.86209
L3	3.00764	3.25685	3.2553	2.73781	2.85888	4.15483	5.22013	2.81979	3.20225
Fig. 3g	w1118 larval gut TAG
L2	0.963453	0.951759	0.806213	0.874294	1.07372	1.44404	1.04149	1.07234	0.772687
L3	1.25717	1.08164	1.43537	0.955652	1.06095	1.00136	1.66594	1.7241	1.38041
Fig. 3h	w1118 larval circulating TAG
L2	0.951506	0.706746	0.994339	1.28499	0.792412	0.654734	1.28384	1.10344	1.27181	1.29286	1.07337	0.772709	1.06435	0.808789	0.944089
L3	1.26052	1.64295	1.44715	1.27581	1.42267	1.61236	1.9489	1.56341	1.44921	1.37705	1.59653	1.50633	1.41012	1.41012	1.53339
Statistical data
Fig. 3b and 3c derive from publicly available data
Fig. 3d	w1118 larval gut lipolytic activity
Shapiro-Wilk test	L2	L3
W	0.934	0.8729
P value	0.313	0.0373
Passed normality test (alpha=0.05)?	Yes	No
P value summary	ns	*
Mann Whitney test
P value	<0.0001
Exact or approximate P value?	Exact
P value summary	****
Significantly different (P < 0.05)?	Yes
One- or two-tailed P value?	Two-tailed
Sum of ranks in column A,B	125 , 340
Mann-Whitney U	5
Difference between medians
Median of column A	1.060, n=15
Median of column B	2.682, n=15
Difference: Actual	1.622
Difference: Hodges-Lehmann	1.553
Fig. 3e	w1118 larval gut free glycerol
Shapiro-Wilk test	L2	L3
W	0.8716	0.769
P value	0.1277	0.009
Passed normality test (alpha=0.05)?	Yes	No
P value summary	ns	**
Mann Whitney test
P value	<0.0001
Exact or approximate P value?	Exact
P value summary	****
Significantly different (P < 0.05)?	Yes
One- or two-tailed P value?	Two-tailed
Sum of ranks in column A,B	45 , 126
Mann-Whitney U	0
Difference between medians
Median of column A	0.9099, n=9
Median of column B	3.202, n=9
Difference: Actual	2.292
Difference: Hodges-Lehmann	2.292
Fig. 3g	w1118 larval gut TAG
Shapiro-Wilk test	L2	L3
W	0.8817	0.9121
P value	0.1637	0.3305
Passed normality test (alpha=0.05)?	Yes	Yes
P value summary	ns	ns
Unpaired t test
P value	0.026
P value summary	*
Significantly different (P < 0.05)?	Yes
One- or two-tailed P value?	Two-tailed
t, df	t=2.454, df=16
How big is the difference?
Mean of column A	1
Mean of column B	1.285
Difference between means (B - A) ± SEM	0.2847 ± 0.1160
95% confidence interval	0.03878 to 0.5307
R squared (eta squared)	0.2735
F test to compare variances
F, DFn, Dfd	2.045, 8, 8
P value	0.3316
P value summary	ns
Significantly different (P < 0.05)?	No
Data analyzed
Sample size, column A	9
Sample size, column B	9
Fig. 3h	w1118 larval circulating TAG
Shapiro-Wilk test	L2	L3
W	0.921	0.91
P value	0.1994	0.1353
Passed normality test (alpha=0.05)?	Yes	Yes
P value summary	ns	ns
Unpaired t test
P value	<0.0001
P value summary	****
Significantly different (P < 0.05)?	Yes
One- or two-tailed P value?	Two-tailed
t, df	t=6.923, df=28
How big is the difference?
Mean of column A	1
Mean of column B	1.497
Difference between means (B - A) ± SEM	0.4971 ± 0.07181
95% confidence interval	0.3500 to 0.6442
R squared (eta squared)	0.6312
F test to compare variances
F, DFn, Dfd	1.713, 14, 14
P value	0.3256
P value summary	ns
Significantly different (P < 0.05)?	No
Data analyzed
Sample size, column A	15
Sample size, column B	15

## Sheet: Fig. 4
Experimental values
Fig. 4a derives from publicly available data
Fig. 4b	w1118 larval gut ecdysone pathway RT-qPCR																yw larval gut ecdysone pathway RT-qPCR
	eL2					L2					L3						eL2					L2					L3
EcR	0.011	0.037	0	0.002	0.012	0.293	0.112	0.158	0.201	0.351	1	0.471	0.651	0.577	0.466		0.831	0.397	0.829	0.875	0.538	0.364	0.19	0.041	0	0.097	1	0.719	0.666	0.577	0.89
br	0.008	0.012	0.002	0	0.018	0.078	0.086	0.033	0.043	0.062	1	0.66	0.805	0.687	0.455		0.017	0	0.016	0.018	0.012	0.127	0.125	0.083	0.046	0.066	1	0.485	0.602	0.542	0.825
shd	0.126	0.174	0.106	0.104	0.094	0	0.017	0.032	0.034	0.003	1	0.542	0.631	0.555	0.466		0.047	0.035	0.15	0.172	0	0.143	0.079	0.16	0.049	0.199	0.927	0.32	0.62	0.533	1
Eo	0.021	0.029	0.043	0	0.017	0.068	0.065	0.081	0.043	0.185	1	0.28	0.393	0.287	0.161		0.024	0.01	0.052	0.045	0.014	0.082	0.089	0.04	0	0.078	0.657	0.057	0.228	0.681	1
Fig. 4d	mex-EcR-DN RT-qPCR
	L2										L3
	mex>w1118					mex>EcRDN					mex>w1118					mex>EcRDN
EcR	0.127	0.05	0.179	0.22	0.194	0.031	0.047	0.05	0.052	0.035	0.805	0.575	0.4	1	0.566	0.035	0	0.038	0.001	0.052
br	0.011	0.023	0.006	0.092	0.033	0	0.01	0	0.001	0.02	0.703	0.703	0.583	1	0.598	0.115	0.067	0.136	0.094	0.142
shd	0.051	0	0.03	0.01	0.013	0.114	0.08	0.133	0.164	0.119	0.788	0.476	0.443	1	0.421	0.195	0.202	0.171	0.128	0.196
Eo	0.006	0.002	0	0.141	0.024	0.025	0.043	0.001	0.026	0.019	0.799	0.338	0.176	1	0.453	0.077	0.039	0.079	0.048	0.179
CG33120	0.002	0	0.003	0.002	0.001	0.002	0.004	0.003	0.009	0.003	0.651	0.52	0.358	1	0.527	0.083	0.087	0.053	0.043	0.04
Dgat2	0.2	0.262	0.258	0.186	0.236	0.02	0.017	0.014	0.018	0.052	0.721	1	0.864	0.879	0.895	0	0.004	0.007	0.009	0.006
mino	0.065	0.095	0.129	0.027	0.018	0.108	0	0.032	0.095	0.082	0.937	0.741	0.694	1	0.452	0.314	0.152	0.104	0.107	0.142
yip2	0.183	0.034	0.183	0.028	0.023	0.348	0.181	0.254	0.373	0	0.517	1	0.588	0.592	0.625	0.544	0.49	0.532	0.345	0.684
Acox1	0.252	0.093	0.218	0	0.006	0.179	0.038	0.114	0.172	0.155	0.658	0.829	1	0.916	0.406	0.338	0.297	0.248	0.253	0.251
Hacl	0.551	0.211	0.51	0.067	0.048	0.258	0	0.136	0.236	0.213	0.844	1	0.833	0.919	0.423	0.314	0.248	0.228	0.179	0.239
LpR1	0.238	0	0.236	0.21	0.259	0.328	0.309	0.396	0.302	0.426	0.689	0.513	0.34	1	0.401	0.431	0.338	0.473	0.34	0.475
LpR2	0.182	0	0.148	0.044	0.044	0.287	0.181	0.18	0.294	0.269	0.748	1	0.896	0.991	0.675	0.263	0.28	0.349	0.08	0.218
Npc2a	0.078	0.012	0.028	0.01	0	0.14	0.153	0.12	0.183	0.169	0.669	0.719	0.559	1	0.641	0.345	0.285	0.36	0.22	0.311
Npc2c	0.07	0.04	0.072	0.015	0	0.183	0.161	0.145	0.151	0.06	0.584	0.478	0.403	1	0.47	0.498	0.48	0.381	0.32	0.682
Npc2f	0.239	0.183	0.209	0.128	0.122	0.009	0	0.002	0.01	0.007	0.916	0.7	0.62	1	0.968	0.032	0.012	0.024	0.008	0.022
Seipin	0.015	0.023	0.062	0.009	0	0.499	0.22	0.344	0.435	0.456	0.291	0.418	0.452	0.438	0.334	1	0.681	0.766	0.521	0.717
mag	0.048	0.008	0.033	0.009	0.01	0.009	0	0.005	0.012	0.006	0.728	0.424	0.321	1	0.494	0.035	0.031	0.025	0.018	0.019
CG6271	0.062	0.004	0.051	0.007	0.007	0.003	0	0.001	0.001	0.015	1	0.613	0.237	0.806	0.432	0.015	0.009	0.002	0.004	0.002
CG6277	0.058	0	0.05	0.01	0.018	0.018	0.001	0.006	0.011	0.015	0.931	0.78	0.432	1	0.519	0.049	0.022	0.028	0.036	0.013
bmm	0.491	0.027	0.101	0.1	0.072	0.035	0.034	0	0.016	0.037	0.728	0.808	0.586	1	0.415	0.236	0.199	0.409	0.155	0.298
Lip3	0.16	0.075	0.195	0.073	0.088	0.016	0.013	0.007	0.011	0.017	1	0.454	0.389	0.841	0.605	0.002	0.001	0.002	0	0.001
Fig. 4f	mex-EcR-DN larval gut TAG
mex>w1118	0.78	0.978572	0.773519	0.57692	0.875499	0.679183	1.36941	1.77346	1.19618
mex>EcRDN	1.14641	1.4781	1.34614	1.59037	1.44474	1.22623	1.89223	1.52864	1.46784
Fig. 4g	mex-EcR-DN larval circulating TAG
mex>w1118	0.730377	1.04233	0.958156	0.965583	1.02005	1.09668	1.17128	1.02953	1.04197	1.14641	1.25271	1.09013	0.938203	1.04748	0.469102
mex>EcRDN	0.856646	0.527357	0.809604	0.807128	0.703143	0.65154	0.731117	0.552068	1.00466	0.543731	0.716979	0.826259	0.325173	0.748963
Fig. 4h	mex-EcR-DN larval systemic TAG
	mex>w1118															mex>EcRDN
L2	1.72262	1.48638	0.831875	1.3626	1.33146	0.816752	0.690818	0.824759	0.723575	0.936862	0.922205	0.995708	0.684265	0.776713	0.893409	0.742026	0.771459	1.01467	0.99763	0.895389	0.428758	0.476075	0.508104	0.337765	0.404736	0.40086	0.409195	0.38722	0.669868	0.449357
L3	17.4668	14.1336	9.15062	13.816	13.1138	5.93103	7.97655	6.69295	7.56891	6.10574	4.86715	4.13716	5.30413	5.5643	10.4266	9.96391	7.83646	5.66253	7.63766	9.90257	5.10361	5.03566	4.81243	4.48728	5.2589	6.26902	3.14701	5.46579	5.09195	4.92777
Statistical data
Fig. 4a derives from publicly available data
Fig. 4b	w1118 larval gut ecdysone pathway RT-qPCR					yw larval gut ecdysone pathway RT-qPCR											yw larval gut ecdysone pathway RT-qPCR
Table Analyzed	EcR	br	shd	Eo		EcR	br	shd	Eo
Kruskal-Wallis test
P value	<0.0001	<0.0001	<0.0001	<0.0001		0.0018	<0.0001	0.0009	0.0077
Exact or approximate P value?	Exact	Exact	Exact	Exact		Exact	Exact	Exact	Exact
P value summary	****	****	****	****		**	****	***	**
Do the medians vary signif. (P < 0.05)?	Yes	Yes	Yes	Yes		Yes	Yes	Yes	Yes
Number of groups	3	3	3	3		3	3	3	3
Kruskal-Wallis statistic	12.5	12.5	12.5	12.02		9.62	12.5	9.98	8.24
Data summary
Number of treatments (columns)	3	3	3	3		3	3	3	3
Number of values (total)	15	15	15	15		15	15	15	15
Fig. 4d	mex-EcR-DN RT-qPCR ecdysone and lipid metab
Table Analyzed	EcR					br					shd					Eo					CG33120					Dgat2					mino					yip2					Acox1					Hacl
Two-way ANOVA	Ordinary					Ordinary					Ordinary					Ordinary					Ordinary					Ordinary					Ordinary					Ordinary					Ordinary					Ordinary
Alpha	0.05					0.05					0.05					0.05					0.05					0.05					0.05					0.05					0.05					0.05
Source of Variation	% of total variation	P value	P value summary	Significant?		% of total variation	P value	P value summary	Significant?		% of total variation	P value	P value summary	Significant?		% of total variation	P value	P value summary	Significant?		% of total variation	P value	P value summary	Significant?		% of total variation	P value	P value summary	Significant?		% of total variation	P value	P value summary	Significant?		% of total variation	P value	P value summary	Significant?		% of total variation	P value	P value summary	Significant?		% of total variation	P value	P value summary	Significant?
Interaction	21.97	0.0002	***	Yes		23.07	<0.0001	****	Yes		27.98	0.0002	***	Yes		17.92	0.0098	**	Yes		24.72	0.0001	***	Yes		21.78	<0.0001	****	Yes		23.11	<0.0001	****	Yes		7.558	0.0391	*	Yes		18.88	0.0008	***	Yes		14.66	0.0101	*	Yes
Age	19.15	0.0003	***	Yes		42.71	<0.0001	****	Yes		40.6	<0.0001	****	Yes		28.89	0.0019	**	Yes		35.93	<0.0001	****	Yes		19.36	<0.0001	****	Yes		41.15	<0.0001	****	Yes		68.48	<0.0001	****	Yes		47.1	<0.0001	****	Yes		25.61	0.0014	**	Yes
Genotype	44.02	<0.0001	****	Yes		27.54	<0.0001	****	Yes		11.14	0.0091	**	Yes		19.81	0.0072	**	Yes		24.2	0.0001	***	Yes		57.05	<0.0001	****	Yes		23.6	<0.0001	****	Yes		0.001881	0.9722	ns	No		16.26	0.0015	**	Yes		32.14	0.0005	***	Yes
ANOVA table	SS	DF	MS	F (DFn, DFd)		SS	DF	MS	F (DFn, DFd)	P value	SS	DF	MS	F (DFn, DFd)	P value	SS	DF	MS	F (DFn, DFd)		SS	DF	MS	F (DFn, DFd)	P value	SS	DF	MS	F (DFn, DFd)	P value	SS	DF	MS	F (DFn, DFd)	P value	SS	DF	MS	F (DFn, DFd)	P value	SS	DF	MS	F (DFn, DFd)	P value	SS	DF	MS	F (DFn, DFd)
Interaction	8.232	1	8.232	F (1, 16) = 23.64		98.35	1	98.35	F (1, 16) = 55.30	P<0.0001	117.2	1	117.2	F (1, 16) = 22.08	P=0.0002	18.62	1	18.62	F (1, 16) = 8.588		37615	1	37615	F (1, 16) = 26.11	P=0.0001	9.522	1	9.522	F (1, 16) = 192.3	P<0.0001	58.29	1	58.29	F (1, 16) = 30.45	P<0.0001	0.8753	1	0.8753	F (1, 16) = 5.047	P=0.0391	7.394	1	7.394	F (1, 16) = 17.02	P=0.0008	1.825	1	1.825	F (1, 16) = 8.499
Age	7.175	1	7.175	F (1, 16) = 20.61		182.1	1	182.1	F (1, 16) = 102.4	P<0.0001	170	1	170	F (1, 16) = 32.04	P<0.0001	30.01	1	30.01	F (1, 16) = 13.84		54668	1	54668	F (1, 16) = 37.95	P<0.0001	8.46	1	8.46	F (1, 16) = 170.8	P<0.0001	103.8	1	103.8	F (1, 16) = 54.23	P<0.0001	7.93	1	7.93	F (1, 16) = 45.73	P<0.0001	18.44	1	18.44	F (1, 16) = 42.44	P<0.0001	3.189	1	3.189	F (1, 16) = 14.85
Genotype	16.5	1	16.5	F (1, 16) = 47.38		117.4	1	117.4	F (1, 16) = 66.00	P<0.0001	46.66	1	46.66	F (1, 16) = 8.794	P=0.0091	20.58	1	20.58	F (1, 16) = 9.493		36815	1	36815	F (1, 16) = 25.56	P=0.0001	24.94	1	24.94	F (1, 16) = 503.6	P<0.0001	59.54	1	59.54	F (1, 16) = 31.10	P<0.0001	0.0002178	1	0.0002178	F (1, 16) = 0.001256	P=0.9722	6.368	1	6.368	F (1, 16) = 14.65	P=0.0015	4.002	1	4.002	F (1, 16) = 18.63
Residual	5.571	16	0.3482			28.45	16	1.778			84.9	16	5.306			34.69	16	2.168			23049	16	1441			0.7923	16	0.04952			30.63	16	1.914			2.775	16	0.1734			6.953	16	0.4346			3.436	16	0.2148
Difference between column means
Mean of mex>w1118	2.241					6.235					6.336					3.19					96.65					2.34					4.986					1.839					2.568					1.701
Mean of mex>EcRDN	0.424					1.39					3.281					1.161					10.84					0.1072					1.535					1.832					1.44					0.8068
Difference between means	1.817					4.845					3.055					2.029					85.81					2.233					3.451					0.0066					1.129					0.8946
SE of difference	0.2639					0.5964					1.03					0.6585					16.97					0.09952					0.6188					0.1862					0.2948					0.2073
95% CI of difference	1.257 to 2.376					3.581 to 6.109					0.8711 to 5.239					0.6329 to 3.425					49.83 to 121.8					2.022 to 2.444					2.139 to 4.762					-0.3882 to 0.4014					0.5035 to 1.753					0.4552 to 1.334
Difference between row means
Mean of L2	0.7333					0.795					1.893					0.9502					1.463					0.5734					0.9819					1.206					1.044					0.8548
Mean of L3	1.931					6.829					7.724					3.4					106					1.874					5.539					2.465					2.964					1.653
Difference between means	-1.198					-6.034					-5.831					-2.45					-104.6					-1.301					-4.557					-1.259					-1.921					-0.7986
SE of difference	0.2639					0.5964					1.03					0.6585					16.97					0.09952					0.6188					0.1862					0.2948					0.2073
95% CI of difference	-1.757 to -0.6385					-7.298 to -4.770					-8.015 to -3.647					-3.846 to -1.054					-140.5 to -68.58					-1.512 to -1.090					-5.868 to -3.245					-1.654 to -0.8646					-2.545 to -1.296					-1.238 to -0.3592
Interaction CI
Mean diff, A1 - B1	0.5334					0.41					-1.786					0.0992					-0.9266					0.8532					0.0362					-0.4118					-0.0876					0.2904
Mean diff, A2 - B2	3.1					9.28					7.896					3.958					172.5					3.613					6.865					0.425					2.345					1.499
(A1 -B1) - (A2 - B2)	-2.566					-8.87					-9.682					-3.859					-173.5					-2.76					-6.829					-0.8368					-2.432					-1.208
95% CI of difference	-3.685 to -1.447					-11.40 to -6.341					-14.05 to -5.315					-6.651 to -1.067					-245.4 to -101.5					-3.182 to -2.338					-9.452 to -4.206					-1.626 to -0.04718					-3.682 to -1.182					-2.087 to -0.3297
(B1 - A1) - (B2 - A2)	2.566					8.87					9.682					3.859					173.5					2.76					6.829					0.8368					2.432					1.208
95% CI of difference	1.447 to 3.685					6.341 to 11.40					5.315 to 14.05					1.067 to 6.651					101.5 to 245.4					2.338 to 3.182					4.206 to 9.452					0.04718 to 1.626					1.182 to 3.682					0.3297 to 2.087
Data summary
Number of columns (Genotype)	2					2					2					2					2					2					2					2					2					2
Number of rows (Age)	2					2					2					2					2					2					2					2					2					2
Number of values	20					20					20					20					20					20					20					20					20					20
Šídák's multiple comparisons test	Mean Diff.	95.00% CI of diff.	Below threshold?	Summary	Adjusted P Value	Mean Diff.	95.00% CI of diff.	Below threshold?	Summary	Adjusted P Value	Mean Diff.	95.00% CI of diff.	Below threshold?	Summary	Adjusted P Value	Mean Diff.	95.00% CI of diff.	Below threshold?	Summary	Adjusted P Value	Mean Diff.	95.00% CI of diff.	Below threshold?	Summary	Adjusted P Value	Mean Diff.	95.00% CI of diff.	Below threshold?	Summary	Adjusted P Value	Mean Diff.	95.00% CI of diff.	Below threshold?	Summary	Adjusted P Value	Mean Diff.	95.00% CI of diff.	Below threshold?	Summary	Adjusted P Value	Mean Diff.	95.00% CI of diff.	Below threshold?	Summary	Adjusted P Value	Mean Diff.	95.00% CI of diff.	Below threshold?	Summary
mex>w1118 - mex>EcRDN
L2	0.5334	-0.3871 to 1.454	No	ns	0.3147	0.41	-1.670 to 2.490	No	ns	0.8657	-1.786	-5.380 to 1.807	No	ns	0.4192	0.0992	-2.198 to 2.396	No	ns	0.993	-0.9266	-60.13 to 58.28	No	ns	0.9991	0.8532	0.5061 to 1.200	Yes	****	<0.0001	0.0362	-2.122 to 2.195	No	ns	0.9989	-0.4118	-1.061 to 0.2378	No	ns	0.2561	-0.0876	-1.116 to 0.9408	No	ns	0.9732	0.2904	-0.4326 to 1.013	No	ns
L3	3.1	2.179 to 4.020	Yes	****	<0.0001	9.28	7.200 to 11.36	Yes	****	<0.0001	7.896	4.303 to 11.49	Yes	***	0.0001	3.958	1.662 to 6.255	Yes	**	0.0012	172.5	113.3 to 231.8	Yes	****	<0.0001	3.613	3.266 to 3.960	Yes	****	<0.0001	6.865	4.707 to 9.024	Yes	****	<0.0001	0.425	-0.2246 to 1.075	No	ns	0.2364	2.345	1.316 to 3.373	Yes	****	<0.0001	1.499	0.7758 to 2.222	Yes	***
Fig. 4f	mex-EcR-DN larval gut TAG
Shapiro-Wilk test	mex>w1118	mex>EcRDN
W	0.9071	0.9485
P value	0.2964	0.6741
Passed normality test (alpha=0.05)?	Yes	Yes
P value summary	ns	ns
Unpaired t test
P value	0.0065
P value summary	**
Significantly different (P < 0.05)?	Yes
One- or two-tailed P value?	Two-tailed
t, df	t=3.124, df=16
How big is the difference?
Mean of column A	1
Mean of column B	1.458
Difference between means (B - A) ± SEM	0.4579 ± 0.1466
95% confidence interval	0.1471 to 0.7686
R squared (eta squared)	0.3788
F test to compare variances
F, DFn, Dfd	3.125, 8, 8
P value	0.1276
P value summary	ns
Significantly different (P < 0.05)?	No
Data analyzed
Sample size, column A	9
Sample size, column B	9
Fig. 4g	mex-EcR-DN larval circulating TAG
Shapiro-Wilk test	mex>w1118	mex>EcRDN
W	0.8368	0.9644
P value	0.0114	0.794
Passed normality test (alpha=0.05)?	No	Yes
P value summary	*	ns
Mann Whitney test
P value	0.0001
Exact or approximate P value?	Exact
P value summary	***
Significantly different (P < 0.05)?	Yes
One- or two-tailed P value?	Two-tailed
Sum of ranks in column A,B	307 , 128
Mann-Whitney U	23
Difference between medians
Median of column A	1.042, n=15
Median of column B	0.7240, n=14
Difference: Actual	-0.3179
Difference: Hodges-Lehmann	-0.3119
Fig. 4h	mex-EcR-DN larval systemic TAG
Two-way ANOVA	Ordinary
Alpha	0.05
Source of Variation	% of total variation	P value	P value summary	Significant?
Interaction	2.092	0.0478	*	Yes
Row Factor	65.54	<0.0001	****	Yes
Column Factor	3.776	0.0087	**	Yes
ANOVA table	SS	DF	MS	F (DFn, DFd)
Interaction	21.06	1	21.06	F (1, 56) = 4.097
Row Factor	659.8	1	659.8	F (1, 56) = 128.3
Column Factor	38.02	1	38.02	F (1, 56) = 7.395
Residual	287.9	56	5.141
Difference between column means
Mean of mex>w1118	4.909
Mean of mex>EcRDN	3.317
Difference between means	1.592
SE of difference	0.5854
95% CI of difference	0.4193 to 2.765
Difference between row means
Mean of L2	0.7964
Mean of L3	7.429
Difference between means	-6.632
SE of difference	0.5854
95% CI of difference	-7.805 to -5.459
Interaction CI
Mean diff, A1 - B1	0.4071
Mean diff, A2 - B2	2.777
(A1 -B1) - (A2 - B2)	-2.37
95% CI of difference	-4.715 to -0.02431
(B1 - A1) - (B2 - A2)	2.37
95% CI of difference	0.02431 to 4.715
Data summary
Number of columns (Column Factor)	2
Number of rows (Row Factor)	2
Number of values	60
Šídák's multiple comparisons test	Mean Diff.	95.00% CI of diff.	Below threshold?	Summary	Adjusted P Value
mex>w1118 - mex>EcRDN
L2	0.4071	-1.495 to 2.310	No	ns	0.8592
L3	2.777	0.8744 to 4.679	Yes	**	0.0029
[truncated: 56 more columns]

## Sheet: Fig. 5
Experimental values
Fig. 5a derives from publicly available data
Fig. 5b	w1118 larval gut Hnf4 RT-qPCR																	yw larval gut Hnf4 RT-qPCR
	eL2					L2					L3							eL2					L2					L3
Hnf4	0.142	0.177	0.045	0.026	0	0.093	0.194	0.091	0.109	0.175	1	0.653	0.46	0.513	0.358		Hnf4	0.334	0.265	0.309	0.316	0.484	0.567	0.22	0.118	0	0.359	0.644	0.349	0.621	0.57	1
Fig. 5d derives from publicly available data
Fig. 5f	mex-Hnf4-RNAi larval gut TAG
mex>attP40	1.17672	1.17456	0.940275	1.05593	0.983533	0.660659	1.08531	0.680787	1.24222
mex>Hnf4 RNAi	1.16894	0.778249	1.43173	1.65827	1.67105	1.07923	1.69707	1.65926	1.37777
Fig. 5g	mex-Hnf4-RNAi larval circulating TAG
mex>attP40	1.07423	0.890569	0.794464	0.625747	0.694088	0.915955	0.645673	0.991033	1.26346	1.00176	0.983324	1.08593	1.34673	1.48567	1.20136
mex>Hnf4 RNAi	0.531778	0.469844	0.388689	0.542457	0.61934	0.860182	0.909519	0.740057	0.941696	0.656398	0.90423	0.820861	0.70329	0.810173	0.778108
Fig. 5h	mex-Hnf4-RNAi larval systemic TAG
	mex>attP40															mex>Hnf4 RNAi
L2	0.5	0.655309	0.27293	0.38515	0.490442	1.05378	0.758252	1.27817	1.11069	1.18996	1.27272	1.72102	1.11819	1.70279	1.4863	0.263232	0.508453	0.816019	0.533391	0.0817404	0.924512	0.716789	0.916382	0.775732	0.411098	0.721646	1.08976	1.10361	1.03363	1.07008
L3	4.95135	4.06814	3.82107	10.2529	13.3967	8.21843	10.7631	8.60867	9.24011	9.38916	9.76336	9.40618	15.4223	13.0387	11.6635	4.06467	3.1399	1.98653	4.47453	4.68812	5.1832	5.36206	4.67642	4.24282	6.02602	7.23153	9.45964	6.69454	10.2347	7.21695
Fig. 5i	mex-EcR-DN larval gut Hnf4 RT-qPCR
	L2										L3
	mex>w1118					mex>EcRDN					mex>w1118					mex>EcRDN
Hnf4	0.133	0	0.223	0.38	0.24	0.37	0.202	0.343	0.612	0.235	1	0.781	0.603	0.764	0.827	0.194	0.191	0.054	0.161	0.222
Fig. 5j	mex-EcR-RNAi, Hnf4 larval systemic TAG
mex>w1118	0.685554	0.720494	0.733948	0.710654	0.705835	1.0409	0.657623	1.32144	0.897631	1.31176	1.23382	1.18837	1.35502	0.972228	1.46471
mex>EcR RNAi	0.694992	0.653224	0.455028	0.613062	0.728526	0.309898	0.571607	0.189371	0.184927	0.252903	0.324002	0.460556	0.234717	0.240777	0.335921
mex>EcR RNAi, Hnf4	0.66226	0.526515	0.622701	0.636155	0.519487	0.342056	0.364279	0.378659	0.442713	0.471473	0.604988	0.620744	0.446012	0.254514	0.285622
Statistical data
Fig. 5a derives from publicly available data
Fig. 5b	w1118 larval gut Hnf4 RT-qPCR		yw larval gut Hnf4 RT-qPCR
Table Analyzed	Hnf4		Hnf4
Kruskal-Wallis test
P value	0.0009		0.0152
Exact or approximate P value?	Exact		Exact
P value summary	***		*
Do the medians vary signif. (P < 0.05)?	Yes		Yes
Number of groups	3		3
Kruskal-Wallis statistic	9.98		7.44
Data summary
Number of treatments (columns)	3		3
Number of values (total)	15		15
Fig. 5d derives from publicly available data
Fig. 5f	mex-Hnf4-RNAi larval gut TAG
Shapiro-Wilk test	mex>attP40	mex>Hnf4 RNAi
W	0.8894	0.8743
P value	0.1969	0.1367
Passed normality test (alpha=0.05)?	Yes	Yes
P value summary	ns	ns
Unpaired t test
P value	0.0078
P value summary	**
Significantly different (P < 0.05)?	Yes
One- or two-tailed P value?	Two-tailed
t, df	t=3.042, df=16
How big is the difference?
Mean of column A	1
Mean of column B	1.391
Difference between means (B - A) ± SEM	0.3913 ± 0.1286
95% confidence interval	0.1186 to 0.6639
R squared (eta squared)	0.3665
F test to compare variances
F, DFn, Dfd	2.387, 8, 8
P value	0.24
P value summary	ns
Significantly different (P < 0.05)?	No
Data analyzed
Sample size, column A	9
Sample size, column B	9
Fig. 5g	mex-Hnf4-RNAi larval circulating TAG
Shapiro-Wilk test	mex>attP40	mex>Hnf4 RNAi
W	0.97	0.9502
P value	0.8584	0.5278
Passed normality test (alpha=0.05)?	Yes	Yes
P value summary	ns	ns
Unpaired t test
P value	0.0011
P value summary	**
Significantly different (P < 0.05)?	Yes
One- or two-tailed P value?	Two-tailed
t, df	t=3.645, df=28
How big is the difference?
Mean of column A	1
Mean of column B	0.7118
Difference between means (B - A) ± SEM	-0.2882 ± 0.07908
95% confidence interval	-0.4502 to -0.1262
R squared (eta squared)	0.3218
F test to compare variances
F, DFn, Dfd	2.176, 14, 14
P value	0.158
P value summary	ns
Significantly different (P < 0.05)?	No
Data analyzed
Sample size, column A	15
Sample size, column B	15
Fig. 5h	mex-Hnf4-RNAi larval systemic TAG
Two-way ANOVA	Ordinary
Alpha	0.05
Source of Variation	% of total variation	P value	P value summary	Significant?
Interaction	4.686	0.0012	**	Yes
Row Factor	66.47	<0.0001	****	Yes
Column Factor	6.21	0.0002	***	Yes
ANOVA table	SS	DF	MS	F (DFn, DFd)	P value
Interaction	47.33	1	47.33	F (1, 56) = 11.60	P=0.0012
Row Factor	671.5	1	671.5	F (1, 56) = 164.5	P<0.0001
Column Factor	62.73	1	62.73	F (1, 56) = 15.37	P=0.0002
Residual	228.6	56	4.082
Difference between column means
Mean of mex>attp40	5.233
Mean of mex>Hnf4 RNAi	3.188
Difference between means	2.045
SE of difference	0.5217
95% CI of difference	1.000 to 3.090
Difference between row means
Mean of 3	0.8654
Mean of 4	7.556
Difference between means	-6.691
SE of difference	0.5217
95% CI of difference	-7.736 to -5.646
Interaction CI
Mean diff, A1 - B1	0.2686
Mean diff, A2 - B2	3.821
(A1 -B1) - (A2 - B2)	-3.553
95% CI of difference	-5.643 to -1.463
(B1 - A1) - (B2 - A2)	3.553
95% CI of difference	1.463 to 5.643
Data summary
Number of columns (Column Factor)	2
Number of rows (Row Factor)	2
Number of values	60
Šídák's multiple comparisons test	Mean Diff.	95.00% CI of diff.	Below threshold?	Summary	Adjusted P Value
mex>attp40 - mex>Hnf4 RNAi
L2	0.2686	-1.427 to 1.964	No	ns	0.92
L3	3.821	2.126 to 5.517	Yes	****	<0.0001
Fig. 5i	mex-EcR-DN RT-qPCR Hnf4
Table Analyzed	Hnf4
Two-way ANOVA	Ordinary
Alpha	0.05
Source of Variation	% of total variation	P value	P value summary	Significant?
Interaction	50.09	<0.0001	****	Yes
Age	13.68	0.0031	**	Yes
Genotype	18.09	0.001	**	Yes
ANOVA table	SS	DF	MS	F (DFn, DFd)	P value
Interaction	1.165	1	1.165	F (1, 16) = 44.18	P<0.0001
Age	0.318	1	0.318	F (1, 16) = 12.07	P=0.0031
Genotype	0.4205	1	0.4205	F (1, 16) = 15.95	P=0.0010
Residual	0.4217	16	0.02636
Difference between column means
Mean of mex>w1118	1.367
Mean of mex>EcRDN	1.077
Difference between means	0.29
SE of difference	0.0726
95% CI of difference	0.1361 to 0.4439
Difference between row means
Mean of L2	1.096
Mean of L3	1.349
Difference between means	-0.2522
SE of difference	0.0726
95% CI of difference	-0.4061 to -0.09828
Interaction CI
Mean diff, A1 - B1	-0.1926
Mean diff, A2 - B2	0.7726
(A1 -B1) - (A2 - B2)	-0.9652
95% CI of difference	-1.273 to -0.6574
(B1 - A1) - (B2 - A2)	0.9652
95% CI of difference	0.6574 to 1.273
Data summary
Number of columns (Genotype)	2
Number of rows (Age)	2
Number of values	20
Šídák's multiple comparisons test	Mean Diff.	95.00% CI of diff.	Below threshold?	Summary	Adjusted P Value
mex>w1118 - mex>EcRDN
L2	-0.1926	-0.4459 to 0.06066	No	ns	0.1519
L3	0.7726	0.5193 to 1.026	Yes	****	<0.0001
Fig. 5j	mex-EcR-RNAi, Hnf4 larval systemic TAG
Shapiro-Wilk test	mex>w1118	mex>EcR RNAi	mex>EcR RNAi, Hnf4
W	0.8797	0.8996	0.9381
P value	0.0469	0.0939	0.3596
Passed normality test (alpha=0.05)?	No	Yes	Yes
P value summary	*	ns	ns
Number of families	1
Number of comparisons per family	3
Alpha	0.05
Dunn's multiple comparisons test	Mean rank diff.	Significant?	Summary	Adjusted P Value
mex>w1118 vs. mex>EcR RNAi	23.33	Yes	****	<0.0001	A-B
mex>w1118 vs. mex>EcR RNAi, Hnf4	20.07	Yes	****	<0.0001	A-C
mex>EcR RNAi vs. mex>EcR RNAi, Hnf4	-3.267	No	ns	>0.9999	B-C
Test details	Mean rank 1	Mean rank 2	Mean rank diff.	n1	n2	Z
mex>w1118 vs. mex>EcR RNAi	37.47	14.13	23.33	15	15	4.865
mex>w1118 vs. mex>EcR RNAi, Hnf4	37.47	17.4	20.07	15	15	4.184
mex>EcR RNAi vs. mex>EcR RNAi, Hnf4	14.13	17.4	-3.267	15	15	0.6811

## Sheet: Fig. 6
Experimental values
Fig. 6a	mex-EcR-DN larval volume
	mex>w1118
L2	0.440436	0.255737	0.333879	0.483059	0.326775	0.277048	1.88961	0.348087	0.44754	0.753004	0.610927	0.561201	0.220218	0.554097	0.220218	0.852457	1.70491	0.284152	0.674862	1.53442	1.89672	2.21639	1.12951	1.71202	0.362294	0.440436	0.575408	0.184699	1.66939	1.38524	1.36393	0.213114	1.26448	2.37978	0.610927	0.760107	0.50437	0.50437	0.568305	1.42076	0.248633	0.483059	0.29836	1.20765	2.44371	0.326775	0.539889	1.40655	1.17923
L3	5.87485	7.48031	2.35846	2.47212	3.48797	2.45081	7.55135	5.65463	3.37431	3.34589	1.94644	7.17485	4.6672	2.86283	2.4224	4.75245	5.24261	5.51966	6.10927	2.51475	5.47704	3.1754	2.68524	11.089	9.49069	3.39562	5.85354	5.24971	7.26719	4.19835	5.45572	4.86611	5.33496	2.45081	3.50928	5.39889	8.31145	10.677	3.40272	10.336	3.41693	2.01748	5.96009	3.06174	2.10983	5.19999	2.92677	5.37758	3.12568
Fig. 6b	mex-Hnf4 RNAi larval volume
	mex>attP40
L2	0.408414	1.38543	0.514169	1.04944	1.48382	1.19584	1.30842	0.327158	0.397444	0.819633	0.370073	0.378081	1.27762	0.951717	1.71631	1.14038	1.3836	0.215218	1.30613	1.59842	0.267786	1.55679	1.41664	1.62203	1.17049	0.387908	1.39201	1.41216	0.512222	0.611574	0.371765	0.952299	1.08279	1.31495	1.70128
L3	2.98142	7.69285	3.0537	3.79577	2.51916	3.93709	4.79863	6.4026	5.85224	7.67388	5.11883	1.03048	8.56692	4.73655	4.70786	5.83361	5.16155	6.94934	4.44603	6.85567	3.7576	6.0762	7.28252	4.72443	1.568	6.41785	5.84931	2.87048	7.19841	1.82865	4.26251	5.06093	6.72885	1.64813	6.69923	3.19933	7.8631	7.39328	5.61857	2.93013	3.45132	8.72767	3.32066	6.2975	4.72423	1.64242	5.32147	3.73895	5.07569
Fig. 6c	mex-EcR-DN larval systemic proteins
	mex>w1118															mex>EcRDN
L2	0.975281	1.17932	0.779074	1.18555	0.94013	1.09748	1.02629	0.951324	0.97485	1.13307	0.970587	1.04353	0.833738	0.99419	0.915596	0.888202	0.958824	0.933099	0.952273	0.981672	0.888426	0.857952	1.04055	0.796517	0.924019	0.773851	0.842778	0.816663	0.943343	0.770963
L3	5.97168	5.36186	4.01973	6.12346	4.00642	5.19115	5.11903	4.96666	5.27851	4.19364	3.17924	3.63436	3.74735	3.88755	5.4203	4.15954	3.70018	3.56437	4.8053	4.05515	4.44759	3.82186	3.29364	3.85538	4.05752	4.47868	2.56823	3.89592	3.57786	3.49311
Fig. 6d	mex-Hnf4 RNAi larval systemic proteins
	mex>attP40															mex>Hnf4 RNAi
L2	0.75	1.18624	0.512101	0.606472	0.723133	1.0709	0.814807	1.21081	1.12905	1.00983	1.24025	1.17983	1.02139	1.32517	1.22229	0.647928	0.761881	1.38039	0.818129	0.250655	1.18915	1.19499	1.049	0.965544	0.693878	1.01666	1.32311	1.05912	1.22921	1.08387
L3	3.91753	3.16583	3.19794	5.36885	4.33504	5.24802	6.54167	5.02194	5.13752	5.72554	4.74463	4.68498	7.75739	6.29751	7.07901	2.85074	2.42194	1.27529	3.80035	4.10675	5.05945	4.77355	5.32812	4.49779	5.21659	4.86595	4.87101	5.39874	6.00028	5.53219
Fig. 6e	mex-EcR-DN pupariation timing
	mex>w1118																mex>EcRDN
D4	0	0	0	0	0	0	0	0	0	0	0	0	0	0	0	0	0	0	0	0	0	0	0	0	0	0	0	0	0	0	0	0	0
D5	0	0	0	0	0	0	0	0	0	0	0	0	3.44828	0	3.22581	0	0	0	0	0	0	0	0	0	0	0	0	0	0	0	0	0	0
D6	33.3333	31.8182	40	18.5185	24	8.33333	16.6667	25	41.6667	29.6296	28	37.931	48.2759	53.8462	35.4839	44.8276	0	0	0	0	5	13.6364	28.5714	40	50	26.087	28	41.1765	21.7391	6.25	35.7143	6.66667	0
D7	86.6667	81.8182	88	77.7778	88	70.8333	61.1111	75	66.6667	77.7778	64	72.4138	89.6552	80.7692	67.7419	82.7586	63.1579	52.9412	78.9474	50	50	72.7273	78.5714	80	85	78.2609	88	88.2353	60.8696	43.75	64.2857	40	26.6667
D8	100	95.4545	96	100	96	91.6667	100	100	83.3333	96.2963	84	100	96.5517	96.1539	87.0968	89.6552	84.2105	94.1176	89.4737	88.8889	85	77.2727	100	100	100	91.3043	100	94.1176	82.6087	81.25	100	73.3333	53.3333
D9	100	100	96	100	100	100	100	100	100	100	100	100	100	96.1539	100	96.5517	94.7368	100	100	94.4444	100	100	100	100	100	100	100	100	100	93.75	100	93.3333	73.3333
D10	100	100	100	100	100	100	100	100	100	100	100	100	100	100	100	100	100	100	100	100	100	100	100	100	100	100	100	100	100	100	100	100	100
Fig. 6f	mex-Hnf4 RNAi pupariation timing
	mex>attP40															mex>Hnf4 RNAi
D4	0	0	0	0	0	0	0	0	0	0	0	0	0	0	0	0	0	0	0	0	0	0	0	0	0	0	0	0	0	0
D5	13.3333	7.40741	0	0	3.44828	7.69231	12.5	4.54545	6.89655	11.1111	8.33	0	0	0	3.85	0	2.94118	0	4.34783	0	0	0	0	0	0	0	0	0	0	0
D6	83.3333	85.1852	75	61.9048	55.1724	69.2308	58.3333	68.1818	72.4138	51.8518	70.83	52.63	41.67	63.16	53.85	55	41.1765	58.3333	73.913	45.4545	75	44	54.1667	69.5652	62.963	46.67	44.83	40	32.26	44
D7	96.6667	96.2963	87.5	90.4762	93.1034	88.4615	83.3333	86.3636	89.6552	74.0741	87.5	89.47	75	94.74	92.31	80	100	95.8333	91.3043	86.3636	90	100	91.6667	91.3043	96.2963	90	86.21	92	74.19	88
D8	96.6667	100	95.8333	100	96.5517	100	100	95.4545	93.1034	81.4815	91.67	100	91.67	94.74	96.15	100	100	100	95.6522	100	95	100	95.8333	100	100	93.33	96.55	100	93.55	100
D9	100	100	95.8333	100	96.5517	100	100	95.4545	96.5517	85.1852	95.83	100	100	100	100	100	100	100	95.6522	100	100	100	100	100	100	100	100	100	96.77	100
D10	100	100	100	100	100	100	100	100	100	100	100	100	100	100	100	100	100	100	100	100	100	100	100	100	100	100	100	100	100	100
Statistical data
Fig. 6a	mex-EcR-DN larval volume
Two-way ANOVA	Ordinary
Alpha	0.05
Source of Variation	% of total variation	P value	P value summary	Significant?
Interaction	0.5797	0.0014	**	Yes
Row Factor	52.61	<0.0001	****	Yes
Column Factor	0.6987	0.0004	***	Yes
ANOVA table	SS (Type III)	DF	MS	F (DFn, DFd)	P value
Interaction	31.64	1	31.64	F (1, 727) = 10.35	P=0.0014
Row Factor	2872	1	2872	F (1, 727) = 939.5	P<0.0001
Column Factor	38.14	1	38.14	F (1, 727) = 12.48	P=0.0004
Residual	2222	727	3.057
Difference between column means
Predicted (LS) mean of mex>w1118	3.244
Predicted (LS) mean of mex>EcRDN	2.776
Difference between predicted means	0.4681
SE of difference	0.1325
95% CI of difference	0.2079 to 0.7282
Difference between row means
Predicted (LS) mean of L2	0.9791
Predicted (LS) mean of L3	5.041
Difference between predicted means	-4.062
SE of difference	0.1325
95% CI of difference	-4.322 to -3.801
Interaction CI
Mean diff, A1 - B1	0.04173
Mean diff, A2 - B2	0.8944
(A1 -B1) - (A2 - B2)	-0.8527
95% CI of difference	-1.373 to -0.3324
(B1 - A1) - (B2 - A2)	0.8527
95% CI of difference	0.3324 to 1.373
Data summary
Number of columns (Column Factor)	2
Number of rows (Row Factor)	2
Number of values	731
Šídák's multiple comparisons test	Predicted (LS) mean diff.	95.00% CI of diff.	Below threshold?	Summary	Adjusted P Value
mex>w1118 - mex>EcRDN
L2	0.04173	-0.3576 to 0.4411	No	ns	0.9658
L3	0.8944	0.4548 to 1.334	Yes	****	<0.0001
Fig. 6b	mex-Hnf4 RNAi larval volume
Two-way ANOVA	Ordinary
Alpha	0.05
Source of Variation	% of total variation	P value	P value summary	Significant?
Interaction	0.6596	0.0365	*	Yes
Row Factor	56.72	<0.0001	****	Yes
Column Factor	0.8635	0.0169	*	Yes
ANOVA table	SS (Type III)	DF	MS	F (DFn, DFd)	P value
Interaction	8.677	1	8.677	F (1, 272) = 4.415	P=0.0365
Row Factor	746.2	1	746.2	F (1, 272) = 379.6	P<0.0001
Column Factor	11.36	1	11.36	F (1, 272) = 5.779	P=0.0169
Residual	534.6	272	1.965
Difference between column means
Predicted (LS) mean of mex>attp40	2.997
Predicted (LS) mean of mex>Hnf4 RNAi	2.552
Difference between predicted means	0.4448
SE of difference	0.185
95% CI of difference	0.08053 to 0.8090
Difference between row means
Predicted (LS) mean of L2	0.972
Predicted (LS) mean of L3	4.577
Difference between predicted means	-3.605
SE of difference	0.185
95% CI of difference	-3.969 to -3.241
Interaction CI
Mean diff, A1 - B1	0.05603
Mean diff, A2 - B2	0.8335
(A1 -B1) - (A2 - B2)	-0.7775
95% CI of difference	-1.506 to -0.04900
(B1 - A1) - (B2 - A2)	0.7775
95% CI of difference	0.04900 to 1.506
Data summary
Number of columns (Column Factor)	2
Number of rows (Row Factor)	2
Number of values	276
Šídák's multiple comparisons test	Predicted (LS) mean diff.	95.00% CI of diff.	Below threshold?	Summary	Adjusted P Value
mex>attp40 - mex>Hnf4 RNAi
L2	0.05603	-0.6188 to 0.7309	No	ns	0.9781
L3	0.8335	0.3466 to 1.321	Yes	***	0.0003
Fig. 6c	mex-EcR-DN larval systemic proteins
Two-way ANOVA	Ordinary
Alpha	0.05
Source of Variation	% of total variation	P value	P value summary	Significant?
Interaction	1.024	0.0125	*	Yes
Row Factor	88.63	<0.0001	****	Yes
Column Factor	1.744	0.0014	**	Yes
ANOVA table	SS	DF	MS	F (DFn, DFd)	P value
Interaction	1.907	1	1.907	F (1, 56) = 6.668	P=0.0125
Row Factor	165	1	165	F (1, 56) = 577.1	P<0.0001
Column Factor	3.247	1	3.247	F (1, 56) = 11.35	P=0.0014
Residual	16.01	56	0.286
Difference between column means
Mean of mex>w1118	2.837
Mean of mex>EcRDN	2.371
Difference between means	0.4652
SE of difference	0.1381
95% CI of difference	0.1887 to 0.7418
Difference between row means
Mean of L2	0.9456
Mean of L3	4.263
Difference between means	-3.317
SE of difference	0.1381
95% CI of difference	-3.593 to -3.040
Interaction CI
Mean diff, A1 - B1	0.1087
Mean diff, A2 - B2	0.8218
(A1 -B1) - (A2 - B2)	-0.713
95% CI of difference	-1.266 to -0.1599
(B1 - A1) - (B2 - A2)	0.713
95% CI of difference	0.1599 to 1.266
Data summary
Number of columns (Column Factor)	2
Number of rows (Row Factor)	2
Number of values	60
Šídák's multiple comparisons test	Mean Diff.	95.00% CI of diff.	Below threshold?	Summary	Adjusted P Value
mex>w1118 - mex>EcRDN
L2	0.1087	-0.3400 to 0.5574	No	ns	0.8235
L3	0.8218	0.3731 to 1.270	Yes	***	0.0002
Fig. 6d	mex-Hnf4 RNAi larval systemic proteins
Two-way ANOVA	Ordinary
Alpha	0.05
Source of Variation	% of total variation	P value	P value summary	Significant?
Interaction	0.8587	0.1118	ns	No
Row Factor	79.76	<0.0001	****	Yes
Column Factor	0.9594	0.0932	ns	No
ANOVA table	SS	DF	MS	F (DFn, DFd)	P value
Interaction	2.355	1	2.355	F (1, 56) = 2.611	P=0.1118
Row Factor	218.7	1	218.7	F (1, 56) = 242.5	P<0.0001
Column Factor	2.631	1	2.631	F (1, 56) = 2.917	P=0.0932
Residual	50.5	56	0.9019
Difference between column means
Mean of mex>attp40	3.108
Mean of mex>Hnf4 RNAi	2.689
Difference between means	0.4188
SE of difference	0.2452
95% CI of difference	-0.07242 to 0.9100
Difference between row means
Mean of L2	0.9889
Mean of L3	4.807
Difference between means	-3.819
SE of difference	0.2452
95% CI of difference	-4.310 to -3.327
Interaction CI
Mean diff, A1 - B1	0.02258
Mean diff, A2 - B2	0.815
(A1 -B1) - (A2 - B2)	-0.7924
95% CI of difference	-1.775 to 0.1900
(B1 - A1) - (B2 - A2)	0.7924
95% CI of difference	-0.1900 to 1.775
Data summary
Number of columns (Column Factor)	2
Number of rows (Row Factor)	2
Number of values	60
Šídák's multiple comparisons test	Mean Diff.	95.00% CI of diff.	Below threshold?	Summary	Adjusted P Value
mex>attp40 - mex>Hnf4 RNAi
L2	0.02258	-0.7743 to 0.8195	No	ns	0.9973
L3	0.815	0.01811 to 1.612	Yes	*	0.0441
Fig. 6e	mex-EcR-DN pupariation timing
	mex>w1118	mex>EcRDN	Global (shared)
Comparison of Fits
Null hypothesis			LogEC50 same for all data sets
Alternative hypothesis			LogEC50 different for at least one data set
P value			<0.0001
Conclusion (alpha = 0.05)			Reject null hypothesis
Preferred model			LogEC50 different for at least one data set
F (DFn, DFd)			38.74 (1, 227)
LogEC50 different for at least one data set
Best-fit values
Bottom	= 0.000	= 0.000
Top	= 100.0	= 100.0
LogEC50	6.401	6.744
HillSlope	0.8994	0.8542
EC50	2517794	5543710
95% CI (profile likelihood)
LogEC50	6.346 to 6.456	6.652 to 6.836
HillSlope	0.8218 to 0.9866	0.7299 to 1.014
EC50	2217916 to 2860489	4488596 to 6855219
Goodness of Fit
Degrees of Freedom	110	117
R squared	0.9779	0.9374
Sum of Squares	4517	13991
Sy.x	6.408	10.94
Constraints
Bottom	Bottom = 0	Bottom = 0
Top	Top = 100	Top = 100
LogEC50 same for all data sets
Best-fit values
Bottom	= 0.000	= 0.000
Top	= 100.0	= 100.0
LogEC50	6.579	6.579	6.579
HillSlope	0.865	0.8566
EC50	3792783	3792783	3792783
95% CI (profile likelihood)
LogEC50	6.520 to 6.638	6.520 to 6.638	6.520 to 6.638
HillSlope	0.7561 to 0.9950	0.7466 to 0.9886
EC50	3309832 to 4346965	3309832 to 4346965	3309832 to 4346965
Goodness of Fit
Degrees of Freedom			228
R squared	0.9698	0.9306	0.9495
Sum of Squares	6160	15505	21666
Sy.x			9.748
Constraints
Bottom	Bottom = 0	Bottom = 0
Top	Top = 100	Top = 100
LogEC50	LogEC50 is shared	LogEC50 is shared
Number of points
# of X values	119	119
# Y values analyzed	112	119
DAEL	mex>w1118			mex>EcRDN
4	0	0	16	0	0	17
5	0.41713	0.285135	16	0	0	17
6	32.3332	3.0435	16	17.8142	4.16747	17
7	76.9369	2.277	16	64.789	4.48436	17
8	94.513	1.42607	16	87.9359	2.99424	17
9	99.2941	0.3803	16	97.0352	1.60851	17
10	100	0	16	100	0	17
Fig. 6f	mex-Hnf4 RNAi pupariation timing
	mex>attp40	mex>Hnf4 RNAi	Global (shared)
Comparison of Fits
Null hypothesis			LogEC50 same for all data sets
Alternative hypothesis			LogEC50 different for at least one data set
P value			<0.0001
Conclusion (alpha = 0.05)			Reject null hypothesis
Preferred model			LogEC50 different for at least one data set
F (DFn, DFd)			23.48 (1, 206)
LogEC50 different for at least one data set
Best-fit values
Bottom	= 0.000	= 0.000
Top	= 100.0	= 100.0
LogEC50	5.83	5.992
HillSlope	1.217	1.268
EC50	676021	980860
95% CI (profile likelihood)
LogEC50	5.778 to 5.881	5.949 to 6.036
HillSlope	1.037 to 1.474	1.095 to 1.546
EC50	600172 to 760185	889871 to 1086741
Goodness of Fit
Degrees of Freedom	103	103
R squared	0.9705	0.9793
Sum of Squares	5215	3988
Sy.x	7.116	6.222
Constraints
Bottom	Bottom = 0	Bottom = 0
Top	Top = 100	Top = 100
LogEC50 same for all data sets
Best-fit values
Bottom	= 0.000	= 0.000
Top	= 100.0	= 100.0
LogEC50	5.917	5.917	5.917
HillSlope	1.147	1.275
EC50	826988	826988	826988
95% CI (profile likelihood)
LogEC50	5.881 to 5.954	5.881 to 5.954	5.881 to 5.954
HillSlope	0.9754 to 1.434	1.092 to 1.554
EC50	760518 to 900084	760518 to 900084	760518 to 900084
Goodness of Fit
Degrees of Freedom			207
R squared	0.9673	0.9769	0.9723
Sum of Squares	5792	4460	10252
Sy.x			7.037
Constraints
Bottom	Bottom = 0	Bottom = 0
Top	Top = 100	Top = 100
LogEC50	LogEC50 is shared	LogEC50 is shared
Number of points
# of X values	105	105
# Y values analyzed	105	105
DAEL	mex>attp40			mex>Hnf4 RNAi
4	0	0	15	0	0	15
5	5.2743	1.23168	15	0.485933	0.338147	15
6	64.1831	3.16154	15	52.4888	3.37329	15
7	88.33	1.73409	15	90.2112	1.77915	15
8	95.5547	1.26564	15	97.9944	0.68633	15
9	97.6938	1.02095	15	99.4948	0.348523	15
10	100	0	15	100	0	15
[truncated: 341 more columns]

## Sheet: Fig. 7
Experimental values
Fig. 7a derives from publicly available data
Fig. 7b	mex-Hnf4 RNAi adult systemic proteins
mex>attP40	1.25864	1.22512	1.07431	1.12288	1.18598	0.873	0.917115	0.903206	0.948775	0.900196	1.0778	0.963514	0.669446	0.933516	0.946491
mex>Hnf4 RNAi	1.01287	1.00191	1.0042	1.09178	1.03875	0.905801	0.85442	0.816117	0.819543	0.820373	0.832518	0.870613	0.544782	0.791828	0.778749
Fig. 7c	mex-Hnf4 RNAi adult dry weight
mex>attP40	0.985915	0.704225	1.05634	1.12676	0.985915	1.05634	0.84507	1.12676	0.915493	0.84507	1.12676	1.12676	1.05634	1.19718	0.84507
mex>Hnf4 RNAi	0.633803	0.774648	0.774648	0.985915	0.84507	0.84507	1.12676	0.985915	0.84507	0.84507	0.633803	1.05634	0.84507	0.915493	0.985915
Fig. 7d	mex-Hnf4 RNAi adult wing area
mex>attP40	0.963316	0.976383	0.987272	0.949523	0.990176	1.02575	0.98219	0.927019	0.990902	0.974931	0.995257	1.02938	0.981464	1.02792	0.994531	0.983642	0.932827	0.974205	0.987272	0.957509	0.945894	1.00034	1.06059	1.02792	0.987998	1.03954	1.03373	1.01776	1.02938	1.06059	0.960412	1.01921	0.951701	1.0301	1.02284	1.05406	1.03446	1.07656	0.980739	0.994531	0.98582	0.990176	1.02066	1.00469	1.02139	1.00687	1.01413	1.00832	0.979287
mex>Hnf4 RNAi	0.938634	0.892174	0.841359	0.916856	0.928471	0.933553	0.98219	0.92339	0.945894	0.952427	0.913952	0.942264	0.950975	0.940086	0.949523	0.958235	0.935731	0.969124	0.95896	0.948071	0.980013	0.993805	0.978561	1.00179	0.973479	0.98582	0.941538	0.980739	0.95896	0.964768	0.916856	0.957509	0.943716	0.95896	0.972027	0.945168	1.01123	0.974931	0.980739	0.889997	0.924841	0.94662	0.940812	0.98219	0.956783	0.984368	0.980739	0.942264	1.02429
Fig. 7e	mex-Hnf4 RNAi adult systemic TAG
mex>attP40	1.0641	0.960841	0.800411	0.892147	0.899538	0.873244	0.808675	1.20589	1.09122	0.925567	1.2424	0.999265	1.15178	0.941376	1.14354
mex>Hnf4 RNAi	0.555853	0.707153	0.637807	0.580852	0.653459	0.467793	0.469352	0.492508	0.47759	0.55396	0.486942	0.494734	0.554405	0.413021	0.445305
Fig. 7f	mex-Hnf4 RNAi adult desiccation resistance
	mex>attP40				mex>Hnf4 RNAi
Total time (h)	A	B	C	D	A	B	C	D	E	F
0
4
8
24
28
30	2					1			1
31			1			2	1	1	2
32					2		2	2	1	1
33					3			1	1	1
34	1				2	2	2	2	2	1
35					1		1			3
36			1	1	1	2		3	2	3
37		4			1	2	3
38	1		3	1		1		1
total deaths	4	4	5	2	10	10	9	10	9	9
total survivors	6	6	5	8	0	0	1	0	1	1
Fig. 7h	mex-Hnf4 RNAi adult ovary size
	mex>attP40																														mex>Hnf4 RNAi
D0	0.890761	0.999097	0.824556	0.845621	0.893771	1.00813	0.996088	0.975023	0.842612	1.1285	0.887752	1.13452	1.20072	1.07734	0.969004	0.878724	0.929883	0.969004	1.15257	1.04123	0.975023	0.956967	1.07734	1.09239	1.0322	1.2579	1.16461	0.984051	0.905808	0.908817	0.863677	0.809509	1.00813	0.737286	0.887752	0.794463	0.827565	0.704183	0.797472	0.812519	0.815528	1.06831	0.984051	0.812519	0.818537	0.857659	1.00512	0.978032	0.800481
D1	2.09148	1.85977	2.38038	1.49564	1.34216	2.1276	1.92296	2.91905	2.10051	2.40445	1.87481	1.98917	1.92597	1.86578	1.44749	1.43846	1.44147	1.91694	1.79055	1.26693	1.87481	1.86277	1.47156	1.77851	1.88685	1.99218	1.86578	1.66416	1.91393	1.88685	0.478483	1.69124	1.45351	1.5468	1.05026	0.981041	1.36624	1.26392	1.21577	1.45351	1.5498	0.965995	1.11646	1.21276	1.291	1.60096	1.29401	1.27896	1.35721
Fig. 7i	mex-Hnf4 RNAi adult fecundity (number of eggs per female)
mex>attP40	72.13	74.6	72.6	60.95	68.78	70.75	32.4	61.95	58.2	76.8	57.75	64.15	79.18	56.3	67.8
mex>Hnf4 RNAi	49.4	55.4	60.6	50.4	47.4	49.93	64.4	49.08	61.35	60.5	50.55	68.2	53.2	35.8	60.4
Statistical data
Fig. 7a	w1118 mRNA-seq digestive lipases during metamorphosis
Table Analyzed	CG8093	CG6283	mag	CG6296	CG6277	CG6271	CG15533	CG6295	CG17191	CG15334
Kruskal-Wallis test
P value	0.0193	0.0258	0.0002	0.011	0.0689	0.011	0.0649	0.011	0.011	0.0879
Exact or approximate P value?	Exact	Exact	Exact	Exact	Exact	Exact	Exact	Exact	Exact	Exact
P value summary	*	*	***	*	ns	*	ns	*	*	ns
Do the medians vary signif. (P < 0.05)?	Yes	Yes	Yes	Yes	No	Yes	No	Yes	Yes	No
Number of groups	5	5	5	5	5	5	5	5	5	5
Kruskal-Wallis statistic	9.537	9.186	13.75	11.86	8.039	13.8	8.164	13.8	13.8	7.467
Data summary
Number of treatments (columns)	5	5	5	5	5	5	5	5	5	5
Number of values (total)	15	15	15	15	15	15	15	15	15	15
Fig. 7b	mex-Hnf4 RNAi adult systemic proteins
Shapiro-Wilk test	mex>attP40	mex>Hnf4 RNAi
W	0.9419	0.9192
P value	0.4066	0.1874
Passed normality test (alpha=0.05)?	Yes	Yes
P value summary	ns	ns
Unpaired t test
P value	0.0321
P value summary	*
Significantly different (P < 0.05)?	Yes
One- or two-tailed P value?	Two-tailed
t, df	t=2.255, df=28
How big is the difference?
Mean of column A	1
Mean of column B	0.8789
Difference between means (B - A) ± SEM	-0.1211 ± 0.05367
95% confidence interval	-0.2310 to -0.01110
R squared (eta squared)	0.1537
F test to compare variances
F, DFn, Dfd	1.298, 14, 14
P value	0.6327
P value summary	ns
Significantly different (P < 0.05)?	No
Data analyzed
Sample size, column A	15
Sample size, column B	15
Fig. 7c	mex-Hnf4 RNAi adult dry weight
Shapiro-Wilk test	mex>attP40	mex>Hnf4 RNAi
W	0.9227	0.948
P value	0.2119	0.4931
Passed normality test (alpha=0.05)?	Yes	Yes
P value summary	ns	ns
Unpaired t test
P value	0.0201
P value summary	*
Significantly different (P < 0.05)?	Yes
One- or two-tailed P value?	Two-tailed
t, df	t=2.465, df=28
How big is the difference?
Mean of column A	1
Mean of column B	0.8732
Difference between means (B - A) ± SEM	-0.1268 ± 0.05143
95% confidence interval	-0.2321 to -0.02141
R squared (eta squared)	0.1783
F test to compare variances
F, DFn, Dfd	1.014, 14, 14
P value	0.9791
P value summary	ns
Significantly different (P < 0.05)?	No
Data analyzed
Sample size, column A	15
Sample size, column B	15
Fig. 7d	mex-Hnf4 RNAi adult wing area
Shapiro-Wilk test	mex>attP40	mex>Hnf4 RNAi
W	0.9893	0.9647
P value	0.8781	0.0799
Passed normality test (alpha=0.05)?	Yes	Yes
P value summary	ns	ns
Unpaired t test
P value	<0.0001
P value summary	****
Significantly different (P < 0.05)?	Yes
One- or two-tailed P value?	Two-tailed
t, df	t=8.402, df=118
How big is the difference?
Mean of column A	1
Mean of column B	0.9525
Difference between means (B - A) ± SEM	-0.04746 ± 0.005649
95% confidence interval	-0.05865 to -0.03628
R squared (eta squared)	0.3743
F test to compare variances
F, DFn, Dfd	1.019, 59, 59
P value	0.9432
P value summary	ns
Significantly different (P < 0.05)?	No
Data analyzed
Sample size, column A	60
Sample size, column B	60
Fig. 7e	mex-Hnf4 RNAi adult systemic TAG
Shapiro-Wilk test	mex>attP40	mex>Hnf4 RNAi
W	0.9455	0.9338
P value	0.4568	0.311
Passed normality test (alpha=0.05)?	Yes	Yes
P value summary	ns	ns
Unpaired t test
P value	<0.0001
P value summary	****
Significantly different (P < 0.05)?	Yes
One- or two-tailed P value?	Two-tailed
t, df	t=10.98, df=28
How big is the difference?
Mean of column A	1
Mean of column B	0.5327
Difference between means (B - A) ± SEM	-0.4673 ± 0.04255
95% confidence interval	-0.5544 to -0.3801
R squared (eta squared)	0.8116
F test to compare variances
F, DFn, Dfd	2.871, 14, 14
P value	0.0579
P value summary	ns
Significantly different (P < 0.05)?	No
Data analyzed
Sample size, column A	15
Sample size, column B	15
Fig. 7f	mex-Hnf4 RNAi adult desiccation resistance
Log-rank (Mantel-Cox) test
Chi square	47.78
df	1
P value	<0.0001
P value summary	****
Are the survival curves sig different?	Yes
	mex>attP40	mex>Hnf4 RNAi
Number of rows	100	100
# of blank rows	60	40
# rows with impossible data	0	0
# censored subjects	25	3
# deaths/events	15	57
Median survival	Undefined	34
Fig. 7h	mex-Hnf4 RNAi adult ovary size
Two-way ANOVA	Ordinary
Alpha	0.05
Source of Variation	% of total variation	P value	P value summary	Significant?
Interaction	5.439	<0.0001	****	Yes
Row Factor	54.65	<0.0001	****	Yes
Column Factor	14.97	<0.0001	****	Yes
ANOVA table	SS	DF	MS	F (DFn, DFd)	P value
Interaction	1.276	1	1.276	F (1, 116) = 25.30	P<0.0001
Row Factor	12.82	1	12.82	F (1, 116) = 254.2	P<0.0001
Column Factor	3.512	1	3.512	F (1, 116) = 69.64	P<0.0001
Residual	5.85	116	0.05043
Difference between column means
Mean of mex>attP40	1.43
Mean of mex>Hnf4 RNAi	1.088
Difference between means	0.3422
SE of difference	0.041
95% CI of difference	0.2610 to 0.4234
Difference between row means
Mean of D0	0.932
Mean of D1 mated starved	1.586
Difference between means	-0.6537
SE of difference	0.041
95% CI of difference	-0.7349 to -0.5725
Interaction CI
Mean diff, A1 - B1	0.1359
Mean diff, A2 - B2	0.5484
(A1 -B1) - (A2 - B2)	-0.4125
95% CI of difference	-0.5749 to -0.2501
(B1 - A1) - (B2 - A2)	0.4125
95% CI of difference	0.2501 to 0.5749
Data summary
Number of columns (Column Factor)	2
Number of rows (Row Factor)	2
Number of values	120
Šídák's multiple comparisons test	Mean Diff.	95.00% CI of diff.	Below threshold?	Summary	Adjusted P Value
mex>attP40 - mex>Hnf4 RNAi
D0	0.1359	0.004545 to 0.2673	Yes	*	0.0411
D1 mated starved	0.5484	0.4170 to 0.6798	Yes	****	<0.0001
Fig. 7i	mex-Hnf4 RNAi adult fecundity
Shapiro-Wilk test	mex>attP40	mex>Hnf4 RNAi
W	0.8718	0.9451
P value	0.0358	0.4514
Passed normality test (alpha=0.05)?	No	Yes
P value summary	*	ns
Mann Whitney test
P value	0.0023
Exact or approximate P value?	Exact
P value summary	**
Significantly different (P < 0.05)?	Yes
One- or two-tailed P value?	Two-tailed
Sum of ranks in column A,B	304 , 161
Mann-Whitney U	41
Difference between medians
Median of column A	67.80, n=15
Median of column B	53.20, n=15
Difference: Actual	-14.6
Difference: Hodges-Lehmann	-11.4
[truncated: 11 more columns]

## Sheet: Supp. Fig. 2
Experimental values
Supp Fig. 2a	w1118 larval gut RT-qPCR																	yw larval gut RT-qPCR
	eL2					L2					L3							eL2					L2					L3
CG33120	0.001	0	0.001	0	0	0.005	0.005	0.004	0.008	0.009	1	0.565	0.436	0.498	0.59		CG33120	0.015	0.01	0.007	0.025		0.027	0.022	0	0.021	0.026	0.633	0.137	1	0.37	0.597
Dgat2	0	0.066	0.421	0.175	0.105	0.127	0.207	0.164	0.179	0.293	0.731	0.977	0.995	1	0.517		Dgat2	0	0.044	0.079	0.104	0.138	0.507	0.442	0.522	0.361	0.348	1	0.195	0.772	0.634	0.621
mino	0.069	0.112	0.115	0.09	0.119	0.027	0.067	0.091	0.043	0	1	0.652	0.649	0.568	0.415		mino	0.004	0.029	0.007	0.012	0	0.141	0.119	0.077	0.092	0.135	0.963	0.377	1	0.449	0.538
yip2	0.018	0.083	0	0.04	0.065	0.066	0.04	0.11	0.166	0.053	1	0.593	0.596	0.567	0.336		yip2	0.133	0.03	0.146	0.159	0	0.213	0.146	0.191	0.056	0.145	1	0.274	0.543	0.488	0.924
Acox1	0	0.07	0.022	0.068	0.046	0.062	0.068	0.079	0.077	0.042	1	0.71	0.656	0.692	0.45		Acox1	0.005	0.025	0.033	0.034	0	0.255	0.168	0.19	0.139	0.164	1	0.312	0.991	0.509	0.844
Hacl	0	0.228	0.14	0.174	0.166	0.198	0.217	0.268	0.247	0.166	1	0.594	0.526	0.528	0.364		Hacl	0.002	0.016	0.133	0.151	0	0.211	0.111	0.174	0.053	0.145	0.877	0.362	0.836	0.527	1
LpR1	0.221	0.292	0.066	0.032	0	0.118	0.229	0.02	0.133	0.216	1	0.458	0.452	0.66	0.809		LpR1	1	0.354	0.849	0.861	0.552	0.476	0.12	0.083	0	0.323	0.576	0.066	0.398	0.494	0.832
LpR2	0.229	0.206	0.008	0	0.01	0.112	0.111	0.067	0.083	0.119	1	0.619	0.505	0.439	0.513		LpR2	0.529	0.19	0.348	0.459	0.155	0.287	0.091	0.122	0	0.127	0.535	0.179	0.436	0.444	1
Npc2a	0.059	0.01	0.031	0	0.017	0.143	0.148	0.167	0.164	0.243	1	0.599	0.785	0.831	0.758		Npc2a	0.095	0.07	0.031	0.105	0.118	0.103	0.011	0	0.033	0.026	0.824	0.545	0.771	0.63	1
Npc2c	0.04	0.025	0.085	0.03	0	0.079	0.123	0.045	0.132	0.162	1	0.531	0.795	0.841	0.615		Npc2c	0.002	0.165	0.014	0.198	0.243	0.221	0.035	0	0.016	0.022	1	0.576	0.352	0.112	0.622
Npc2f	0.048	0.004	0.005	0	0	0.064	0.053	0.112	0.067	0.029	1	0.492	0.651	0.488	0.628		Npc2f	0.118	0.155	0.101	0.135	0.078	0	0.056	0.1	0.121	0.037	0.918	0.57	0.972	0.882	1
Seipin	0.007	0.074	0	0.008	0.033	0.074	0.023	0.035	0.141	0.114	1	0.65	0.514	0.684	0.431		Seipin	0.219	0.111	0.075	0.151	0	0.234	0.226	0.285	0.062	0.205	1	0.192	0.863	0.551	0.984
mag	0.002	0.002	0.003	0.002	0	0.011	0.016	0.021	0.017	0.018	1	0.547	0.632	0.541	0.555		mag	0.006	0	0.014	0.014	0.014	0.009	0.012	0.006	0.007	0.014	0.875	0.377	1	0.539	0.824
CG6271	0.002	0	0	0.001	0	0.047	0.033	0.05	0.016	0.102	0.687	0.855	0.605	1	0.82		CG6271	0.004	0	0.021	0.005	0.02	0.198	0.021	0.014	0.018	0.025	0.989	0.726	1	0.581	0.851
CG6277	0.003	0	0.003	0.004	0.001	0.049	0.058	0.068	0.026	0.078	1	0.613	0.572	0.543	0.499		CG6277	0.001	0.001	0.006	0	0.012	0.054	0.054	0.015	0.022	0.007	0.968	0.476	1	0.511	0.866
bmm	0.189	0.015	0.085	0.112	0.05	0.05	0.118	0.096	0.101	0	0.868	0.597	0.777	1	0.819		bmm	0.481	0.818	1	0.941	0.723	0.428	0.303	0.441	0.455	0.487	0.097	0	0.165	0.17	0.299
Lip3	0.07	0.007	0.029	0.033	0.005	0.017	0.075	0.138	0	0.09	1	0.672	0.432	0.761	0.455		Lip3	0.033	0.01	0.012	0.06	0.018	0.045	0.025	0.008	0.029	0	0.539	0.371	1	0.24	0.741
Supp. Fig. 2c derives from publicly available data
Supp. Fig. 2d	w1118 larval gut amylolytic activity
L2	0.551659	0.462729	0.363593	0.434879	1.79584	1.07575	1.47161	1.65696	1.18698
L3	2.31125	1.28925	1.2225	1.79153	1.14367	3.9644	4.10664	2.60833	3.69496	2.84339
Statistical data
Supp Fig. 2a	w1118 larval gut RT-qPCR																		yw larval gut RT-qPCR
Table Analyzed	CG33120	Dgat2	mino	yip2	Acox1	Hacl	LpR1	LpR2	Npc2a	Npc2c	Npc2f	Seipin	mag	CG6271	CG6277	bmm	Lip3		CG33120	Dgat2	mino	yip2	Acox1	Hacl	LpR1	LpR2	Npc2a	Npc2c	Npc2f	Seipin	mag	CG6271	CG6277	bmm	Lip3
Kruskal-Wallis test
P value	<0.0001	0.0009	<0.0001	0.0004	0.0009	0.0002	0.0024	0.0021	<0.0001	<0.0001	<0.0001	0.0001	<0.0001	<0.0001	<0.0001	0.0016	0.0012		0.0013	0.0004	<0.0001	0.0009	<0.0001	0.0004	0.0236	0.0117	0.0002	0.0236	0.0002	0.013	0.0018	0.0004	<0.0001	<0.0001	0.0021
Exact or approximate P value?	Exact	Exact	Exact	Exact	Exact	Exact	Exact	Exact	Exact	Exact	Exact	Exact	Exact	Exact	Exact	Exact	Exact		Exact	Exact	Exact	Exact	Exact	Exact	Exact	Exact	Exact	Exact	Exact	Exact	Exact	Exact	Exact	Exact	Exact
P value summary	****	***	****	***	***	***	**	**	****	****	****	***	****	****	****	**	**		**	***	****	***	****	***	*	*	***	*	***	*	**	***	****	****	**
Do the medians vary signif. (P < 0.05)?	Yes	Yes	Yes	Yes	Yes	Yes	Yes	Yes	Yes	Yes	Yes	Yes	Yes	Yes	Yes	Yes	Yes		Yes	Yes	Yes	Yes	Yes	Yes	Yes	Yes	Yes	Yes	Yes	Yes	Yes	Yes	Yes	Yes	Yes
Number of groups	3	3	3	3	3	3	3	3	3	3	3	3	3	3	3	3	3		3	3	3	3	3	3	3	3	3	3	3	3	3	3	3	3	3
Kruskal-Wallis statistic	12.5	9.98	11.58	10.5	9.98	10.82	9.42	9.5	12.5	11.58	12.02	11.18	12.5	12.5	12.5	9.919	9.78		9.411	10.5	12.5	9.98	12.5	10.5	6.86	7.76	10.82	6.86	10.82	7.62	9.62	10.5	12.02	12.02	9.5
Data summary
Number of treatments (columns)	3	3	3	3	3	3	3	3	3	3	3	3	3	3	3	3	3		3	3	3	3	3	3	3	3	3	3	3	3	3	3	3	3	3
Number of values (total)	15	15	15	15	15	15	15	15	15	15	15	15	15	15	15	16	15		14	15	15	15	15	15	15	15	15	15	15	15	15	15	15	15	15
Supp. Fig. 2c derives from publicly available data and from Supplementary Data 1 and 3
Supp. Fig. 2d	w1118 larval gut amylolytic activity
Shapiro-Wilk test	L2	L3
W	0.8848	0.9031
P value	0.1763	0.2367
Passed normality test (alpha=0.05)?	Yes	Yes
P value summary	ns	ns
Unpaired t test
P value	0.0024
P value summary	**
Significantly different (P < 0.05)?	Yes
One- or two-tailed P value?	Two-tailed
t, df	t=3.554, df=17
How big is the difference?
Mean of column A	1
Mean of column B	2.498
Difference between means (B - A) ± SEM	1.498 ± 0.4214
95% confidence interval	0.6085 to 2.387
R squared (eta squared)	0.4262
F test to compare variances
F, DFn, Dfd	4.111, 9, 8
P value	0.059
P value summary	ns
Significantly different (P < 0.05)?	No
Data analyzed
Sample size, column A	9
Sample size, column B	10

## Sheet: Supp. Fig. 3
Experimental values
Supp. Fig. 3b	mex-EcR-DN larval gut volume
	mex>w1118																														mex>EcRDN
L2	0.781383	1.20017	1.5197	0.986633	0.784699	0.971897	1.34748	1.0551	1.21711	1.32649	0.34617	0.941664	0.850992	1.68255	0.876045	1.40439	0.483674	0.81847	1.00443	1.32946	0.595717	1.12052	0.861646	1.03782	1.32175	0.78636	0.722643	0.75494	0.870093		0.986653	0.556773	1.38516	2.11938	0.719555	1.19551	1.30495	0.697836	1.05945	1.07439	1.47362	1.27683	0.778892	0.975001	1.11792	1.46384	0.206031	1.06655	0.539793
L3	1.88672	2.22169	3.22844	3.67115	3.93358	3.46621	5.72055	3.91018	4.48275	2.33106	4.31651	8.20722	5.03574	7.70641	2.62474	1.91878	2.21638	6.2534	2.39554	3.3509	3.75215	1.737	4.32927	4.90523	6.76812	5.91683	4.04724	2.98741	3.50058	3.0327	5.12617	4.77901	3.44704	5.15392	2.53994	1.2722	1.53718	9.30846	8.13307	3.58218	5.05189	4.20397	9.48276	8.52182	2.74608	7.05019	3.17128	3.44021	3.46673
Supp. Fig. 3c	mex-EcR-DN larval gut RNA
	mex>w1118															mex>EcRDN
L2	0.539821	0.648424	1.44971	0.866543	1.04953	1.44424	1.00344	1.02671	0.841446	1.03584	1.02808	0.907155	0.904417	1.149	1.10565	0.546666	0.484607	1.50721	1.1522	1.28133	1.4488	1.32925	1.26673	1.06321	1.14398	0.908524	1.19509	1.25669	1.25761	1.17045
L3	3.50602	3.65965	4.47798	4.05817	4.37911	3.81023	5.42407	3.83913	3.09838	4.71678	2.83828	4.3426	4.62095	4.08098	4.57076	3.74179	3.35848	4.06729	3.65509	4.24982	4.50688	4.02774	4.51752	4.15703	5.07879	3.6779	4.37302	4.09923	4.29545	3.88781
Supp. Fig. 3d	mex-EcR-DN larval gut proteins
mex>w1118	1.22205	1.26077	1.09571	0.653181	0.759283	1.12837	1.13009	0.472719	1.27782
mex>EcRDN	1.00153	1.13411	1.02352	0.730808	1.11513	1.16882	1.17811	0.709079	0.974983
Supp. Fig. 3e	mex-EcR-DN larval midgut DAPI-positive area
	mex>w1118 anterior																	mex>EcRDN anterior																		mex>w1118 posterior
L2	1.03407	0.927871	0.975694	0.930454	1.06446	1.09298	1.12109	0.875309	0.859216	1.01396	1.01933	0.933979	1.06256	1.06975	1.01927			0.6327	1.01747	0.791013	0.822091	1.06418	1.05536	0.681086	1.25509	0.931429	1.62727	0.990665	1.38083	1.26536	1.06037	1.87427			L2	0.752144	0.825441	0.822117	1.07103	1.0309	1.40832	1.51118	0.76448	1.17776	0.951861	0.768824	0.873048	0.881456	1.12269
L3	1.78634	2.33513	1.69379	2.18052	0.931713	2.96687	2.38041	2.01832	2.41604	1.65411	1.81453	2.23246	2.17337	2.55644	2.52535	2.73988	2.21069	3.8363	1.68802	1.98567	1.56827	1.61061	1.773	2.24545	1.51112	2.60825	1.72483	2.04982	2.20712	1.94303	2.80898	2.34172	1.85168		L3	1.70601	1.58234	2.0282	1.43009	1.74649	1.67888	2.60533	2.06122	2.06386	2.00008	1.62531	2.08951	2.30199	1.94297
Supp. Fig. 3f	mex-EcR-DN larval midgut ploidy
	mex>w1118 anterior						mex>EcRDN anterior								mex>w1118 posterior						mex>EcRDN posterior
L2	6.83822e+06	7.34159e+06	6.07552e+06	5.71842e+06	8.59338e+06		1.04446e+07	6.00861e+06	1.4643e+07	1.14061e+07	2.15971e+07			L2	7.11769e+06	7.61822e+06	3384232	5.77836e+06	6.04384e+06		8.92157e+06	6.66946e+06	1.29867e+07	5.66081e+06	7.78471e+06
L3	2.91766e+07	2.72726e+07	4.58154e+07	1.98337e+07	1.99065e+07	2.7326e+07	1.87432e+07	3.99326e+07	2.42883e+07	5.71379e+07	2.08498e+07	2.11192e+07		L3	1.5852e+07	23130592	1.84507e+07	1.60762e+07	1.69721e+07	1.04684e+07	1.13923e+07	1.92002e+07	2.51799e+07	3.04345e+07	2.11915e+07	2.78937e+07
Supp. Fig. 3h	tubts-Nplp2-RNAi larval midgut lipid staining quantification
tubts>w1118 anterior	38.706	6.153	10.729	19.981	52.496	10.011	33.598	37.38	63.515	41.078	15.243	21.274	0.685	2.718	30.798	0.023	0	24.306	20.74	31.872	6.342	0	6.051	4.794	1.787	25.853
tubts>Nplp2i anterior	29.052	44.743	33.73	6.163	15.305	29.949	0.095	1.988	11.571	24.148	22.24	29.275	17.623	13.662	13.724	19.538	19.886	20.507	7.243	6.501	9.082	10.651	0.000808	34.008
tubts>w1118 posterior	4.084	10.803	21.157	9.487	7.44	8.237	9.897	0.003	5.919	4.989	1.826	0	4.084	0.002	5.462	1.41	1.131	2.963	3.707	10.148	10.75	1.406	13.127	1.626	0.913	16.061
tubts>Nplp2i posterior	4.499	28.229	4.325	45.958	13.017	29.994	3.599	7.671	34.504	25.88	37.378	7.113	24.573	10.302	5.234	31.505	16.491	33.426	3.273	4.418	5.715	1.773	40.271	28.885
Statistical data
Supp. Fig. 3b	mex-EcR-DN larval gut volume
Two-way ANOVA	Ordinary
Alpha	0.05
Source of Variation	% of total variation	P value	P value summary	Significant?
Interaction	0.1536	0.5427	ns	No
Row Factor	54.21	<0.0001	****	Yes
Column Factor	0.1364	0.5662	ns	No
ANOVA table	SS (Type III)	DF	MS	F (DFn, DFd)	P value
Interaction	0.8141	1	0.8141	F (1, 111) = 0.3729	P=0.5427
Row Factor	287.3	1	287.3	F (1, 111) = 131.6	P<0.0001
Column Factor	0.7229	1	0.7229	F (1, 111) = 0.3311	P=0.5662
Residual	242.3	111	2.183
Difference between column means
Predicted (LS) mean of mex>w1118	2.498
Predicted (LS) mean of mex>EcRDN	2.656
Difference between predicted means	-0.1587
SE of difference	0.2758
95% CI of difference	-0.7051 to 0.3878
Difference between row means
Predicted (LS) mean of L2	0.9951
Predicted (LS) mean of L3	4.159
Difference between predicted means	-3.164
SE of difference	0.2758
95% CI of difference	-3.710 to -2.617
Interaction CI
Mean diff, A1 - B1	0.009713
Mean diff, A2 - B2	-0.3271
(A1 -B1) - (A2 - B2)	0.3368
95% CI of difference	-0.7561 to 1.430
(B1 - A1) - (B2 - A2)	-0.3368
95% CI of difference	-1.430 to 0.7561
Data summary
Number of columns (Column Factor)	2
Number of rows (Row Factor)	2
Number of values	115
Šídák's multiple comparisons test	Predicted (LS) mean diff.	95.00% CI of diff.	Below threshold?	Summary	Adjusted P Value
mex>w1118 - mex>EcRDN
L2	0.009713	-0.8700 to 0.8894	No	ns	0.9996
L3	-0.3271	-1.216 to 0.5615	No	ns	0.6469
Supp. Fig. 3c	mex-EcR-DN larval gut RNA
Two-way ANOVA	Ordinary
Alpha	0.05
Source of Variation	% of total variation	P value	P value summary	Significant?
Interaction	0.03388	0.6098	ns	No
Row Factor	92.7	<0.0001	****	Yes
Column Factor	0.05822	0.5039	ns	No
ANOVA table	SS	DF	MS	F (DFn, DFd)	P value
Interaction	0.05055	1	0.05055	F (1, 56) = 0.2634	P=0.6098
Row Factor	138.3	1	138.3	F (1, 56) = 720.6	P<0.0001
Column Factor	0.08688	1	0.08688	F (1, 56) = 0.4526	P=0.5039
Residual	10.75	56	0.192
Difference between column means
Mean of mex>w1118	2.547
Mean of mex>EcRDN	2.624
Difference between means	-0.0761
SE of difference	0.1131
95% CI of difference	-0.3027 to 0.1505
Difference between row means
Mean of L2	1.067
Mean of L3	4.104
Difference between means	-3.037
SE of difference	0.1131
95% CI of difference	-3.263 to -2.810
Interaction CI
Mean diff, A1 - B1	-0.1342
Mean diff, A2 - B2	-0.01805
(A1 -B1) - (A2 - B2)	-0.1161
95% CI of difference	-0.5693 to 0.3371
(B1 - A1) - (B2 - A2)	0.1161
95% CI of difference	-0.3371 to 0.5693
Data summary
Number of columns (Column Factor)	2
Number of rows (Row Factor)	2
Number of values	60
Šídák's multiple comparisons test	Mean Diff.	95.00% CI of diff.	Below threshold?	Summary	Adjusted P Value
mex>w1118 - mex>EcRDN
L2	-0.1342	-0.5018 to 0.2335	No	ns	0.6463
L3	-0.01805	-0.3857 to 0.3496	No	ns	0.992
Supp. Fig. 3d	mex-EcR-DN larval gut proteins
Shapiro-Wilk test	mex>w1118	mex>EcRDN
W	0.8462	0.8495
P value	0.0676	0.0736
Passed normality test (alpha=0.05)?	Yes	Yes
P value summary	ns	ns
Unpaired t test
P value	0.9725
P value summary	ns
Significantly different (P < 0.05)?	No
One- or two-tailed P value?	Two-tailed
t, df	t=0.03503, df=16
How big is the difference?
Mean of column A	1
Mean of column B	1.004
Difference between means (B - A) ± SEM	0.004009 ± 0.1144
95% confidence interval	-0.2386 to 0.2466
R squared (eta squared)	7.669e-05
F test to compare variances
F, DFn, Dfd	2.778, 8, 8
P value	0.1699
P value summary	ns
Significantly different (P < 0.05)?	No
Data analyzed
Sample size, column A	9
Sample size, column B	9
Supp. Fig. 3e	mex-EcR-DN larval anterior midgut DAPI-positive area					mex-EcR-DN larval posterior midgut DAPI-positive area
Two-way ANOVA	Ordinary					Ordinary
Alpha	0.05					0.05
Source of Variation	% of total variation	P value	P value summary	Significant?		% of total variation	P value	P value summary	Significant?
Interaction	0.2667	0.5139	ns	No		0.1684	0.5534	ns	No
Row Factor	63.11	<0.0001	****	Yes		66.49	<0.0001	****	Yes
Column Factor	0.03683	0.808	ns	No		5.787	0.0009	***	Yes
ANOVA table	SS (Type III)	DF	MS	F (DFn, DFd)	P value	SS (Type III)	DF	MS	F (DFn, DFd)	P value
Interaction	0.07793	1	0.07793	F (1, 59) = 0.4313	P=0.5139	0.03379	1	0.03379	F (1, 58) = 0.3554	P=0.5534
Row Factor	18.44	1	18.44	F (1, 59) = 102.0	P<0.0001	13.34	1	13.34	F (1, 58) = 140.3	P<0.0001
Column Factor	0.01076	1	0.01076	F (1, 59) = 0.05956	P=0.8080	1.161	1	1.161	F (1, 58) = 12.21	P=0.0009
Residual	10.66	59	0.1807			5.514	58	0.09507
Difference between column means
Predicted (LS) mean of mex>w1118	1.577					1.441
Predicted (LS) mean of mex>EcRDN	1.603					1.715
Difference between predicted means	-0.02617					-0.2738
SE of difference	0.1073					0.07836
95% CI of difference	-0.2408 to 0.1884					-0.4307 to -0.1170
Difference between row means
Predicted (LS) mean of L2	1.048					1.114
Predicted (LS) mean of L3	2.132					2.042
Difference between predicted means	-1.083					-0.9281
SE of difference	0.1073					0.07836
95% CI of difference	-1.298 to -0.8688					-1.085 to -0.7713
Interaction CI
Mean diff, A1 - B1	-0.09661					-0.2271
Mean diff, A2 - B2	0.04426					-0.3205
(A1 -B1) - (A2 - B2)	-0.1409					0.09343
95% CI of difference	-0.5701 to 0.2883					-0.2203 to 0.4071
(B1 - A1) - (B2 - A2)	0.1409					-0.09343
95% CI of difference	-0.2883 to 0.5701					-0.4071 to 0.2203
Data summary
Number of columns (Column Factor)	2					2
Number of rows (Row Factor)	2					2
Number of values	63					62
Šídák's multiple comparisons test	Predicted (LS) mean diff.	95.00% CI of diff.	Below threshold?	Summary	Adjusted P Value	Predicted (LS) mean diff.	95.00% CI of diff.	Below threshold?	Summary	Adjusted P Value
mex>w1118 - mex>EcRDN
L2	-0.09661	-0.4528 to 0.2596	No	ns	0.7847	-0.2271	-0.4856 to 0.03137	No	ns	0.0943
L3	0.04426	-0.2955 to 0.3840	No	ns	0.9453	-0.3205	-0.5708 to -0.07027	Yes	**	0.0094
Supp. Fig. 3f	mex-EcR-DN larval anterior midgut ploidy					mex-EcR-DN larval posterior midgut ploidy
Two-way ANOVA	Ordinary					Ordinary
Alpha	0.05					0.05
Source of Variation	% of total variation	P value	P value summary	Significant?		% of total variation	P value	P value summary	Significant?
Interaction	0.4998	0.6593	ns	No		1.125	0.4007	ns	No
Row Factor	52.67	0.0002	***	Yes		64.16	<0.0001	****	Yes
Column Factor	2.252	0.3539	ns	No		6.812	0.0483	*	Yes
ANOVA table	SS (Type III)	DF	MS	F (DFn, DFd)	P value	SS (Type III)	DF	MS	F (DFn, DFd)	P value
Interaction	19515858085422	1	19515858085422	F (1, 18) = 0.2010	P=0.6593	14917629763508	1	14917629763508	F (1, 18) = 0.7408	P=0.4007
Row Factor	2056000000000000	1	2056000000000000	F (1, 18) = 21.18	P=0.0002	850900000000000	1	850900000000000	F (1, 18) = 42.26	P<0.0001
Column Factor	87924926386281	1	87924926386281	F (1, 18) = 0.9056	P=0.3539	90351447268151	1	90351447268151	F (1, 18) = 4.487	P=0.0483
Residual	1748000000000000	18	97085233577796			362500000000000	18	20138082951904
Difference between column means
Predicted (LS) mean of mex>w1118	17567613					11406725
Predicted (LS) mean of mex>EcRDN	21582531					15476668
Difference between predicted means	-4014918					-4069943
SE of difference	4218881					1921453
95% CI of difference	-12878459 to 4848622					-8106766 to -33119
Difference between row means
Predicted (LS) mean of L2	9866652					7196562
Predicted (LS) mean of L3	29283492					19686831
Difference between predicted means	-19416840					-12490268
SE of difference	4218881					1921453
95% CI of difference	-28280381 to -10553299					-16527091 to -8453445
Interaction CI
Mean diff, A1 - B1	-5906454					-2416190
Mean diff, A2 - B2	-2123383					-5723695
(A1 -B1) - (A2 - B2)	-3783071					3307506
95% CI of difference	-21510153 to 13944010					-4766140 to 11381152
(B1 - A1) - (B2 - A2)	3783071					-3307506
95% CI of difference	-13944010 to 21510153					-11381152 to 4766140
Data summary
Number of columns (Column Factor)	2					2
Number of rows (Row Factor)	2					2
Number of values	22					22
Šídák's multiple comparisons test	Predicted (LS) mean diff.	95.00% CI of diff.	Below threshold?	Summary	Adjusted P Value	Predicted (LS) mean diff.	95.00% CI of diff.	Below threshold?	Summary	Adjusted P Value
mex>w1118 - mex>EcRDN
L2	-5906454	-21104524 to 9291616	No	ns	0.585	-2416190	-9338019 to 4505640	No	ns	0.6469
L3	-2123383	-15997259 to 11750494	No	ns	0.9178	-5723695	-12042433 to 595042	No	ns	0.0791
Supp. Fig. 3h	tubts-Nplp2-RNAi larval anterior midgut lipid staining quantification					tubts-Nplp2-RNAi larval posterior midgut lipid staining quantification
Shapiro-Wilk test	tubts>w1118	tubts>Nplp2 RNAi				Shapiro-Wilk test	tubts>w1118	tubts>Nplp2 RNAi
W	0.9111	0.9681				W	0.9011	0.8829
P value	0.0279	0.6192				P value	0.0166	0.0095
Passed normality test (alpha=0.05)?	No	Yes				Passed normality test (alpha=0.05)?	No	No
P value summary	*	ns				P value summary	*	**
	Mann Whitney test					Mann Whitney test
	P value	0.9728				P value	0.0006
	Exact or approximate P value?	Exact				Exact or approximate P value?	Exact
	P value summary	ns				P value summary	***
	Significantly different (P < 0.05)?	No				Significantly different (P < 0.05)?	Yes
	One- or two-tailed P value?	Two-tailed				One- or two-tailed P value?	Two-tailed
	Sum of ranks in column A,B	661 , 614				Sum of ranks in column A,B	491 , 784
	Mann-Whitney U	310				Mann-Whitney U	140
	Difference between medians					Difference between medians
	Median of column A	17.61, n=26				Median of column A	4.537, n=26
	Median of column B	16.46, n=24				Median of column B	14.75, n=24
	Difference: Actual	-1.148				Difference: Actual	10.22
	Difference: Hodges-Lehmann	0.005404				Difference: Hodges-Lehmann	9.111
[truncated: 18 more columns]

[truncated: 4 more sheets: Supp. Fig. 4, Supp. Fig. 5, Supp. Fig. 6, Supp. Fig. 7]
